# Supplementary material for: Genome-wide analysis of mRNAs, lncRNAs, and circRNAs during intramuscular adipogenesis in Chinese Guizhou Congjiang pigs
Source: PLoS One. 2022 Jan 25;17(1):e0261293. doi: 10.1371/journal.pone.0261293 (PMC8789167; doi:10.1371/journal.pone.0261293)
Supplement: S1 Table — (XLSX) [file pone.0261293.s008.xlsx]

## Sheet: Sheet1
S1 Table. Oligonucleotide primers used for quantitative real-time PCR of intramuscular preadipocytes.
Gene	Primer fragment (5＇→3＇)	Accession number	Product size (bp)	Tempreture(℃)
CEBPα	F: TGGAAACGCAAACTCACCG	XM_003127015.4	250	60
	R: GGTTCAAAGCCCCAAGTCC
LPL	F: CGACGCAGATTTTGTAGACG	NM_214286.1	205	58
	R: CTCATGGGAGCACTTCACG
KLF9	F: GAAACACGCCTCCGAAAA	NM_001011504.1	95	52
	R: GCACTCTGTAATGGGCTTTG
DGAT2	F: TGGCTCAATAGGTCCAAGG	NM_001160080.1	180	59
	R: GGGCGTGTTCCAGTCAAA
CCNG1	F: CTTCTCGGATCTAATATCGTGG	NM_001031781.2	247	56
	R: CAAAGTCCCTCAGTCTTGCA
COL3A1	F: TTTCAAAATCAACACCGACG	NM_001243297.1	253	54
	R:AACAGTAGAAGGACTGGCATTA
Fos	F: GTGCCAACTTCATCCCAACG	NM_001123113.1	283	62
	R: GCAGCCATCTTATTCCTTTCC
CCND1	F:AGAAGTTGTGCATCTACACCGAC	XM_021082686.1	95	60
	R: CGCCAGGTTCCACTTGAGTT
APOE	F: TTTGGTGGTAACCCTCCTCG	NM_214308.1	179	59
	R: CCTCCTGCACTTGGTCAGA
COL14A1	F: TGTGACCTCCGTTTTCCG	XM_013996512.2	172	59
	R: CACCATAACCGTTCCTACCA
COL15A1	F: AAGCCGTCACCTACACTCAA	XM_021066594.1	188	60
	R: GATCTCACCAGACCCTTGCT
SEMA3C	F: AGCCGAAGACAAGATGTAAGAC	XM_021063487.1	161	58
	R: CACTTGATAGATGCCTGTGGAG
MAOA	F: GAACCCCACGAAGTGTCTG	NM_001001640.1	153	58
	R: CCCGAGGAGGTGCATTAT
TSC22D3	F: CATAAGACACCTACACCCACG	XM_021080824.1	284	58
	R: CCCCATTCTATGTAGTCAGCA
TCONS_00007245	F: CATTGATCGCCAGGGGTTG		130	62
	R: TCTATCGGGGATGGTCGT
TCONS_00012086	F: TTTCCCAGCACCACTTACG		102	62
	R: CAGAATTAAACCCATGCACCTA
TCONS_00050059	F: TCGATCCTCTTTGCTGTGAG		181	58
	R: CGACCCAAGGCAGTCTTTA
TCONS_00176785	F: CGAATCTGACTAGGAACCATGAGG		142	58
	R: GCCACTGGCCTACACCACA
TCONS_00045671	F: TCTCCGCCTTCATTCCG		275	58
	R: GTTGTCGCCAAGCCTCC
TCONS_00191514	F: AAAACAGCCTCACCACAAGC		223	58
	R: GAAGCAATTCCAGCCCTCT
TCONS_00094393	F: GAGCCACATCTGCAACCTATAC		140	58
	R: CCCAGGAGTTCCCGTCA
TCONS_00197192	F: TGACCCTATCCCTGGAACTT		113	58
	R: GAAGCCAACCAAGCAGTATG
TCONS_00174169	F: ACTCAGCCGCCGAAGC		242	58
	R: GACAACATCCAGGGCATCA
novel_circ_0001900	F:CAGTCTCCGCCCCAAGT		186	60
	R:AGGCTTCCTTTCGCTAGTTC
novel_circ_0001418	F: CAGCCCTGGCAGAAGTGT		126	60
	R: CTCAAGGACCCCACGCT
novel_circ_0000352	F:AGACACCAGACTCACCAGGAA		159	60
	R:CGGCCCAAGAGGACAAC
novel_circ_0016363	F:GAATTGCCGATTCCAAGG		237	60
	R:GACCGTCCAACTTACCGTCT
novel_circ_0000313	F: AAGATTAGAGGTCCCTCCTGC		195	60
	R:GAGTTTTCGGCCAACTGC
novel_circ_0014477	F: CTCCAAGGGAGGAAGAATTG		147	60
	R: GCAACCAACAGGACACGAAT
