# Supplementary material for: Genome-wide analysis of mRNAs, lncRNAs, and circRNAs during intramuscular adipogenesis in Chinese Guizhou Congjiang pigs
Source: PLoS One. 2022 Jan 25;17(1):e0261293. doi: 10.1371/journal.pone.0261293 (PMC8789167; doi:10.1371/journal.pone.0261293)
Supplement: S3 Table — (XLSX) [file pone.0261293.s010.xlsx]

## Sheet: mRNA
gene_id	gene_name	gene_locus	d4_1	d4_3	d4_2	d0_1	d0_3	d0_2	d8_1	d8_3	d8_2
ENSSSCG00000000002	ENSSSCG00000000002	5:3227814-3246479	0.646883	0.85511	0.791955	1.62068	1.37658	1.32422	0.473808	0.213972	0.145259
ENSSSCG00000000003	TTC38	5:3245883-3270814	1.8881	1.92429	1.77782	1.41329	1.6826	1.96103	2.56811	2.10313	3.45547
ENSSSCG00000000005	CDPF1	5:3287070-3299610	1.31655	0.991185	0.640864	0.50189	0.541825	0.547137	0.644207	0.789654	0.592978
ENSSSCG00000000006	PPARA	5:3302755-3321091	1.78314	1.30857	1.36696	1.91291	2.48489	1.96205	1.62156	0.887936	1.69868
ENSSSCG00000000007	TRMU	5:3207625-3224387	6.19457	4.87526	5.27109	2.99185	2.79954	3.3792	4.33009	4.6924	3.80899
ENSSSCG00000000010	FBLN1	5:3838211-3927217	0	0.005293	0	0.03682	0.006786	0.054669	0.022308	0.199713	0.090933
ENSSSCG00000000014	FAM118A	5:4070703-4101291	2.78758	4.7457	4.45019	6.80018	3.0815	3.89396	5.41426	5.43832	5.04723
ENSSSCG00000000018	KIAA0930	5:4152072-4195613	3.71943	3.3745	3.52564	5.51675	6.21279	6.34644	7.68033	4.32941	6.15512
ENSSSCG00000000019	NUP50	5:4197544-4219415	11.4226	9.47084	10.5959	13.5219	11.9192	9.92776	16.8885	12.9036	14.3659
ENSSSCG00000000020	PHF21B	5:4291399-4385246	0.153214	0.031582	0	0.051115	0.049983	0.157994	0.108192	0.05956	0.155744
ENSSSCG00000000021	ENSSSCG00000000021	5:4399744-4435341	0	0.022181	0	0	0	0	0.01899	0	0
ENSSSCG00000000022	RTL6	5:4648755-4655956	3.25952	4.71449	3.53582	3.61162	3.72999	3.10451	3.55733	3.22506	3.46344
ENSSSCG00000000024	PARVB	5:4909649-5015339	3.12793	3.00111	2.73796	3.77103	4.37977	3.40771	3.54952	2.73423	3.47819
ENSSSCG00000000025	PARVG	5:4870350-4898706	0	0.003515	0	0	0	0	0	0	0
ENSSSCG00000000026	SULT4A1	5:5131162-5157857	0.006905	0.01149	0.008324	0.02673	0	0	0.015212	0	0
ENSSSCG00000000028	ENSSSCG00000000028	5:5375714-5408124	0.014113	0	0.017188	0	0	0.040379	0	0.01637	0.057447
ENSSSCG00000000029	SCUBE1	5:5561606-5686841	0.022389	0.07304	0.17867	0.005961	0.086874	0.029961	0.021396	0	0.034814
ENSSSCG00000000031	MCAT	5:5742162-5770639	1.57736	1.48235	1.42554	1.65554	1.24753	1.65297	1.04495	1.00491	1.0006
ENSSSCG00000000033	TSPO	5:5723190-5735131	42.7738	72.3303	58.3889	112.828	97.3886	120.043	62.8502	47.0435	74.9261
ENSSSCG00000000034	TTLL12	5:5701532-5718999	21.8798	16.8944	17.7	23.9615	25.7095	23.6292	16.0202	13.0554	15.0726
ENSSSCG00000000035	TTLL1	5:5793730-5831302	1.29591	0.855107	0.709457	3.24719	4.50597	1.95741	1.10572	1.69423	2.08374
ENSSSCG00000000036	PACSIN2	5:5823811-5985173	4.71742	4.26532	3.72192	7.0488	8.003	8.83558	8.44227	5.31752	7.30835
ENSSSCG00000000037	ARFGAP3	5:5993808-6050539	10.9313	11.7252	12.3187	17.9281	20.0118	22.7228	30.0069	11.0138	27.0797
ENSSSCG00000000038	CYB5R3	5:6152922-6169262	26.5532	29.3525	27.1003	50.033	54.8563	52.1159	31.5757	31.7875	39.4748
ENSSSCG00000000039	POLDIP3	5:6174559-6202081	18.3256	17.8593	18.1747	23.2233	25.6742	25.64	22.955	18.2153	25.6002
ENSSSCG00000000040	ENSSSCG00000000040	5:6604283-6654438	0.004714	0.028552	0.136959	0.162885	0.111535	0.092427	0.086702	0.029971	0.119496
ENSSSCG00000000045	NDUFA6	5:6562051-6567647	12.3338	12.4796	11.8348	10.2664	9.5187	9.62293	7.05284	10.9212	10.3419
ENSSSCG00000000046	CYP2D25	5:6538907-6543746	0.012183	0	0.011582	0.047158	0	0.010136	0.010399	0.061111	0.093029
ENSSSCG00000000050	NAGA	5:6571005-6588055	12.4373	11.9174	10.6002	13.3427	13.1361	15.2674	13.5226	14.0966	13.6313
ENSSSCG00000000057	C22orf46	5:6877917-6884879	0	0	0	0	0	0	0	0	0
ENSSSCG00000000058	SNU13	5:6891002-6900026	41.6501	39.7355	34.0028	25.7213	22.0028	25.0613	48.3759	64.3534	22.9056
ENSSSCG00000000059	XRCC6	5:6899725-6929220	4.04597	5.3914	4.4138	4.27112	4.09858	4.69728	4.58295	3.99045	4.35029
ENSSSCG00000000061	PMM1	5:6964999-6975904	7.28041	8.69505	8.43994	6.0565	5.88109	6.59147	5.96002	5.81401	6.05877
ENSSSCG00000000062	CSDC2	5:6976277-6988352	0.096207	0.054708	0.055282	0.356166	0.337117	0.416535	0.0755	0.181582	0.094533
ENSSSCG00000000063	POLR3H	5:6999981-7074738	5.76392	5.64397	5.04667	4.04419	3.84132	4.73173	4.50635	5.09878	3.97592
ENSSSCG00000000064	ACO2	5:7014383-7071023	45.8918	40.4947	37.4715	33.3783	30.3116	36.1217	38.4335	42.1032	39.5067
ENSSSCG00000000066	L3MBTL2	5:7253385-7277678	2.9009	2.48399	2.47068	2.49245	2.68275	2.35324	2.8746	2.47558	2.79404
ENSSSCG00000000067	CHADL	5:7246700-7252936	0.047231	0.063795	0.066808	0.038247	0.038181	0.079311	0.078714	0.085114	0.107533
ENSSSCG00000000068	EP300	5:7312262-7389140	3.9095	2.68098	4.07006	8.19404	8.7432	4.80486	4.70345	4.99995	7.77011
ENSSSCG00000000071	ENSSSCG00000000071	5:7583048-7617762	42.907	40.9433	41.3605	58.1159	60.3976	63.5965	63.0214	43.79	51.7992
ENSSSCG00000000072	SLC25A17	5:7622247-7671931	35.2126	38.8884	35.5714	26.4804	22.7082	27.5772	28.934	29.685	23.8614
ENSSSCG00000000073	ENSSSCG00000000073	5:7673983-7675196	0.177954	0.039583	0.004699	0.29269	0.235172	0.209954	0.226893	0.248156	0.656873
ENSSSCG00000000074	MCHR1	5:7734250-7738847	0.651602	0.580803	0.492149	0.205889	0.167415	0.097962	0.385635	0.81467	0.612834
ENSSSCG00000000075	MRTFA	5:7777044-7975927	2.24253	2.46948	2.61757	3.85087	4.1864	2.07059	4.01162	2.70535	3.74435
ENSSSCG00000000076	SGSM3	5:7976099-8017770	6.16024	6.06337	5.49143	5.24243	5.21653	5.26228	5.01398	4.80664	4.95346
ENSSSCG00000000077	ADSL	5:8027588-8045528	12.9993	13.2312	12.6343	12.3105	11.6617	12.9687	14.2189	11.1055	14.4849
ENSSSCG00000000078	TNRC6B	5:8060526-8311397	3.93692	4.00896	5.06012	7.04951	7.79615	5.36402	7.72092	5.56335	10.6072
ENSSSCG00000000079	FAM83F	5:8320978-8354723	0	0	0	0.003637	0	0.005036	0.010636	0.008125	0
ENSSSCG00000000080	GRAP2	5:8356286-8445071	0	0	0	0	0	0	0	0	0
ENSSSCG00000000081	ENSSSCG00000000081	5:8534267-8553015	0.015974	0	0	0	0	0	0	0	0
ENSSSCG00000000082	CACNA1I	5:8597053-8701228	0	0	0	0	0	0	0.00773	0	0
ENSSSCG00000000083	RPS19BP1	5:8735382-8738817	23.3281	24.9408	21.5696	18.2645	16.2181	20.2562	23.0118	24.1505	20.2622
ENSSSCG00000000084	ATF4	5:8738880-8745368	187.725	148.865	133.698	147.578	163.732	173.934	142.472	158.087	124.439
ENSSSCG00000000087	TAB1	5:8824675-8852850	6.35867	4.12209	4.20779	3.88432	2.25243	2.74644	4.58121	4.86477	2.86462
ENSSSCG00000000089	ENSSSCG00000000089	5:8923674-8927953	0.060754	0.003402	0.056371	0.097765	0.004501	0.020318	0.002748	0.021266	0
ENSSSCG00000000090	CBX7	5:9070330-9087634	0.485991	0.489767	0.649576	0.634843	1.01463	1.25668	0.220037	0.686634	0.349617
ENSSSCG00000000091	APOBEC3B	5:9094803-9116450	1.65276	1.48767	1.104	2.02122	1.56211	1.26149	1.34784	1.42904	2.34894
ENSSSCG00000000092	NPTXR	5:9207671-9230351	0.103045	0.089702	0.141173	0.194396	0.248171	0.075249	0.064087	0.056389	0.06457
ENSSSCG00000000093	DNAL4	5:9236625-9248726	1.76168	1.93471	1.48978	1.72901	1.6091	1.89903	0.876236	1.60824	1.5833
ENSSSCG00000000094	SUN2	5:9273131-9293258	11.094	9.11807	10.3158	17.9049	18.9007	19.8138	7.12716	7.07436	9.14646
ENSSSCG00000000095	GTPBP1	5:9236667-9322171	1.4339	1.54267	2.32954	2.34314	2.63632	2.14325	1.95595	1.81725	2.25961
ENSSSCG00000000097	ENSSSCG00000000097	5:9336129-9358142	42.8992	47.6596	41.1439	43.4118	39.1272	46.6777	35.7562	34.8787	30.8943
ENSSSCG00000000103	DMC1	5:9433058-9470549	0	0.016338	0	0	0	0	0.014042	0.010858	0
ENSSSCG00000000104	DDX17	5:9485487-9505157	94.429	91.3756	89.3386	113.387	117.63	123.069	116.148	86.1785	96.1967
ENSSSCG00000000105	KDELR3	5:9505157-9515734	74.8139	102.853	86.6528	100.929	95.0255	112.238	111.726	80.659	108.374
ENSSSCG00000000106	KCNJ4	5:9547177-9548520	0.07441	0.028023	0.040879	0.063129	0.217165	0.143576	0.148406	0.083815	0.102483
ENSSSCG00000000107	ENSSSCG00000000107	5:9581997-9623906	11.6066	7.4938	7.00451	8.8595	9.9787	8.54342	13.7876	13.218	11.7157
ENSSSCG00000000108	TMEM184B	5:9632919-9682473	5.52824	3.98269	4.00848	8.64409	10.8459	6.36951	5.61162	8.22567	5.76577
ENSSSCG00000000110	PLA2G6	5:9713765-9778191	1.22482	1.30315	1.14203	1.53324	1.33907	1.27801	1.26093	1.4223	2.09712
ENSSSCG00000000111	BAIAP2L2	5:9778727-9799703	0.013032	0.029921	0.019491	0.010327	0	0.014296	0.01583	0	0
ENSSSCG00000000113	SLC16A8	5:9801759-9806321	0.110462	0.045016	0.080064	0.038909	0.079861	0.117378	0.209479	0.024409	0.160162
ENSSSCG00000000114	PICK1	5:9804946-9889930	3.46413	2.56883	2.17425	3.08207	2.57426	2.86705	3.13696	4.83861	2.9707
ENSSSCG00000000116	POLR2F	5:9904948-9917744	27.0302	28.4771	25.6805	19.6276	16.9129	18.3425	15.2641	20.0413	14.6928
ENSSSCG00000000117	C22orf23	5:9917751-9925634	0.045162	0.046065	0.05397	0.072573	0.100545	0.202106	0.072694	0.039019	0.184599
ENSSSCG00000000118	MICALL1	5:9922177-9956827	1.12415	0.867924	1.01695	1.62575	1.59887	1.3318	1.37949	1.23708	1.44348
ENSSSCG00000000119	EIF3L	5:9966122-9996260	41.2172	44.5377	40.7059	32.2445	33.1113	39.278	26.2242	23.6113	31.9694
ENSSSCG00000000120	ANKRD54	5:10003836-10018944	3.12068	2.99313	2.67623	2.52985	2.3369	2.38043	3.05873	2.48919	2.58368
ENSSSCG00000000121	GALR3	5:10024348-10026101	0	0.100013	0.131069	0.052874	0.016567	0.073644	0.03184	0.103291	0
ENSSSCG00000000130	CYTH4	5:10489289-10521735	0.006965	0	0	0	0	0	0	0	0
ENSSSCG00000000131	ELFN2	5:10427019-10429478	0	0	0	0	0	0	0	0	0
ENSSSCG00000000132	TEX33	5:10768385-10779092	0	0	0	0	0	0	0	0	0
ENSSSCG00000000133	TST	5:10746890-10763360	3.70481	4.19891	4.09219	2.77487	2.44501	2.54547	2.25645	2.72589	2.86229
ENSSSCG00000000135	KCTD17	5:10707354-10718983	1.72294	1.6707	1.16176	1.6291	1.8237	1.41737	0.714123	1.32452	1.64549
ENSSSCG00000000136	CSF2RB	5:10814008-10840808	0	0	0	0	0	0	0	0	0
ENSSSCG00000000137	NCF4	5:10878435-10993856	0.085311	0.233213	0.137314	0.270747	0.237947	0.064333	0.320973	0.048303	0.308585
ENSSSCG00000000138	PVALB	5:10953580-10974006	0	0	0	0	0	0	0	0	0
ENSSSCG00000000139	IFT27	5:10994212-11015327	4.02969	5.57487	4.13707	6.30075	6.69086	6.67278	5.33554	4.68884	8.08872
ENSSSCG00000000141	EIF3D	5:11213281-11233149	27.4307	27.2879	23.853	19.8643	17.4254	21.0335	16.2427	19.6601	18.2724
ENSSSCG00000000142	FOXRED2	5:11233845-11254712	0.408468	0.454491	0.519231	1.23853	1.21915	0.867203	0.55386	0.593002	1.04534
ENSSSCG00000000144	TXN2	5:11264465-11277631	28.1568	30.9224	31.1619	27.8757	25.6289	26.5003	24.0542	28.5788	30.2449
ENSSSCG00000000145	MYH9	5:11398166-11455054	21.3675	19.7097	24.1637	63.8357	77.2592	77.7329	56.5743	20.1328	56.1189
ENSSSCG00000000146	MYH11	3:7002706-7143100	0.055825	0.074667	0.097834	0.228002	0.462643	0.24102	0.062217	0.043239	0.079146
ENSSSCG00000000148	ENSSSCG00000000148	5:11509336-11543032	0.055716	0.268538	0.174421	0.286575	0.750527	0.580271	0.380045	0.172051	0.396534
ENSSSCG00000000151	ENSSSCG00000000151	5:11920386-11929669	0	0	0	0	0	0	0	0	0
ENSSSCG00000000152	RBFOX2	5:11633546-11905324	9.99758	8.90154	9.78055	15.1354	17.7228	15.7333	19.3315	12.8662	19.577
ENSSSCG00000000156	FBXO7	5:12501275-12526205	1.63256	2.65102	2.56803	5.16871	4.77553	3.71683	4.82479	5.11743	4.50689
ENSSSCG00000000157	BPIFC	5:12535679-12579900	0.004224	0.003514	0	0.004088	0	0.005357	0	0.004329	0
ENSSSCG00000000158	RTCB	5:12579975-12607578	12.5115	12.1363	12.0131	11.241	10.8525	12.7374	17.8423	10.7432	14.3288
ENSSSCG00000000159	ASCL4	5:12623691-12624209	0	0	0	0	0	0	0	0	0
ENSSSCG00000000160	PRDM4	5:12638291-12668879	2.00245	1.97757	2.07771	2.28187	4.3549	2.35599	2.90402	2.16227	4.36746
ENSSSCG00000000161	PWP1	5:12702929-12730726	13.2943	9.87365	10.0415	12.7942	13.5293	10.1387	11.7691	10.4486	12.5744
ENSSSCG00000000162	BTBD11	5:12754539-13069699	0.030615	0.020615	0.013879	0.027579	0.015142	0.0153	0.016889	0	0.011921
ENSSSCG00000000164	CRY1	5:13275541-13364594	11.9532	11.6356	12.2228	9.90663	8.99374	9.32494	15.4956	11.822	11.9026
ENSSSCG00000000167	RIC8B	5:13466727-13585781	2.99684	1.94647	2.13502	4.02225	4.00474	4.5244	5.8424	2.66482	4.19461
ENSSSCG00000000169	POLR3B	5:13590158-13926729	10.8802	9.80693	9.97247	9.65915	9.00792	9.32471	11.3268	7.94182	10.4389
ENSSSCG00000000171	CKAP4	5:14020990-14031268	60.1867	51.3682	48.9673	88.5287	64.2672	75.737	57.759	47.7935	42.9673
ENSSSCG00000000174	TEX49	5:14812230-14833846	0	0	0	0	0	0	0	0	0
ENSSSCG00000000175	ADCY6	5:14836798-14850728	6.21132	6.00119	6.10909	4.87978	5.15416	4.75803	6.29476	3.60486	5.46587
ENSSSCG00000000176	DDX23	5:14886694-14909741	2.45062	2.08801	2.35353	4.24338	3.89475	4.44841	4.73451	2.14393	4.72831
ENSSSCG00000000179	CCDC65	5:14950492-14959327	0.572749	0.535326	0.250755	0.492966	0.381394	0.507673	0.479902	0.328588	0.841107
ENSSSCG00000000180	FKBP11	5:14958782-14970752	77.0484	73.6608	64.2537	34.0039	31.3101	27.7374	40.565	54.6215	34.5425
ENSSSCG00000000182	WNT10B	5:14995704-15013613	0.009355	0.010962	0.024408	0.067917	0.111528	0.119151	0.06792	0.01023	0.114312
ENSSSCG00000000183	WNT1	5:15012893-15014019	0	0	0	0	0	0	0	0	0
ENSSSCG00000000184	DDN	5:15027081-15029652	0	0	0	0.040471	0	0.032752	0	0.015223	0
ENSSSCG00000000185	ENSSSCG00000000185	5:15029818-15049656	6.45577	5.43398	5.07689	5.05794	7.75458	8.51165	15.2387	6.87791	11.7646
ENSSSCG00000000186	RHEBL1	5:15093609-15097764	0.036384	0.08487	0.082078	0.200969	0.230262	0.273661	0.146859	0.024543	0.148184
ENSSSCG00000000188	DHH	5:15114527-15119577	0	0	0	0	0	0	0	0	0
ENSSSCG00000000189	LMBR1L	5:15119638-15135704	2.90386	2.44425	2.65979	3.05061	3.04548	3.24469	2.39113	3.44535	2.3371
ENSSSCG00000000190	TUBA1B	5:15150224-15190862	270.363	379.875	289.571	596.278	597.189	595.975	372.309	299.98	390.891
ENSSSCG00000000191	KMT2D	5:15058089-15084043	0.604174	0.298914	0.55729	0.817827	0.871125	0.325603	0.163352	0.399781	0.48546
ENSSSCG00000000194	ENSSSCG00000000194	5:15153184-15270100	53.6263	73.7108	56.3089	114.2	106.217	123.627	99.7127	57.1126	86.28
ENSSSCG00000000195	PRPH	5:15285252-15289524	0	0	0	0.007106	0.00982	0.031956	0	0	0
ENSSSCG00000000197	C1QL4	5:15308282-15312520	0.456376	0.507459	0.438148	0.531981	0.617364	0.388817	0.379207	0.170324	0.463221
ENSSSCG00000000198	DNAJC22	5:15316383-15335076	0	0	0	0	0	0	0	0	0
ENSSSCG00000000199	ENSSSCG00000000199	5:15347633-15484936	4.14234	4.33259	4.61363	4.73348	4.07158	4.66915	7.02508	4.39099	6.79851
ENSSSCG00000000202	MCRS1	5:15517033-15526535	13.5165	15.0026	14.3195	18.5453	15.2719	17.7111	14.5171	12.2311	15.0297
ENSSSCG00000000203	KCNH3	5:15495251-15517458	0.058164	0.179306	0.046818	0.059317	0.12894	0.208119	0.212153	0.072064	0.361681
ENSSSCG00000000204	PRPF40B	5:15570454-15596650	1.32741	1.17489	0.970676	0.740759	0.927182	0.550627	0.374772	0.971039	0.98617
ENSSSCG00000000205	FAM186B	5:15542246-15560066	0.093401	0.049171	0.068518	0.214747	0.07967	0.151302	0.311716	0.110757	0.231856
ENSSSCG00000000206	FAIM2	5:15779334-15813034	0	0.22081	0	0.013305	0.005743	0	0.097504	0	0
ENSSSCG00000000207	ENSSSCG00000000207	5:15774938-15775449	29.5988	30.8963	23.9646	17.3316	18.2891	24.6389	53.7417	27.9072	38.0924
ENSSSCG00000000209	NCKAP5L	5:15711253-15761537	1.04604	0.969568	1.0944	1.09048	1.61056	1.03522	0.790356	0.664308	1.34233
ENSSSCG00000000211	AQP5	5:15876401-15881332	0.107906	0.141266	0.050368	0.079732	0.076103	0.044407	0.04868	0.148129	0.057565
ENSSSCG00000000212	AQP6	5:15887947-15892148	0	0.00461	0	0	0	0	0	0	0
ENSSSCG00000000214	GPD1	5:16007448-16021674	2.40678	2.28452	2.44087	2.33851	1.63874	2.02518	1.85709	2.01457	1.90369
ENSSSCG00000000215	SMARCD1	5:15992459-16016250	2.43772	1.49665	1.90011	3.23647	3.60614	2.71791	3.12913	2.11196	3.5318
ENSSSCG00000000216	ASIC1	5:15947382-15991876	0.051289	0.034612	0.021698	0.138373	0.093296	0.006177	0.147406	0.060293	0.074061
ENSSSCG00000000217	RACGAP1	5:15894309-15944886	1.90713	3.39445	2.3473	6.8547	5.41489	5.73538	2.43769	1.78844	2.30189
ENSSSCG00000000220	ENSSSCG00000000220	AEMK02000258.1:188924-217951	0.228179	0.057337	0.198713	0.485014	0.285119	0.484447	0.395522	0.208313	0.499452
ENSSSCG00000000223	BIN2	AEMK02000258.1:93259-133289	0	0	0	0	0	0	0	0	0
ENSSSCG00000000228	SCN8A	5:16977701-17169541	0.019653	0.002608	0.012846	0.010724	0.024911	0.008398	0.031342	0.025078	0.015855
ENSSSCG00000000231	ANKRD33	5:17248664-17250938	0	0	0	0	0	0.029479	0	0	0.035769
ENSSSCG00000000232	ACVRL1	5:17263907-17285874	0.924477	1.57585	1.73642	1.56499	1.50097	1.91392	2.37844	1.56937	2.01879
ENSSSCG00000000233	ACVR1B	5:17314276-17350723	2.0909	1.88457	1.7604	1.69647	1.55656	1.66209	2.41255	1.21293	1.76624
ENSSSCG00000000234	GRASP	5:17358042-17367324	2.75994	4.40278	2.93122	2.23538	2.57325	2.60994	2.9936	2.9237	3.71958
ENSSSCG00000000235	KRT82	5:17717924-17731954	0	0	0	0	0	0	0	0	0
ENSSSCG00000000236	KRT75	5:17749944-17760524	0	0	0	0	0	0	0	0	0
ENSSSCG00000000238	ENSSSCG00000000238	5:17736039-17747580	0	0	0	0	0	0	0	0	0
ENSSSCG00000000239	ENSSSCG00000000239	5:17635567-17645176	0	0	0	0.007755	0	0	0	0	0.122121
ENSSSCG00000000240	KRT85	5:17679997-17691232	0	0	0	0	0	0	0	0	0
ENSSSCG00000000241	KRT84	5:17699115-17706941	0	0	0	0	0	0	0	0	0
ENSSSCG00000000245	ENSSSCG00000000245	5:17782927-17835092	0	0	0	0	0	0	0	0	0
ENSSSCG00000000247	KRT71	5:17895718-17905181	0	0	0	0	0	0	0	0	0
ENSSSCG00000000248	ENSSSCG00000000248	5:17813573-17869158	0	0	0	0	0	0	0	0.006255	0
ENSSSCG00000000249	KRT72	5:17936807-17948937	0	0	0	0	0	0	0	0	0
ENSSSCG00000000250	KRT73	5:17956457-17967030	0	0	0	0	0	0	0	0	0
ENSSSCG00000000251	KRT1	5:18012925-18018582	0	0	0	0	0	0	0	0	0
ENSSSCG00000000252	KRT8	5:18170354-18180215	0	0	0	0	0	0	0	0	0
ENSSSCG00000000253	KRT18	5:18217575-18225742	0	0.006386	0.009067	0	0.044057	0	0	0.302548	0.132404
ENSSSCG00000000257	ITGB7	5:18417198-18434526	0.011002	0.03155	0.04027	0.01285	0.01146	0.017697	0.102711	0	0.043494
ENSSSCG00000000258	RARG	5:18436268-18458624	5.15199	3.61545	4.42604	9.43647	12.3018	8.15862	5.10272	4.31262	7.18385
ENSSSCG00000000259	CSAD	5:18379344-18410396	0.612475	0.61697	1.04534	0.662093	0.502711	0.83726	0.79218	1.03459	1.09629
ENSSSCG00000000260	SOAT2	5:18358673-18374288	0.013029	0.020326	0.005272	0.029459	0.011252	0.025266	0	0.007054	0.024403
ENSSSCG00000000261	IGFBP6	5:18352291-18357225	6.99399	15.2954	9.98041	34.1697	28.9904	25.2468	11.3264	13.5735	18.2982
ENSSSCG00000000262	SPRYD3	5:18232135-18357225	11.2157	13.4148	11.1717	14.7634	14.4486	14.6559	11.2152	11.1785	12.7178
ENSSSCG00000000263	TNS2	5:18306453-18320270	1.44667	1.22053	1.83087	2.6874	3.16357	2.18052	1.1605	0.901994	2.51136
ENSSSCG00000000264	MFSD5	5:18476366-18478737	5.51587	5.63881	5.85877	7.01462	6.90317	7.6848	6.75285	5.84621	6.56083
ENSSSCG00000000265	ESPL1	5:18487563-18509753	0.196311	0.261991	0.236316	0.65523	0.653224	0.532492	0.156958	0.076486	0.239851
ENSSSCG00000000267	C12orf10	5:18512710-18528127	28.386	31.6243	27.8448	24.0576	20.139	21.6831	14.108	25.6664	18.0941
ENSSSCG00000000268	AAAS	5:18521628-18537864	1.18797	1.528	1.36921	1.22577	1.15906	1.18811	0.99085	1.14882	1.15387
ENSSSCG00000000271	AMHR2	5:18642823-18648848	0	0.008856	0.009259	0.078938	0	0	0	0.021302	0.024469
ENSSSCG00000000272	SP1	5:18588941-18630760	12.2442	11.2797	12.794	14.2329	15.6092	12.9591	11.4069	12.8604	18.111
ENSSSCG00000000273	ENSSSCG00000000273	5:18660684-18665925	7.46745	9.56245	8.00848	11.1646	10.2287	8.94659	10.2189	10.3213	11.4231
ENSSSCG00000000274	PCBP2	5:18673981-18699402	45.2105	42.378	52.3355	110.701	115.313	66.7529	28.9147	40.1675	67.6785
ENSSSCG00000000275	MAP3K12	5:18696607-18717199	1.18842	0.817793	0.917233	1.04227	1.61028	1.57239	2.45917	1.02724	2.16845
ENSSSCG00000000276	TARBP2	5:18718158-18723839	4.31717	5.60169	4.81987	3.83309	3.59745	5.58321	3.92872	4.89567	4.23973
ENSSSCG00000000277	NPFF	5:18718632-18726285	0.409603	0.610279	0.690286	0.52055	0.459492	0.374879	0.340428	0.41822	0.364457
ENSSSCG00000000278	ENSSSCG00000000278	5:18726359-18838565	0.864246	0.577941	1.0596	1.45273	1.72687	0.92734	0.700552	1.12911	1.87464
ENSSSCG00000000279	HOXC13	5:19151169-19157645	0.434257	0.437545	0.233583	0.424641	0.431228	0.320122	0.496097	0.41449	0.338012
ENSSSCG00000000281	HOXC12	5:19167174-19168794	0	0	0	0	0	0	0	0.028865	0
ENSSSCG00000000288	HNRNPA1	5:19484613-19494938	8.20322	7.35085	8.14771	11.1407	11.3224	9.47697	8.98281	6.14145	8.87519
ENSSSCG00000000289	NFE2	5:19491260-19501810	0.549609	0.520336	0.597733	0.065434	0.208423	0.119012	0.020503	0.024755	0.01083
ENSSSCG00000000290	COPZ1	5:19522556-19546042	7.75124	10.5755	9.47274	8.80355	8.40017	12.2394	15.5408	8.97523	13.1908
ENSSSCG00000000291	GPR84	5:19552813-19554796	0.014419	0.049215	0	0.014336	0.020898	0	0	0	0
ENSSSCG00000000292	ZNF385A	5:19557337-19583315	0.061319	0.058924	0.04547	0.121257	0.297299	0.105282	0.07219	0.079192	0.202637
ENSSSCG00000000293	ITGA5	5:19583451-19611209	10.7916	7.21247	7.02873	12.0435	17.736	14.4501	9.04392	6.43232	9.85899
ENSSSCG00000000295	NCKAP1L	5:19677875-19720547	0	0	0	0.004664	0	0.006435	0	0	0.022481
ENSSSCG00000000296	ENSSSCG00000000296	5:19669821-19673217	0	0	0	0	0	0	0	0	0
ENSSSCG00000000297	PDE1B	5:19725354-19752890	0	0	0.008754	0	0	0.009609	0	0	0
ENSSSCG00000000298	PPP1R1A	5:19753857-19763269	0.028119	0	0	0	0	0	0	0	0.013518
ENSSSCG00000000299	TESPA1	5:19872178-20017439	0	0	0	0	0	0	0	0	0
ENSSSCG00000000312	ENSSSCG00000000312	5:20275505-20276476	0	0	0	0	0	0	0	0	0
ENSSSCG00000000318	ENSSSCG00000000318	AEMK02000577.1:164562-165488	0	0	0	0	0	0	0	0	0
ENSSSCG00000000327	ENSSSCG00000000327	5:20534640-20535575	0	0	0.013892	0.023403	0	0	0	0	0
ENSSSCG00000000332	ENSSSCG00000000332	5:20616742-20617680	0	0	0	0	0	0	0.03493	0	0
ENSSSCG00000000333	ENSSSCG00000000333	5:20649767-20650705	0	0	0.014628	0.011664	0	0	0	0.008699	0.019616
ENSSSCG00000000352	ENSSSCG00000000352	5:20940543-20941470	0	0	0	0	0	0	0	0	0
ENSSSCG00000000353	ENSSSCG00000000353	5:21039288-21040223	0	0	0	0.013184	0	0	0	0	0
ENSSSCG00000000359	BLOC1S1	5:21156857-21160737	23.7379	32.3009	32.012	36.2939	29.8513	31.9928	18.6667	25.3615	24.5454
ENSSSCG00000000361	CD63	5:21172279-21178418	433.516	478.735	431.69	446.713	404.629	446.618	369.46	468.132	398.508
ENSSSCG00000000362	RDH5	5:21166904-21170897	0.018223	0.020788	0.06291	0.057574	0.043241	0	0.055032	0.029361	0.083586
ENSSSCG00000000363	GDF11	5:21191190-21201804	1.72364	1.32115	1.37153	3.14666	3.39648	2.07226	1.41134	1.43396	1.59747
ENSSSCG00000000364	SARNP	5:21196612-21288580	6.74632	6.61303	6.329	5.49436	6.25209	7.61016	7.13316	6.34653	6.72995
ENSSSCG00000000365	ENSSSCG00000000365	5:21262193-21264686	22.9914	24.449	21.1937	24.8441	18.1413	21.7055	24.9982	28.5092	23.0392
ENSSSCG00000000366	DNAJC14	5:21265665-21272646	3.45785	2.46468	3.74315	5.56788	6.23027	7.77373	11.0911	3.05491	8.48598
ENSSSCG00000000367	ENSSSCG00000000367	5:21274046-21279979	4.41788	6.75108	6.29529	4.6327	5.54255	5.78177	8.79965	3.9488	8.16034
ENSSSCG00000000368	MMP19	5:21278081-21289547	1.20328	0.861386	0.841119	3.41954	3.69194	3.2331	2.25201	4.83143	5.11799
ENSSSCG00000000370	DGKA	5:21331468-21356183	1.23691	0.956035	1.35111	1.07706	1.55197	1.53802	2.98313	1.11367	2.33561
ENSSSCG00000000371	PMEL	5:21355619-21364987	0.115353	0.100385	0.092644	0.133828	0.132213	0.029643	0.016248	0.10772	0.102816
ENSSSCG00000000373	CDK2	5:21364387-21373086	1.55071	1.63952	1.32035	1.29013	1.26691	1.86212	2.31226	1.29384	2.01067
ENSSSCG00000000374	RPS26	5:21431659-21434295	1923.64	2213.8	2019.8	1166.8	936.032	1107.46	1110.44	1862.78	980.994
ENSSSCG00000000376	SUOX	5:21395266-21399736	3.96368	3.89253	4.28995	3.22189	3.65051	3.33693	3.97588	4.16991	5.09383
ENSSSCG00000000377	ENSSSCG00000000377	5:21496025-21504946	49.2885	47.9852	38.3093	25.2109	29.0595	27.1712	34.6281	32.8543	28.6761
ENSSSCG00000000379	ESYT1	5:21509996-21534463	20.5804	18.5722	19.0495	41.3811	48.2256	46.081	39.3619	21.3994	36.613
ENSSSCG00000000382	SMARCC2	5:21560934-21636211	4.67171	4.29574	4.8793	7.89275	7.49	7.23758	6.74707	5.02757	8.08845
ENSSSCG00000000383	RNF41	5:21596306-21624569	11.6805	11.9946	8.94546	14.7594	10.0762	16.8268	12.3207	6.672	7.79803
ENSSSCG00000000384	NABP2	5:21624143-21634412	4.99749	6.21194	5.02699	6.05009	5.4202	5.72385	3.70983	5.38359	5.97941
ENSSSCG00000000385	SLC39A5	5:21628067-21639837	0.012997	0.032209	0.010316	0.052912	0.02293	0.015388	0	0.030743	0.038204
ENSSSCG00000000386	ANKRD52	5:21637613-21657092	1.41112	0.921144	1.32879	2.93752	3.19173	1.50305	0.884083	1.31963	1.65015
ENSSSCG00000000393	PAN2	5:21710772-21748950	2.38069	3.48112	3.28257	3.60218	3.66606	3.35111	2.99543	2.7876	4.60448
ENSSSCG00000000394	CNPY2	5:21707834-21711292	50.4202	54.2753	49.056	37.8933	33.6337	35.3591	33.5097	50.8765	33.9241
ENSSSCG00000000396	STAT2	5:21733030-21751354	12.3204	20.1232	19.603	15.8251	16.1429	21.2149	26.3114	14.0319	30.1659
ENSSSCG00000000398	APOF	5:21759475-21760815	0.242059	0.501048	0.268202	0.688328	0.356751	0.803233	0.658346	0.196066	0.485447
ENSSSCG00000000399	TIMELESS	5:21759475-21787521	0.19641	0.280057	0.28599	0.438016	0.424638	0.585396	0.643476	0.111687	0.546444
ENSSSCG00000000400	MIP	5:21787826-21793592	0	0.008385	0	0	0	0	0	0	0.015671
ENSSSCG00000000401	GLS2	5:21804309-21819656	0.1399	0.180919	0.236421	0.168252	0.110698	0.098379	0.163874	0.20791	0.131868
ENSSSCG00000000402	RBMS2	5:21819852-21932604	1.43029	1.75053	1.70408	2.65552	3.45566	2.7389	2.7118	1.92845	3.82094
ENSSSCG00000000403	BAZ2A	5:21933281-21983034	1.86346	0.62603	0.994933	2.55046	2.97013	1.71165	0.956132	1.77564	1.16088
ENSSSCG00000000405	ENSSSCG00000000405	5:21981708-21992407	108.708	106.261	98.9834	86.0276	74.9188	83.3019	77.1549	93.5644	109.282
ENSSSCG00000000406	PTGES3	5:22000340-22021662	48.6405	44.4846	43.58	58.4512	55.7613	53.0654	51.3769	45.9337	47.378
ENSSSCG00000000411	NAB2	5:22400548-22410479	1.72237	3.4519	2.10741	6.19955	4.66085	5.13873	2.77631	5.16899	3.81116
ENSSSCG00000000413	MYO1A	5:22337906-22363502	0	0.004578	0	0.006291	0.004018	0.017339	0	0.006102	0.023268
ENSSSCG00000000415	SDR9C7	5:22228042-22244086	0	0	0	0	0	0	0	0	0
ENSSSCG00000000418	TAC3	5:22324931-22332815	0	0	0	0	0	0	0	0	0
ENSSSCG00000000419	RDH16	5:22251753-22293249	0.64772	0.70279	0.794311	0.160533	0.078019	0.165641	0.439555	0.284255	0.234391
ENSSSCG00000000423	LRP1	5:22436202-22518418	19.5391	15.444	24.5445	64.0032	69.1501	50.9471	37.8945	25.8641	52.0686
ENSSSCG00000000431	MBD6	5:22793364-22798234	0.310132	0.164225	0.338936	0.413309	0.344918	0.220267	0.230467	0.188812	0.452549
ENSSSCG00000000433	B4GALNT1	5:22885434-22897508	1.11605	1.10652	0.556412	0.73786	1.17436	0.646438	1.65378	0.556744	1.23449
ENSSSCG00000000435	ENSSSCG00000000435	5:22873334-22881570	6.48627	10.0356	8.7787	14.4396	16.0871	15.4324	6.68405	4.83524	9.56444
ENSSSCG00000000436	PIP4K2C	5:22854285-22868453	0.45659	0.550368	0.394969	0.67211	0.333258	0.52114	0.948726	0.754438	1.03606
ENSSSCG00000000437	ARHGAP9	5:22744637-22756137	0.028282	0.009699	0.04236	0.02936	0.053648	0.024879	0.018182	0.017167	0.047849
ENSSSCG00000000439	KIF5A	5:22816506-22873437	0.468129	0.523855	0.477949	0.906168	0.809264	0.721877	0.72486	0.51739	0.69038
ENSSSCG00000000442	INHBE	5:22732798-22734083	0	0	0	0	0	0	0	0	0
ENSSSCG00000000443	GLI1	5:22732516-22748001	0.313395	0.162856	0.116363	0.211571	0.673895	0.502262	0.226722	0.037688	0.219418
ENSSSCG00000000444	DCTN2	5:22799287-22814480	89.5648	94.2252	85.3987	97.6282	93.4199	108.904	77.0085	77.659	83.3446
ENSSSCG00000000449	DTX3	5:22867720-22873418	1.58696	2.03152	1.6585	2.05605	1.77498	1.62225	2.48752	2.87164	2.7425
ENSSSCG00000000453	ATP23	5:23233854-23276036	6.8203	7.54368	6.16238	8.0658	7.13749	9.37404	5.75295	4.68215	6.31182
ENSSSCG00000000455	LRIG3	5:24066623-24118043	3.40295	2.10885	1.99605	1.99179	2.64965	2.91265	8.60674	11.9828	4.96821
ENSSSCG00000000456	SLC16A7	5:24712656-24877739	3.43415	2.50211	4.80082	0.82221	0.772743	0.858747	1.89078	1.56448	2.05952
ENSSSCG00000000457	USP15	5:26964520-27083336	15.8751	15.088	15.7265	15.8438	15.6465	16.2928	24.4825	16.2219	20.8408
ENSSSCG00000000458	MON2	5:27126040-27241940	22.0557	23.6465	24.1158	29.8843	27.5011	34.957	43.3684	26.6701	34.5529
ENSSSCG00000000461	ENSSSCG00000000461	5:28231124-28231327	0	0	0	0	0	0	0	0	0
ENSSSCG00000000462	RXYLT1	5:28247399-28276283	15.2028	17.9489	15.5457	14.5624	17.1469	15.9051	22.6535	12.3579	24.786
ENSSSCG00000000464	C12orf56	5:28716465-28817975	0.079741	0.008691	0.033721	0.345899	0.228031	0.228235	0.335751	0.322172	0.144693
ENSSSCG00000000466	XPOT	5:28678946-28875331	53.5952	56.6116	50.7253	62.7371	63.8176	69.1062	85.9558	53.1667	73.4418
ENSSSCG00000000469	LEMD3	5:29595883-29673875	7.30163	6.65534	6.99203	8.10831	7.77292	7.96173	9.78993	7.8227	7.51028
ENSSSCG00000000473	ENSSSCG00000000473	5:30488065-30511550	28.4264	21.7819	20.5423	17.309	14.8305	16.8995	25.8636	27.5828	16.6917
ENSSSCG00000000475	IRAK3	5:30526005-30598954	9.73645	5.80948	7.96044	16.596	13.1059	8.09872	8.92492	6.42042	8.61949
ENSSSCG00000000477	HELB	5:30645632-30696486	4.51465	3.37371	4.17609	3.2732	3.5907	3.27091	5.65712	3.37741	4.80434
ENSSSCG00000000478	GRIP1	5:30697047-31020436	0.003907	0.00903	0.009646	0	0.016519	0.006255	0	0.003729	0.014513
ENSSSCG00000000482	IL22	5:32599301-32604736	0	0	0	0	0	0	0	0	0
ENSSSCG00000000483	ENSSSCG00000000483	5:32644709-32673639	0.792834	1.09681	1.1593	1.18231	1.26966	1.34217	1.92682	1.19315	2.13328
ENSSSCG00000000484	ENSSSCG00000000484	5:32823902-32824276	0	0	0	0	0	0	0	0	0
ENSSSCG00000000486	NUP107	5:32989781-33040561	8.43195	7.84067	8.34674	8.8083	7.82923	8.75507	10.6326	8.42668	9.56003
ENSSSCG00000000487	SLC35E3	5:33049239-33068198	3.04526	3.80785	3.00205	4.69726	4.56667	4.81311	4.68513	2.54266	3.66554
ENSSSCG00000000488	MDM2	5:33042686-33164514	38.4924	35.9153	36.4049	27.2936	18.3014	16.7759	62.2559	36.9532	58.6111
ENSSSCG00000000492	LYZ	5:33612593-33618953	0.035816	0.110745	0.073453	0.121049	0.153668	0.357547	0.443503	0.105421	0.567681
ENSSSCG00000000493	FRS2	5:33724546-33852952	4.4602	2.23384	4.46412	6.68874	7.92478	3.54865	7.09665	5.87286	10.1663
ENSSSCG00000000496	CCT2	5:33858639-33875661	66.9748	63.179	60.5374	62.72	63.1492	70.7797	66.6773	53.5931	55.3327
ENSSSCG00000000499	BEST3	5:33912299-33956536	0	0	0	0	0	0	0	0	0
ENSSSCG00000000500	ENSSSCG00000000500	5:34003186-34053898	1.29755	0.483761	0.429383	0.578243	0.951299	0.564885	0.831339	0.909382	0.537824
ENSSSCG00000000502	CNOT2	5:34228172-34558163	18.5761	18.247	17.2483	15.4382	16.8373	22.2104	20.4155	16.2251	19.3165
ENSSSCG00000000504	PTPRB	5:34658540-34794270	0.227094	0.390061	0.388183	3.90031	3.35616	3.46499	1.73556	0.327836	1.22185
ENSSSCG00000000509	ZFC3H1	5:35605755-35671191	5.12647	4.51243	5.10654	9.07596	8.93039	7.87935	8.08151	7.04949	8.33196
ENSSSCG00000000510	TMEM19	5:35692024-35752511	7.67788	5.0106	5.47937	6.48416	5.11286	16.1203	12.9658	4.10908	4.63782
ENSSSCG00000000512	TBC1D15	5:35827440-35908180	6.44843	5.53877	6.73083	9.54749	9.72537	7.96597	10.8138	6.94466	11.2721
ENSSSCG00000000515	TRHDE	5:36274364-36658701	0	0.006585	0	0.003941	0.010747	0	0	0	0
ENSSSCG00000000516	KCNC2	5:38326410-38532777	0	0	0	0	0	0	0	0	0
ENSSSCG00000000517	CAPS2	5:38578539-38625131	0.26508	0.323357	0.255247	0.271361	0.217001	0.288648	0.147227	0.041361	0.236239
ENSSSCG00000000519	GLIPR1	5:38758616-38815555	0.198897	0.407195	0.428162	0.876335	0.4898	0.498472	0.187114	0.133135	0.266185
ENSSSCG00000000521	PHLDA1	5:39294399-39315761	5.1893	12.5833	5.09291	19.5233	21.067	10.827	7.77712	13.8986	10.445
ENSSSCG00000000522	NAP1L1	5:39328037-39363731	67.233	69.6112	66.9562	69.9019	56.7547	70.9615	67.0885	54.3122	53.374
ENSSSCG00000000523	BBS10	5:39562062-39566329	0.975483	1.03005	1.12214	1.05636	1.27673	1.2289	1.61976	1.32214	1.8031
ENSSSCG00000000527	SYT10	5:40872083-40934296	0	0	0	0	0	0	0	0	0
ENSSSCG00000000528	PKP2	5:41424795-41509779	0.12988	0.114064	0.192309	0.28561	0.294145	0.262757	0.702398	0.530666	0.786099
ENSSSCG00000000529	DNM1L	5:41569851-41636063	11.2104	8.29234	7.88178	9.26774	12.948	11.079	18.1231	8.65583	15.0792
ENSSSCG00000000530	FGD4	5:41681453-41879084	1.21555	2.21404	1.98727	3.21759	5.10794	4.71758	4.01627	1.11189	3.83985
ENSSSCG00000000531	BICD1	5:41897410-42143695	0.206227	0.271589	0.603391	0.550261	0.726841	0.404128	0.497092	0.317219	1.265
ENSSSCG00000000534	IPO8	5:43099745-43182803	7.49085	6.19921	7.78317	12.3253	13.2698	11.7883	14.9546	7.30806	14.1719
ENSSSCG00000000536	ERGIC2	5:44334180-44402207	9.87651	11.4776	7.45252	5.01549	9.01968	13.3536	9.1058	10.8153	10.39
ENSSSCG00000000540	OVCH1	5:44228207-44311394	0	0	0	0.005561	0.008716	0.018825	0.074281	0.023954	0.045944
ENSSSCG00000000541	FAR2	5:44381129-44559352	0.345557	1.29125	1.03599	1.96907	2.37121	2.85247	2.15877	0.498595	1.863
ENSSSCG00000000545	KLHL42	5:45901767-45954876	6.6659	7.2814	6.38916	11.8122	11.9297	11.854	11.2696	6.85683	10.7096
ENSSSCG00000000546	MANSC4	5:45935101-45973028	0.317546	0.537466	0.368928	0.541516	0.546886	0.565605	0.384661	0.401194	0.588407
ENSSSCG00000000547	MRPS35	5:45973072-46023094	7.96341	7.30031	8.39761	5.9411	5.62154	6.48849	9.87395	6.3622	8.13665
ENSSSCG00000000549	PPFIBP1	5:46029676-46223524	2.66516	13.1143	5.09825	23.178	27.8072	33.4212	16.5444	4.17756	45.9456
ENSSSCG00000000550	ENSSSCG00000000550	5:46244283-46274049	0	0	0	0	0	0	0	0	0
ENSSSCG00000000551	ARNTL2	5:46330522-46482280	48.1687	42.0541	42.4818	57.626	53.0113	57.4601	90.2683	63.1628	47.7638
ENSSSCG00000000552	MED21	5:46730210-46736376	33.4929	33.9612	29.4183	39.438	33.9235	42.2579	30.9703	35.979	28.317
ENSSSCG00000000553	TM7SF3	5:46740931-46784194	12.7303	10.3653	11.042	14.1974	14.2341	15.1616	22.5234	19.0743	18.9453
ENSSSCG00000000554	FGFR1OP2	5:46793137-46824696	8.46298	7.88437	7.52556	11.3809	10.7404	13.1457	14.4988	9.39958	10.0718
ENSSSCG00000000555	ITPR2	5:46935923-47464125	1.98545	1.44662	2.15049	2.49575	2.71896	1.98598	3.11811	1.96951	4.8975
ENSSSCG00000000559	RASSF8	5:47728988-47848475	3.35691	2.39944	2.53755	5.08675	4.86263	4.19306	4.05025	5.9147	2.98917
ENSSSCG00000000563	LRMP	5:48648629-48707133	0.005367	0.018711	0	0.005349	0	0.018229	0.003988	0	0.042317
ENSSSCG00000000567	SOX5	5:49749765-50161468	0.869627	0.595441	0.77022	1.39357	1.77539	1.29375	2.59896	1.77437	2.15949
ENSSSCG00000000570	C2CD5	5:51040519-51132282	5.97567	5.94831	7.66731	9.47164	10.6311	12.1063	12.7394	4.2139	13.4131
ENSSSCG00000000571	ABCC9	5:51536526-51673580	23.0194	15.7772	18.3258	6.20165	6.60036	7.57083	15.2889	11.1899	14.4067
ENSSSCG00000000573	KCNJ8	5:51695974-51707039	1.0541	0.714057	0.588548	0.176344	0.242837	0.274991	0.669687	0.696519	0.687821
ENSSSCG00000000576	LDHB	5:51810967-51831490	299.769	301.69	287.849	280.608	228.687	266.136	156.371	211.733	156.533
ENSSSCG00000000577	GYS2	5:51852976-51917689	0	0	0	0	0	0	0	0	0
ENSSSCG00000000579	GOLT1B	5:51939480-51953314	43.8159	47.0457	40.896	45.3049	40.2671	48.759	66.5376	50.8021	46.6744
ENSSSCG00000000580	RECQL	5:51953184-51997113	7.26962	8.87534	7.73207	8.91791	9.08912	9.6849	13.0682	8.83243	10.8437
ENSSSCG00000000582	IAPP	5:52045961-52050962	0	0	0	0	0	0	0	0	0
ENSSSCG00000000583	PYROXD1	5:51993954-52021439	3.46535	4.18679	4.15809	4.71374	4.9084	5.0825	5.73682	4.58456	5.37029
ENSSSCG00000000584	SLCO1A2	5:52014733-52131767	0.0123	0.022631	0.013938	0.030208	0.019542	0.008067	0.05266	0.0143	0.096828
ENSSSCG00000000585	SLCO1C1	5:52234398-52315316	0	0	0	0	0	0	0	0	0
ENSSSCG00000000587	AEBP2	5:53441484-53691547	6.64972	4.77689	6.17129	8.79981	10.4406	7.43926	10.4313	7.17056	11.626
ENSSSCG00000000588	PLEKHA5	5:53760818-54016938	4.78246	4.64349	5.19752	7.76248	11.4574	8.99119	7.88351	9.57962	7.74498
ENSSSCG00000000589	CAPZA3	5:54407101-54407997	0	0	0	0	0	0	0	0	0
ENSSSCG00000000590	PLCZ1	5:54408292-54452417	0	0	0	0	0	0	0	0	0
ENSSSCG00000000591	PIK3C2G	5:54473830-54849512	0	0	0	0	0	0	0	0	0
ENSSSCG00000000593	ENSSSCG00000000593	5:54866757-54868297	0	0	0	0	0	0	0	0	0
ENSSSCG00000000598	SLC15A5	5:56345871-56429067	0	0.010407	0	0	0	0	0	0	0
ENSSSCG00000000599	DERA	5:56590953-56706483	9.64297	9.82273	8.59433	9.95864	8.17928	10.8653	13.3468	7.17142	10.1361
ENSSSCG00000000600	EPS8	5:56817482-57005114	24.5563	14.8575	20.5868	30.7376	32.3896	35.9424	27.9006	20.7981	25.2826
ENSSSCG00000000601	PTPRO	5:57021178-57263930	0.004357	0	0	0	0	0	0	0	0
ENSSSCG00000000602	RERG	5:57349382-57462804	0	0	0	0	0	0	0	0	0
ENSSSCG00000000605	ERP27	5:57600411-57628157	0.002282	0.018177	0	0	0	0	0.021321	0	0.022498
ENSSSCG00000000607	ART4	5:57708644-57728635	0.025466	0.060431	0.044122	0	0.009665	0	0.010686	0.007877	0.02259
ENSSSCG00000000608	ENSSSCG00000000608	5:57723338-57725790	0	0	0	0	0	0	0	0	0
ENSSSCG00000000610	SMCO3	5:57744510-57749705	0.814613	0.35882	0.564318	0.204925	0.285459	0.346545	0.249257	0.405791	0.263536
ENSSSCG00000000611	ENSSSCG00000000611	5:57749943-57767151	6.10447	5.08231	5.69973	5.54365	6.67886	5.20233	7.8091	5.47239	7.65687
ENSSSCG00000000612	ATF7IP	5:58022733-58150185	2.59647	2.12004	2.81018	4.14791	4.84148	3.3562	4.06478	2.97401	6.01848
ENSSSCG00000000614	GRIN2B	5:58480191-58927558	0.003861	0	0	0.001792	0.015488	0	0	0	0
ENSSSCG00000000615	ENSSSCG00000000615	6:5874463-5874987	0	0	0	0	0	0	0	0	0
ENSSSCG00000000619	FAM234B	5:59411880-59491536	0.691513	0.642806	0.658429	0.694596	0.765069	0.642517	0.607743	0.408458	0.787692
ENSSSCG00000000622	ENSSSCG00000000622	5:60460652-60461183	0	0	0	0	0	0	0	0	0
ENSSSCG00000000623	BCL2L14	5:60333082-60357900	0.258513	0.024065	0.189332	0.053856	0.07938	0.045203	0.10005	0.195777	0.329588
ENSSSCG00000000625	LRP6	5:60149026-60314764	11.194	12.2443	15.7265	15.0991	14.6622	13.4514	20.6864	10.9325	29.7048
ENSSSCG00000000628	ENSSSCG00000000628	5:61028849-61058709	0	0	0	0	0	0	0	0	0
ENSSSCG00000000629	ENSSSCG00000000629	5:61092028-61098091	0	0	0	0	0	0	0	0	0
ENSSSCG00000000631	TAS2R9	5:61253928-61254863	0	0	0	0.023403	0	0	0	0	0
ENSSSCG00000000633	YBX3	5:61337862-61361282	118.232	108.48	102.291	102.294	108.056	100.025	100.518	95.9247	98.6765
ENSSSCG00000000634	STYK1	5:61402731-61417472	0.027973	0	0	0.131671	0.09637	0.212364	0.142616	0	0.102837
ENSSSCG00000000635	ENSSSCG00000000635	5:61425829-61433947	9.8544	11.1103	10.3126	10.4565	10.753	9.32746	8.11485	7.81146	10.5559
ENSSSCG00000000636	ENSSSCG00000000636	5:61441125-61457839	0	0.047617	0	0.040358	0.162808	0.032714	0	0.047995	0.038988
ENSSSCG00000000638	ENSSSCG00000000638	5:61556450-61568088	0	0	0	0	0	0	0	0	0.006026
ENSSSCG00000000639	ENSSSCG00000000639	5:61583840-61596989	0	0	0	0	0	0	0	0	0
ENSSSCG00000000640	ENSSSCG00000000640	5:61624596-61629234	0	0	0	0	0	0	0	0	0
ENSSSCG00000000642	ENSSSCG00000000642	5:61646505-61671636	0	0	0	0	0	0	0	0	0
ENSSSCG00000000645	GABARAPL1	5:61758137-61767601	8.55744	6.28036	9.24381	9.1548	11.2505	11.6981	18.7119	10.2509	19.1641
ENSSSCG00000000647	OLR1	5:61799356-61809691	0	0	0	0.014078	0	0	0	0	0
ENSSSCG00000000648	CLEC7A	5:61832347-61845625	0.175759	0.037156	0	0	0	0	0	0	0
ENSSSCG00000000649	CLEC1A	5:61849127-61870248	0.722262	0.591207	0.372383	0.176765	0.173493	0.043134	0.986391	1.99699	0.623828
ENSSSCG00000000650	CLEC1B	5:61889930-61896726	0	0	0	0	0	0	0	0	0
ENSSSCG00000000651	CLEC12B	5:61871958-61916263	0	0	0	0	0	0	0	0.005363	0
ENSSSCG00000000653	CD69	5:62077988-62085900	0	0	0	0	0	0	0	0	0
ENSSSCG00000000655	KLRF1	5:61989412-62044336	0	0	0	0	0	0	0	0	0
ENSSSCG00000000656	CLEC2B	5:61996777-62019407	0	0	0.043227	0	0	0	0	0	0
ENSSSCG00000000657	ENSSSCG00000000657	5:62187297-62226080	0.159129	0.46376	0.390909	1.69329	1.3068	1.67425	0.339163	0.201391	1.00121
ENSSSCG00000000659	ENSSSCG00000000659	5:62272892-62325141	0	0	0	0	0	0	0	0.002571	0
ENSSSCG00000000660	A2M	5:62437647-62485537	0.026738	0.03893	0.032618	0.178909	0.288253	0.160479	0.013341	0.022656	0.044462
ENSSSCG00000000661	PHC1	5:62557774-62580657	0.577425	0.476868	0.678408	1.67567	2.05889	1.13838	0.501993	0.420556	1.16275
ENSSSCG00000000663	ENSSSCG00000000663	5:62506009-62523810	0	0	0	0	0	0	0	0	0
ENSSSCG00000000664	ENSSSCG00000000664	5:62603252-62680680	0.158062	0.044351	0.159595	0.141007	0.190364	0.365683	0.182659	0.076923	0.242239
ENSSSCG00000000665	RIMKLB	5:62676952-62723919	2.03762	2.2954	2.15063	3.83182	7.6774	6.54378	6.43715	1.37676	6.70629
ENSSSCG00000000667	AICDA	5:62777230-62787483	0	0	0	0	0	0	0.009845	0	0
ENSSSCG00000000668	APOBEC1	5:62812291-62820663	0	0	0	0	0	0	0	0	0
ENSSSCG00000000669	GDF3	5:62835979-62841665	0	0	0	0	0	0	0	0	0
ENSSSCG00000000670	ENSSSCG00000000670	5:62884804-62885940	0	0	0	0	0	0	0	0	0
ENSSSCG00000000672	CLSTN3	5:63569866-63607155	1.25003	1.12588	0.732372	0.384792	0.210508	0.477292	0.414413	0.627981	0.901611
ENSSSCG00000000675	C1R	5:63644321-63681418	42.1031	48.4987	42.4367	51.4565	49.3215	60.1205	58.4822	45.5607	63.2313
ENSSSCG00000000679	LRRC23	5:63809132-63817218	0	0.011629	0.037315	0.009532	0	0.014843	0	0.011935	0.027251
ENSSSCG00000000680	GPR162	5:63885714-63894340	0.125934	0.117177	0.105483	0.130364	0.112953	0.170282	0.036471	0.137686	0.067157
ENSSSCG00000000681	P3H3	5:63871508-63884835	49.8377	53.1941	45.4888	38.9089	33.5016	38.4259	34.4651	40.6256	38.1096
ENSSSCG00000000682	GNB3	5:63863656-63870433	0.792614	0.425179	0.60816	0.231766	0.461052	0.388724	0.649481	0.501942	1.0967
ENSSSCG00000000683	CDCA3	5:63859541-63862360	0.041888	0.199832	0.144021	0.470239	1.06434	0.582166	0.16661	0.088617	0.127664
ENSSSCG00000000684	USP5	5:63843033-63859572	10.4468	11.1808	10.7934	9.46522	9.55083	10.4854	15.074	9.5578	14.6774
ENSSSCG00000000685	TPI1	5:63832435-63843134	34.2231	34.3447	32.3883	55.8325	61.0882	72.9701	60.4873	46.2709	36.749
ENSSSCG00000000687	CD4	5:63892132-63918669	0	0	0	0	0	0	0	0	0
ENSSSCG00000000688	LAG3	5:63929624-63935410	0	0.007463	0.036936	0	0	0.015753	0	0.037301	0
ENSSSCG00000000690	MLF2	5:63951664-63957143	22.3267	31.7001	29.1783	41.8418	40.9183	33.7324	22.2178	33.8103	22.9977
ENSSSCG00000000691	COPS7A	5:63951673-63977556	14.4578	14.8875	13.2669	12.6627	10.322	12.9168	13.809	13.6547	11.855
ENSSSCG00000000692	PIANP	5:63992909-63999438	0	0	0	0	0	0	0	0	0
ENSSSCG00000000693	NCAPD2	5:64134219-64167410	1.33711	1.57451	1.45851	2.37677	2.17908	1.98497	1.75916	1.18601	1.38979
ENSSSCG00000000694	GAPDH	5:64126481-64133991	1517.1	1190.73	1004.23	1698.79	1351.24	1572.69	1440.31	1609.97	922.127
ENSSSCG00000000695	IFFO1	5:64116152-64129264	3.33695	2.48691	3.24236	2.35251	2.78786	2.62988	2.50739	2.12916	2.68711
ENSSSCG00000000696	ENSSSCG00000000696	5:64106098-64116289	13.0192	11.9516	11.1512	8.64857	7.94235	8.13628	9.53654	9.90085	9.50961
ENSSSCG00000000697	ENSSSCG00000000697	5:64065992-64105271	7.07167	5.4128	6.84223	11.4938	14.4534	14.6865	20.6294	7.83164	19.7363
ENSSSCG00000000699	LPAR5	5:64049491-64060246	0.009567	0.017185	0.02319	0.009227	0	0.012817	0.01405	0	0
ENSSSCG00000000700	ACRBP	5:64027876-64047847	3.57848	4.08499	3.44775	3.22673	3.33911	3.72229	4.2912	3.43066	4.19193
ENSSSCG00000000702	ZNF384	5:64012803-64024560	1.67292	1.623	1.5737	2.02674	2.47852	1.94311	2.05898	1.44227	2.92736
ENSSSCG00000000703	VAMP1	5:64181828-64185800	0.282064	0.064108	0.261371	0.11139	0	0	0.225309	0.083716	0.745544
ENSSSCG00000000704	TAPBPL	5:64188187-64200538	0.936471	0.726758	1.07814	1.78697	1.44833	1.35649	1.61668	0.922761	1.31222
ENSSSCG00000000705	CD27	5:64197213-64202615	0	0	0	0	0	0	0	0	0
ENSSSCG00000000706	LTBR	5:64269552-64278550	11.6917	11.0961	10.9812	7.20362	14.0773	15.4599	12.9396	10.3103	12.5135
ENSSSCG00000000707	SCNN1A	5:64285015-64314819	0.015365	0.017332	0.021917	0.005023	0.015306	0	0.007165	0	0.052615
ENSSSCG00000000708	TNFRSF1A	5:64319044-64335527	12.068	13.3482	13.9802	11.0436	11.4451	12.8321	14.963	8.66693	14.1035
ENSSSCG00000000709	PLEKHG6	5:64331080-64350705	0.12671	0.222389	0.210362	0.085214	0.121895	0.084063	0.044181	0.109231	0.167857
ENSSSCG00000000712	VWF	5:64517481-64678840	0	0	0	0.001208	0.001529	0	0.004214	0.002797	0.007881
ENSSSCG00000000713	ENSSSCG00000000713	5:64986832-65001820	0	0.023646	0	0.194524	0.183265	0.403558	0.063441	0.074139	0.242178
ENSSSCG00000000716	KCNA1	5:65562170-65563657	0.015212	0	0.004369	0.029442	0.024652	0.020312	0	0	0.0943
ENSSSCG00000000717	KCNA6	5:65625585-65659219	0.134643	0.105107	0.058325	0.206165	0.250534	0.314895	0.07931	0.076833	0.06703
ENSSSCG00000000718	ENSSSCG00000000718	5:65697869-65735588	0	0	0	0	0	0	0	0	0
ENSSSCG00000000719	NDUFA9	5:65759668-65789223	31.7961	31.1216	27.3009	28.0977	25.2206	24.9577	30.1186	27.7545	25.3698
ENSSSCG00000000720	AKAP3	5:65788847-65840172	0.663144	0.447978	0.472954	0.33855	0.619206	0.566339	0.593429	0.541382	0.732662
ENSSSCG00000000721	DYRK4	5:65815456-65839668	0	0	0	0.018859	0	0.015503	0.01589	0.045833	0
ENSSSCG00000000722	RAD51AP1	5:65837563-65897230	0.351248	0.613712	0.385877	0.773836	0.714992	0.669765	0.355255	0.261671	0.29398
ENSSSCG00000000723	C12orf4	5:65892910-65939569	6.52241	7.39148	7.91103	6.70601	6.79101	7.66451	12.2419	7.14205	11.4645
ENSSSCG00000000728	PARP11	5:66443483-66483643	1.20066	1.6473	0.900603	1.51888	1.81259	1.83009	1.84426	1.0435	2.39268
ENSSSCG00000000730	PRMT8	5:66665263-66753868	0.004841	0.02215	0.017179	0.015215	0.00512	0.01373	0.030152	0.067721	0.059526
ENSSSCG00000000732	CRACR2A	5:66530501-66647708	0	0.010337	0.005133	0.014164	0	0.005592	0.03063	0.004519	0.00649
ENSSSCG00000000734	TSPAN11	5:66853318-66911608	1.17783	1.68091	1.65616	3.97035	3.6316	3.78957	3.89427	3.55963	6.86008
ENSSSCG00000000735	TSPAN9	5:66913755-67106257	0.948699	1.21649	1.49832	1.21424	1.11535	1.25094	1.66482	0.877202	1.84915
ENSSSCG00000000736	TEAD4	5:67124726-67194381	0.986495	1.54371	1.48677	1.89682	1.90502	1.77496	0.879483	0.608963	1.08237
ENSSSCG00000000737	TULP3	5:67201685-67238330	6.69777	6.12886	6.94513	14.5173	19.6085	23.1458	17.9212	4.3764	17.726
ENSSSCG00000000738	RHNO1	5:67238717-67246660	3.67954	4.93283	4.23077	5.24237	5.87738	6.67989	5.35362	4.17407	2.52171
ENSSSCG00000000739	FOXM1	5:67241910-67265377	0.079181	0.119297	0.049644	0.235689	0.231865	0.245985	0.035171	0.053973	0.112229
ENSSSCG00000000740	TEX52	5:67263789-67269948	0	0	0	0	0	0	0	0	0
ENSSSCG00000000741	NRIP2	5:67280924-67292348	0	0	0	0	0	0	0	0	0
ENSSSCG00000000742	ITFG2	5:67290112-67305758	0.394486	0.438749	0.439779	0.443547	0.417017	0.373093	0.482355	0.355366	0.456549
ENSSSCG00000000743	FKBP4	5:67314011-67321630	45.6824	41.4221	40.9402	23.6202	22.8376	23.2457	18.7057	26.4222	20.6311
ENSSSCG00000000744	ENSSSCG00000000744	5:67323738-67324292	0	0	0	0	0	0	0	0	0
ENSSSCG00000000745	DDX11	5:67363831-67397111	0.421814	0.363791	0.52663	0.513515	0.847731	0.615153	0.513763	0.389251	0.766355
ENSSSCG00000000746	WASHC1	5:67395876-67411106	8.77908	8.90457	8.2355	10.96	11.9599	11.4724	10.6637	9.68932	12.0406
ENSSSCG00000000748	IQSEC3	5:67445842-67541312	0	0	0	0	0	0	0	0	0
ENSSSCG00000000749	SLC6A12	5:67550287-67573863	0	0.00562	0	0	0.009065	0	0.020044	0	0.021222
ENSSSCG00000000751	CCDC77	5:67725833-67756868	0.63881	1.04307	0.920037	1.44419	1.30057	1.36316	1.21302	0.498338	1.178
ENSSSCG00000000753	WNK1	5:68001540-68143818	15.0189	11.968	14.8826	29.2021	31.9682	21.0258	20.1766	17.7679	32.1429
ENSSSCG00000000754	RAD52	5:68133699-68223645	3.22983	3.17359	3.48333	3.35243	2.76506	2.25444	2.69171	2.82382	2.66893
ENSSSCG00000000755	ERC1	5:68223294-68691230	6.12039	5.14695	7.04204	9.63856	12.6145	10.2495	12.3891	5.48749	13.2188
ENSSSCG00000000757	ADIPOR2	5:68755837-68807493	5.58681	5.11763	6.55868	9.06743	10.5734	9.50536	10.0316	5.437	10.4474
ENSSSCG00000000759	ENSSSCG00000000759	5:68627338-68731931	1.81395	1.34011	1.1905	5.35974	4.80108	3.82224	1.44293	1.72786	1.05225
ENSSSCG00000000760	LRTM2	5:68822323-68836580	0	0	0	0	0	0	0	0	0
ENSSSCG00000000764	HDHD5	5:69499893-69512611	4.10549	4.03249	4.55569	3.17013	3.4429	3.31606	3.37908	2.65753	3.26846
ENSSSCG00000000765	IL17RA	5:69461529-69480112	29.1379	20.6152	19.9513	21.9499	25.1332	25.4047	22.9524	22.3743	17.3804
ENSSSCG00000000766	CECR2	5:69621879-69744435	0.105134	0.20888	0.202999	0.301933	0.133363	0.1602	0.158997	0.327713	0.351254
ENSSSCG00000000767	ATP6V1E1	5:69747720-69772077	32.3732	31.7015	21.6162	27.4917	83.6988	21.2853	24.7045	26.3504	25.8941
ENSSSCG00000000769	BID	5:69849002-69875853	16.5043	16.3632	14.8704	16.615	17.6335	19.1947	13.2326	11.6593	15.9334
ENSSSCG00000000770	MICAL3	5:69890145-69985424	1.4566	1.25161	1.34254	1.86767	2.36401	1.89467	1.79031	0.857893	1.70449
ENSSSCG00000000773	TUBA8	5:70133024-70179970	1.75263	0.635015	2.29704	1.58238	5.0295	2.29914	1.04656	0.792829	0.438732
ENSSSCG00000000774	USP18	5:70183279-70227984	4.15474	8.49847	7.38026	9.73729	13.7749	12.0478	10.681	2.86775	12.3155
ENSSSCG00000000777	ENSSSCG00000000777	5:70358655-70359334	0	0	0.042378	0	0	0	0	0	0
ENSSSCG00000000778	CPNE8	5:70394576-70659819	1.27527	2.35402	2.30662	1.46169	1.66511	2.04135	2.05016	1.158	2.55817
ENSSSCG00000000779	KIF21A	5:70889000-71029809	0.073656	0.064657	0.022407	0.310769	0.415318	0.466584	0.204708	0.101774	0.383072
ENSSSCG00000000781	ABCD2	5:71121075-71181317	0.003717	0.010878	0	0.022793	0.013368	0.008998	0.014797	0.01818	0.013055
ENSSSCG00000000782	ENSSSCG00000000782	5:71207276-71238310	0	0	0	0	0	0	0	0	0
ENSSSCG00000000783	SLC2A13	5:71294019-71673893	10.6026	8.12009	8.50979	19.3493	20.533	17.9564	18.4176	13.3047	16.5271
ENSSSCG00000000784	LRRK2	5:71800337-71944105	7.93693	6.25294	6.84551	16.0265	16.9918	14.8226	19.1591	13.7682	13.9797
ENSSSCG00000000789	CNTN1	5:72168532-72495728	0	0.00499	0.003093	0.002466	0.012202	0.016639	0.093858	0.029159	0.042098
ENSSSCG00000000791	PDZRN4	5:72787914-72940818	0	0	0	0	0	0	0	0	0
ENSSSCG00000000793	PPHLN1	5:73555798-73697374	14.3347	14.3279	9.63186	16.854	16.5182	17.4197	21.6232	15.3953	13.095
ENSSSCG00000000795	ADAMTS20	5:74502100-74672835	0.297278	0.262461	0.268575	0.407714	0.706653	0.438912	0.340163	0.215012	0.590066
ENSSSCG00000000798	TWF1	5:74868591-74893713	62.9675	61.4879	56.0226	54.0279	51.0254	58.2667	70.7199	59.0816	58.8456
ENSSSCG00000000799	IRAK4	5:74842184-74858125	15.9981	17.2076	16.728	15.6796	14.583	15.56	21.9285	17.2631	20.7766
ENSSSCG00000000800	PUS7L	5:74803484-74835140	4.39475	4.11034	4.58985	3.14016	3.54609	4.23456	6.17076	3.67957	4.71507
ENSSSCG00000000801	TMEM117	5:74917409-75403615	0.272186	0.655527	0.482086	1.09671	1.21765	1.26447	0.846957	0.443933	1.20634
ENSSSCG00000000802	NELL2	5:75445260-75837399	0	0.005046	0.007361	0.037076	0.008057	0.306847	0.008878	0.006567	0.008928
ENSSSCG00000000804	ANO6	5:76238923-76334021	21.3055	23.0284	21.4096	36.3986	37.7427	37.2639	41.4558	23.8412	38.8245
ENSSSCG00000000806	SCAF11	5:76807231-76876613	14.7679	14.4225	13.9107	16.527	18.9468	15.2	21.0632	15.1455	20.6543
ENSSSCG00000000807	SLC38A1	5:76877011-77077537	2.10374	1.79051	2.0712	5.7611	7.22767	6.56065	3.70615	1.75876	3.90761
ENSSSCG00000000808	SLC38A2	5:77113494-77127714	40.6007	35.2107	34.9926	54.0614	54.7048	54.3606	35.9129	37.533	31.4404
ENSSSCG00000000810	AMIGO2	5:77642195-77645753	0.466513	0.696899	0.649476	1.37947	2.46263	2.5848	1.61595	0.363931	1.8971
ENSSSCG00000000811	PCED1B	5:77781714-77795179	0.030887	0.070929	0.044304	0.119646	0.111998	0.206472	0.122033	0.022633	0.220977
ENSSSCG00000000812	ENSSSCG00000000812	5:77759890-77760551	0.023531	0.120992	0	0.105414	0.017596	0	0	0.004255	0.258944
ENSSSCG00000000816	SENP1	5:78423137-78476313	3.6259	4.14721	4.25087	4.48133	4.23475	4.56752	5.33604	3.7354	5.65274
ENSSSCG00000000820	H1FNT	5:78699128-78700333	0	0	0	0	0	0	0	0	0
ENSSSCG00000000837	CHST11	5:79788572-80067795	2.0568	1.32905	1.65345	2.17152	2.803	1.84436	1.95088	1.42135	2.25848
ENSSSCG00000000838	SLC41A2	5:79594004-79719276	9.52229	11.096	10.0956	24.5877	26.6436	26.0665	25.9231	13.7477	23.4739
ENSSSCG00000000839	ALDH1L2	5:79491978-79554896	40.535	43.6078	48.7604	76.5887	94.8766	77.6122	64.0302	28.705	88.072
ENSSSCG00000000840	WASHC4	5:79417712-79474645	20.6815	28.4265	23.2351	42.9179	45.9373	55.2867	61.3258	29.2586	56.5788
ENSSSCG00000000841	APPL2	5:79356067-79412235	11.5124	16.0605	14.1462	25.9349	24.0077	28.9706	30.3614	21.9176	27.0714
ENSSSCG00000000842	KANSL2	5:79281586-79318069	8.7316	8.13597	8.14628	7.91706	8.0764	13.1759	14.8768	8.33564	7.55261
ENSSSCG00000000843	TXNRD1	5:80170334-80236277	20.2708	13.2259	15.4878	26.7618	26.5214	23.4858	22.3009	21.7183	19.2741
ENSSSCG00000000844	NFYB	5:80333757-80353768	10.4923	9.15467	9.0868	8.76199	7.77795	9.48579	10.6548	9.08631	7.88445
ENSSSCG00000000846	HCFC2	5:80368244-80409786	8.55638	8.74549	9.00032	10.9183	11.7373	12.6137	15.2085	9.09136	14.473
ENSSSCG00000000847	TDG	5:80410091-80492252	12.3605	11.7956	11.0359	8.49347	7.82201	8.94792	17.7424	11.9098	14.3737
ENSSSCG00000000848	GLT8D2	5:80421183-80473288	42.0999	54.8611	43.7411	28.6898	28.6874	34.4215	54.8467	30.5991	45.4116
ENSSSCG00000000849	ENSSSCG00000000849	5:80512208-80520068	71.0827	66.9242	64.6279	95.1031	84.2594	92.642	141.075	94.2111	91.4659
ENSSSCG00000000853	NT5DC3	5:80644245-80688504	0.702034	0.540401	0.338472	0.340124	0.315903	0.182624	0.472574	0.512597	0.464177
ENSSSCG00000000854	ENSSSCG00000000854	5:80694226-80858598	0	0	0	0	0	0	0	0	0
ENSSSCG00000000856	PAH	5:81391437-81453790	0.032947	0.009628	0	0.013424	0	0	0	0.171193	0
ENSSSCG00000000857	IGF1	5:81776422-81863311	44.0913	32.0838	37.0499	16.46	17.1746	6.23043	27.6013	74.2312	13.7364
ENSSSCG00000000858	PMCH	5:82018816-82020334	0.026108	0	0	0.040705	0	0	0	0	0
ENSSSCG00000000859	PARPBP	5:82019182-82091408	8.28802	2.66226	3.40064	3.47121	3.00883	2.73745	3.48666	3.36163	2.11231
ENSSSCG00000000860	NUP37	5:82087142-82145089	6.35906	7.1854	6.47514	5.34461	4.9819	4.19959	5.72842	6.0188	5.4319
ENSSSCG00000000862	GNPTAB	5:82361906-82460814	13.3753	11.2821	12.853	16.7737	29.6904	23.1822	13.5705	7.11418	23.5334
ENSSSCG00000000863	SYCP3	5:82493992-82547029	0.583089	0.444421	0.359853	0.242807	0.362565	0.352659	0.408742	0.545584	0.470891
ENSSSCG00000000864	CHPT1	5:82414787-82544732	21.4292	14.6354	15.1271	13.4163	13.8891	16.348	16.1308	17.4202	13.2952
ENSSSCG00000000866	MYBPC1	5:82557613-82651062	0	0	0	0	0	0	0	0	0
ENSSSCG00000000867	ENSSSCG00000000867	5:82726346-82745213	0	0.011312	0.022656	0.026888	0	0.030416	0.020563	0.020245	0
ENSSSCG00000000869	UTP20	5:82813701-82913162	8.81466	7.37228	8.01323	8.84018	9.16741	8.11472	10.869	6.21728	8.42641
ENSSSCG00000000870	ARL1	5:82795620-82814112	19.1376	19.753	18.7275	23.879	29.1379	29.5423	36.8322	26.2525	29.7967
ENSSSCG00000000871	SLC5A8	5:82973250-83030996	0	0	0	0	0	0	0	0	0
ENSSSCG00000000873	ANO4	5:83048948-83489395	0.097267	0.095271	0.101612	0.067857	0.106338	0.156033	0.020609	0.024845	0.062215
ENSSSCG00000000874	GAS2L3	5:83558566-83600868	0.197052	0.699573	0.41511	0.934136	1.27378	1.8418	0.666345	0.16902	1.04564
ENSSSCG00000000875	NR1H4	5:83607225-83683086	0.168307	0.136891	0.213509	0.009152	0.032262	0.034218	0.098299	0.066777	0.016041
ENSSSCG00000000877	SCYL2	5:83812681-83879088	5.89721	6.79437	8.09805	10.4685	22.2235	17.1546	12.3237	7.98946	11.9734
ENSSSCG00000000882	ENSSSCG00000000882	5:84080422-85065974	0	0	0	0.006169	0	0	0	0	0
ENSSSCG00000000883	ENSSSCG00000000883	5:84715297-84721530	0.091749	0.061412	0.050096	0.112199	0.065768	0.253915	0	0	0.051559
ENSSSCG00000000884	APAF1	5:85166460-85258707	6.24307	7.74273	7.85072	10.6892	9.84092	13.3238	15.9493	10.7126	14.0658
ENSSSCG00000000886	SLC25A3	5:85284316-85292451	304.422	382.442	357.213	323.202	278.494	331.955	307.577	286.622	281.352
ENSSSCG00000000887	ENSSSCG00000000887	AEMK02000183.1:10252-37190	3.77139	2.76575	3.55926	5.28482	4.91753	7.16152	2.03258	2.40575	0.381893
ENSSSCG00000000890	NEDD1	5:86693818-86737265	10.7984	11.7214	10.5	11.344	13.8358	14.2608	18.0747	10.0651	15.4812
ENSSSCG00000000891	LTA4H	5:87486713-87518357	55.2329	57.4355	51.2235	37.1783	35.869	37.3347	44.0808	35.0267	37.2482
ENSSSCG00000000892	HAL	5:87522525-87547855	0.011837	0	0.007195	0	0	0	0	0	0
ENSSSCG00000000893	AMDHD1	5:87553022-87569246	0	0.081982	0	0.032573	0.036269	0.106301	0	0	0
ENSSSCG00000000894	CCDC38	5:87568989-87622862	0.083703	0.241129	0.106279	0.175134	0.15348	0.117812	0.105264	0.540699	0.040367
ENSSSCG00000000895	SNRPF	5:87613932-87622951	7.34912	6.81348	6.73322	6.51519	6.0808	5.27846	3.60255	5.04516	4.2223
ENSSSCG00000000896	NTN4	5:87671871-87784701	4.06639	5.24249	4.96974	10.7155	11.5221	12.9306	10.2997	5.43628	12.1065
ENSSSCG00000000897	ENSSSCG00000000897	5:87942611-87946902	0	0	0	0	0	0	0	0	0
ENSSSCG00000000900	VEZT	5:88034407-88104742	8.12929	7.88563	9.14456	10.1835	10.3056	10.654	11.9989	8.58136	13.0283
ENSSSCG00000000901	FGD6	5:88050676-88232252	0.175375	0.346252	0.174872	0.576501	0.346238	0.259163	0.608259	0.322446	1.24123
ENSSSCG00000000902	NR2C1	5:88227842-88277997	5.99051	5.36985	4.78439	6.06632	5.43921	5.67345	7.42489	6.95026	7.26857
ENSSSCG00000000905	ENSSSCG00000000905	5:88292771-88317177	53.911	62.886	52.0812	41.2811	36.5896	36.6106	32.8755	43.405	38.1307
ENSSSCG00000000906	ENSSSCG00000000906	5:88606814-88682326	0.023967	0.006595	0	0.007748	0.025962	0.039858	0.008761	0	0.014
ENSSSCG00000000907	PLXNC1	5:88900245-89055742	1.29446	1.63376	1.99944	0.812793	0.927838	0.9825	1.68099	0.793645	2.96294
ENSSSCG00000000908	ENSSSCG00000000908	5:89702682-89707784	0.007051	0.005514	0.015669	0	0.005418	0.008879	0.016404	0.003128	0.010305
ENSSSCG00000000910	CRADD	5:89306250-89587429	3.62342	1.65548	2.14008	1.33309	1.3235	1.11248	4.43342	8.09295	3.03799
ENSSSCG00000000915	DCN	5:91678608-91713925	283.823	413.58	360.705	327.41	291.657	389.557	536.201	275.109	584.08
ENSSSCG00000000916	LUM	5:91748494-91760563	51.7062	88.6529	80.738	65.8884	49.7246	58.9106	110.923	55.2856	108.424
ENSSSCG00000000917	KERA	5:91773076-91804875	0.728304	1.21225	1.02623	0.380948	0.343939	0.393852	1.0927	0.345026	0.990617
ENSSSCG00000000918	EPYC	5:91841211-91876981	0	0.059181	0.057053	0	0	0.03149	0	0	0.109648
ENSSSCG00000000920	POC1B	5:93132082-93222522	3.19825	2.87022	2.66018	4.2819	4.60801	3.44812	5.33717	4.36292	4.0333
ENSSSCG00000000924	C12orf50	5:94475331-94521416	0.118976	0.226818	0.2623	0.087036	0.093804	0.082825	0.105782	0.159605	0.234175
ENSSSCG00000000925	C12orf29	5:94465644-94489661	8.9341	8.79979	8.41737	4.62519	5.61958	4.96448	7.89012	7.05647	6.5999
ENSSSCG00000000926	CEP290	5:94383946-94469001	1.42096	1.3522	1.25798	3.28865	4.05214	4.21124	5.86248	1.61777	4.66988
ENSSSCG00000000927	TMTC3	5:94308752-94384263	8.23891	8.32517	7.70698	13.5264	14.5687	12.7	14.371	8.44213	12.2006
ENSSSCG00000000932	NTS	5:96247021-96272970	1.76578	0.149253	0.12609	0	0	0	0.745766	7.35634	0
ENSSSCG00000000934	LRRIQ1	5:96802826-97034177	0.02845	0.005497	0.018882	0.015094	0.044875	0.046074	0.025773	0.012394	0.038622
ENSSSCG00000000936	SLC6A15	5:97090681-97151922	0.978391	0.587009	0.621594	0.609614	0.714976	0.733478	1.10893	1.05932	0.705795
ENSSSCG00000000937	MYF5	5:100753501-100755494	0	0	0	0	0	0	0	0	0
ENSSSCG00000000939	ACSS3	5:100270239-100429204	0.653618	0.736681	1.35122	0.165486	0.109086	0.123081	0.847467	0.44569	1.35897
ENSSSCG00000000940	PPFIA2	5:99818795-100279030	0	0	0.00503	0	0	0	0	0	0
ENSSSCG00000000941	METTL25	5:99222621-99359244	1.55279	1.13258	1.596	2.56739	3.32401	2.50875	2.42064	1.83535	2.54469
ENSSSCG00000000943	OTOGL	5:101101458-101248996	0	0	0	0.003187	0	0	0	0	0
ENSSSCG00000000948	SYT1	5:101871314-102394307	0.102885	0.119742	0.179412	0.238675	0.278016	0.197168	0.153905	0.060538	0.15476
ENSSSCG00000000950	E2F7	5:104126952-104163407	0.080713	0.125768	0.094174	0.307469	0.4284	0.198222	0.115812	0.020516	0.048234
ENSSSCG00000000951	ENSSSCG00000000951	5:104273629-104295140	21.6043	12.7001	11.5023	29.5966	19.1875	14.1364	8.58553	31.1784	7.9845
ENSSSCG00000000952	ZDHHC17	5:104299895-104395288	3.89111	5.9843	6.42683	4.20457	8.28803	7.87533	4.43917	4.62099	9.31983
ENSSSCG00000000955	TBC1D22A	5:2528883-2787292	11.3754	11.5084	10.0833	15.5053	12.7887	15.5793	11.1912	11.6202	12.3055
ENSSSCG00000000958	DYRK2	5:32047643-32064222	3.47675	2.90689	2.89426	2.48264	6.17903	2.8124	5.18746	2.26061	5.3645
ENSSSCG00000000959	LARGE1	AEMK02000361.1:214423-805651	2.10234	1.8982	1.75817	3.00029	3.693	3.42772	3.68509	2.39546	3.91825
ENSSSCG00000000960	KLHDC7B	5:202137-203951	0	0	0	0	0	0	0	0	0
ENSSSCG00000000963	SYCE3	5:180842-200935	0	0	0	0	0	0	0	0	0
ENSSSCG00000000964	LMF2	5:233298-258794	13.5274	14.3241	13.6302	17.2156	18.113	17.9432	12.5222	11.6888	14.4461
ENSSSCG00000000965	NCAPH2	5:220765-233549	1.08241	1.30824	1.17097	1.26629	1.33257	1.79447	1.18291	0.794553	1.39012
ENSSSCG00000000967	ODF3B	5:216066-217972	0	0	0	0	0	0	0	0	0.040707
ENSSSCG00000000968	SBF1	5:260722-287455	5.07471	4.22612	5.07519	6.00139	6.50542	5.80317	4.39536	3.9897	4.83168
ENSSSCG00000000970	PPP6R2	5:284697-373745	8.73704	7.54674	8.46665	7.74723	6.28482	8.32552	6.62507	7.50961	7.36531
ENSSSCG00000000971	HDAC10	5:439836-445511	6.96712	6.03148	6.51598	2.68874	3.63513	4.29778	3.83048	5.25906	4.47067
ENSSSCG00000000972	TUBGCP6	5:445718-467415	2.90933	2.35631	2.61912	2.15957	2.34673	2.26618	2.64565	2.63648	2.42069
ENSSSCG00000000973	SELENOO	5:467547-480836	9.81939	11.1931	9.64009	10.3684	10.8004	11.0635	9.80424	8.1399	10.2528
ENSSSCG00000000974	TRABD	5:482870-494604	7.75219	6.61343	3.56024	4.64345	2.78095	2.86732	4.38712	5.013	4.02089
ENSSSCG00000000975	PANX2	5:497040-505979	1.07686	0.85793	0.937493	0.477091	0.54113	0.483744	0.739495	1.20653	0.491948
ENSSSCG00000000976	MOV10L1	5:510307-565316	0	0	0	0	0	0	0	0	0
ENSSSCG00000000978	MLC1	5:571694-594059	0	0	0	0	0	0	0	0	0
ENSSSCG00000000980	ALG12	5:709057-729397	1.93959	1.72429	1.929	1.0961	1.61612	1.47914	1.46977	1.74198	1.64483
ENSSSCG00000000981	CRELD2	5:707717-716917	2.31024	2.45843	2.1469	2.38129	1.48644	2.39667	2.46704	1.58796	2.40684
ENSSSCG00000000982	TTLL8	5:599863-644833	0	0	0.021622	0.017241	0	0	0.031295	0	0
ENSSSCG00000000983	ENSSSCG00000000983	5:646947-662557	0	0.006131	0.011952	0	0	0.003099	0	0	0
ENSSSCG00000000985	EXOC2	7:195082-341490	21.9085	18.1275	17.8493	16.5467	17.331	20.8556	29.805	21.0724	20.9915
ENSSSCG00000000991	FOXQ1	7:664373-665566	0	0	0.025768	0.084819	0	0.038096	0.139116	0	0.271887
ENSSSCG00000000994	GMDS	7:752239-1285584	2.76203	3.8675	4.39126	2.76376	2.62648	3.04786	3.53601	2.82592	3.76339
ENSSSCG00000000997	PPP1R3G	7:2965061-3060519	1.24608	0.526423	0.634018	1.08502	1.35434	1.43459	2.98082	1.31277	0.977398
ENSSSCG00000000998	RPP40	7:2988992-3005638	1.63729	1.66063	1.68015	1.30738	1.65573	1.5934	2.03392	1.43535	1.37655
ENSSSCG00000000999	ENSSSCG00000000999	7:2845809-2966058	11.5018	9.61887	8.47186	9.12285	9.76037	9.62689	8.71013	9.96594	7.99956
ENSSSCG00000001000	ECI2	7:2425615-2446259	3.68464	3.76393	4.04726	6.55359	8.96587	10.2892	8.66619	2.55018	9.3236
ENSSSCG00000001001	ENSSSCG00000001001	7:2417807-2431124	0.133753	0.054329	0.046879	0.108165	0.130877	0.174512	0.14763	0.144108	0.089653
ENSSSCG00000001002	PRPF4B	7:2360481-2417083	15.41	14.1765	14.9982	15.4575	15.2044	16.3274	19.9704	14.76	16.0413
ENSSSCG00000001004	SLC22A23	7:1987773-2131627	0.115765	0.087808	0.09874	0.544615	0.323827	0.197058	0.173157	0.238644	0.118306
ENSSSCG00000001005	ENSSSCG00000001005	2:10483730-10491841	0	0	0	0	0	0	0	0	0
ENSSSCG00000001008	BPHL	7:1882731-1909853	4.9077	3.99086	3.38378	7.47973	7.13473	7.82036	3.4266	3.19015	4.77551
ENSSSCG00000001009	RIPK1	7:1840951-1882870	3.49268	3.25038	4.12853	6.32789	6.08175	7.39891	10.2392	3.74345	7.02579
ENSSSCG00000001010	ENSSSCG00000001010	7:1656442-1667876	22.3126	22.0092	21.0879	18.8252	17.6673	19.4985	14.3816	16.355	16.4694
ENSSSCG00000001011	SERPINB1	7:1681355-1693281	4.1109	4.70517	2.58487	7.34465	3.16104	4.09441	8.29012	2.30204	8.31634
ENSSSCG00000001021	RREB1	7:4579103-4638176	1.36792	0.928519	1.47395	1.51558	1.69751	1.02069	1.24068	1.07243	1.51458
ENSSSCG00000001022	SSR1	7:4652913-4685892	42.9719	40.9081	38.459	43.6657	43.6633	43.6431	49.0162	45.0922	40.7982
ENSSSCG00000001024	RIOK1	7:4750487-4782448	3.92625	3.27513	3.60688	3.07105	3.10002	3.47703	4.27929	3.0164	3.53981
ENSSSCG00000001025	DSP	7:4862565-4937363	1.42006	1.06075	1.31226	2.22698	2.84174	2.15644	2.57373	1.95138	2.95423
ENSSSCG00000001027	BMP6	7:5058036-5211316	0.245317	0.354979	0.246161	0.255984	0.300186	0.287725	0.408702	0.220631	0.31956
ENSSSCG00000001033	SLC35B3	7:5581756-5606551	7.11869	8.181	7.56791	8.14946	9.16276	8.87122	12.2695	8.00308	9.71936
ENSSSCG00000001035	ENSSSCG00000001035	7:6821981-6843001	0	0	0	0	0	0	0	0	0
ENSSSCG00000001036	TFAP2A	7:7223100-7244883	0.758058	1.51139	1.46763	1.63153	1.80685	1.4767	0.885412	1.75986	1.05539
ENSSSCG00000001038	ENSSSCG00000001038	7:7462212-7469623	82.7504	83.2068	83.2457	69.85	67.939	79.0066	94.2393	89.1056	70.0911
ENSSSCG00000001040	C6orf52	7:7428059-7437987	0	0	0	0	0	0	0	0	0
ENSSSCG00000001041	PAK1IP1	7:7444789-7456716	14.7789	13.1837	12.1383	11.4072	10.7507	12.1182	13.0467	7.35496	10.6211
ENSSSCG00000001042	MAK	7:7481682-7538376	0.454466	0.673901	0.725714	0.59319	0.917593	0.735531	0.951317	0.393151	1.07511
ENSSSCG00000001045	ELOVL2	7:7650380-7782741	0.457155	0.39472	0.500204	0.428588	0.554396	0.472559	0.314634	0.377368	0.482112
ENSSSCG00000001048	ADTRP	7:8243295-8313651	0	0	0	0	0	0	0	0	0
ENSSSCG00000001049	HIVEP1	7:8488904-8661137	0.964422	0.72852	1.08385	1.56732	1.5995	0.830002	1.48824	1.27886	2.94263
ENSSSCG00000001052	PHACTR1	7:9345449-9675230	2.65807	2.05995	2.32635	3.91999	3.07178	5.18777	2.64723	2.02462	2.76952
ENSSSCG00000001053	TBC1D7	7:9683091-9708741	3.37532	3.44098	2.37978	2.25364	3.80552	5.79933	5.89157	3.10122	2.71946
ENSSSCG00000001056	RANBP9	7:9976958-10060125	18.9189	16.4489	17.9303	20.6317	21.7665	17.473	29.0076	26.9597	32.5815
ENSSSCG00000001057	MCUR1	7:10119567-10142909	8.83896	4.94124	5.03875	9.71554	9.59341	12.0705	8.61264	5.26268	6.84388
ENSSSCG00000001060	ENSSSCG00000001060	7:11239692-11240071	0	0	0	0	0	0	0	0	0
ENSSSCG00000001061	JARID2	7:11283122-11602097	2.1074	1.47368	1.55172	1.87386	1.92843	1.43733	3.74994	2.2222	3.78068
ENSSSCG00000001062	DTNBP1	7:11602395-11748548	2.7497	3.86262	3.24281	6.13945	5.79843	7.46035	5.58747	3.86201	5.97825
ENSSSCG00000001063	ENSSSCG00000001063	7:12117240-12137926	1.24297	1.16392	1.56905	2.28958	3.12206	2.99108	3.09286	1.85847	3.12503
ENSSSCG00000001064	GMPR	7:12254388-12294555	0.254401	0.482063	0.442643	1.29865	0.828926	0.804582	0.406512	1.04779	0.493849
ENSSSCG00000001065	ATXN1	7:12304036-12721993	2.17653	1.8641	2.59392	4.5817	5.57561	3.68968	3.55813	2.20927	3.99729
ENSSSCG00000001067	STMND1	7:13014784-13039651	0	0	0	0	0	0	0	0	0
ENSSSCG00000001068	CAP2	7:13211110-13350961	0	0	0	0	0	0	0	0	0
ENSSSCG00000001070	FAM8A1	7:13378152-13390890	18.2602	21.2707	20.4702	21.8137	22.0449	25.7732	35.6562	26.2089	31.3846
ENSSSCG00000001072	NHLRC1	7:13816246-13817644	1.6616	1.68089	1.67954	0.78914	1.0294	1.22296	1.50255	1.2203	1.19655
ENSSSCG00000001073	TPMT	7:13820891-13852424	4.13533	4.58569	4.17738	8.03545	4.42526	5.2196	4.78132	3.37007	3.62752
ENSSSCG00000001074	KDM1B	7:13845942-13901253	2.44747	2.8575	3.00469	3.27074	3.1244	3.58197	4.43896	1.93541	4.41292
ENSSSCG00000001075	ENSSSCG00000001075	7:13901581-13934874	11.6119	15.5442	14.8654	26.6862	26.1313	28.6957	21.1545	12.38	18.5656
ENSSSCG00000001076	RNF144B	7:13946101-14125654	0.327561	0.370471	0.318264	6.4817	4.52676	4.23407	1.39136	1.24958	0.7374
ENSSSCG00000001078	MBOAT1	7:15532073-15643988	0.798233	1.17609	1.0673	5.49895	6.45369	6.42391	2.74389	0.940648	3.13746
ENSSSCG00000001080	CDKAL1	7:15910494-16674989	5.17755	5.27187	5.39082	4.39301	4.41817	3.91386	6.09175	4.29654	5.55986
ENSSSCG00000001081	SOX4	7:16726202-16893978	5.31442	4.66954	5.73077	4.64369	4.83582	5.78222	10.6	8.80824	9.12904
ENSSSCG00000001083	ENSSSCG00000001083	7:17695812-17696497	0.090611	0.085808	0.023354	0.193314	0.20541	0.36969	0.1229	0.225638	0.195759
ENSSSCG00000001085	DCDC2	7:19050011-19218914	0	0	0	0	0	0	0	0	0
ENSSSCG00000001087	MRS2	7:19244411-19295802	6.39037	7.59955	6.44024	6.49401	6.75357	7.2947	8.76777	5.90804	6.60375
ENSSSCG00000001088	ENSSSCG00000001088	7:19272032-19272388	0.063405	0.09829	0.073871	0.040292	0	0	0	0.027229	0
ENSSSCG00000001089	GPLD1	7:19289576-19346420	0.042553	0.023852	0.031787	0.049815	0.039298	0.016252	0.059288	0.043054	0.027084
ENSSSCG00000001090	ALDH5A1	7:19351361-19379098	0.478546	0.531603	0.636962	0.693956	0.772428	0.756334	0.920224	0.657304	0.89345
ENSSSCG00000001091	KIAA0319	7:19386111-19451666	0.008282	0.003339	0	0.055638	0.043567	0.066309	0.018245	0.017874	0.062824
ENSSSCG00000001092	TDP2	7:19488920-19502546	1.43653	2.45696	2.99688	3.55365	2.45755	2.23079	6.30198	2.74853	3.48509
ENSSSCG00000001095	GMNN	7:19585946-19595344	4.9289	6.09761	5.64707	8.52852	8.7683	9.24728	10.4996	5.11352	8.59569
ENSSSCG00000001096	ARMH2	7:19599099-19601900	0	0	0	0	0	0	0	0	0
ENSSSCG00000001097	ENSSSCG00000001097	7:19587685-19838096	0.00353	0	0.001234	0.03349	0.005684	0.005796	0	0.004684	0.034683
ENSSSCG00000001098	ENSSSCG00000001098	7:19631180-19635599	0	0	0	0	0	0	0	0	0
ENSSSCG00000001099	CMAH	7:19842178-19955840	2.26072	1.6248	1.84616	7.60666	8.2407	5.99489	3.95057	2.40203	5.57604
ENSSSCG00000001100	CARMIL1	7:20037411-20356954	2.3584	2.75301	2.91291	3.99821	4.66142	4.93443	5.32502	2.20265	5.37929
ENSSSCG00000001101	SCGN	7:20389493-20432978	0	0	0	0	0	0	0	0	0
ENSSSCG00000001105	ENSSSCG00000001105	7:20471026-20474237	0	0	0	0	0	0	0	0	0
ENSSSCG00000001107	SLC17A1	7:20458617-20574593	0	0	0	0	0	0.004971	0	0	0.005957
ENSSSCG00000001131	BTN2A2	7:20954861-20967000	0.264334	0.212382	0.236867	0.847049	0.71426	0.747278	1.11215	0.489978	1.21281
ENSSSCG00000001132	BTN1A1	7:20977223-20987783	0	0.004379	0	0	0	0	0	0	0
ENSSSCG00000001137	HIST1H1D	7:20853958-20896784	102.973	95.5455	83.5309	72.4093	75.3698	59.6353	51.6198	108.218	61.8786
ENSSSCG00000001156	ZNF322	7:21127869-21143387	10.3655	10.8458	11.373	12.4849	12.973	15.4522	16.8525	10.2509	14.3198
ENSSSCG00000001164	ZNF184	7:21413117-21435873	0.96978	1.23264	3.20036	2.31471	4.25888	3.96208	2.95334	1.90597	4.48381
ENSSSCG00000001196	ENSSSCG00000001196	7:21925368-21926306	0	0	0	0	0	0	0	0	0
ENSSSCG00000001197	ZNF165	7:21936040-21949794	0.129522	0.094017	0.129835	0.360471	0.315451	0.242989	0.188457	0.055695	0.1287
ENSSSCG00000001201	ZKSCAN8	7:21967801-22000834	1.41623	0.990971	1.55595	1.85351	2.23735	1.40785	1.71015	1.38117	2.15315
ENSSSCG00000001202	ENSSSCG00000001202	7:22010409-22011463	0.08094	0.126603	0.143568	0.411209	0.091895	0.186015	0.232774	0.091715	0
ENSSSCG00000001203	ZSCAN9	7:22082220-22088469	0.072253	0.092275	0.223074	0.086176	0.105976	0.026239	0.090615	0.056593	0.15996
ENSSSCG00000001204	ZKSCAN4	7:22093092-22101837	1.19941	1.50677	1.17588	0.958673	1.35714	1.66771	1.39644	1.23746	0.959345
ENSSSCG00000001205	NKAPL	7:22108647-22110123	0.132053	0.101957	0.317982	0.118596	0.177718	0.19929	0.343758	0.382169	0.118118
ENSSSCG00000001206	ZSCAN26	7:22114800-22133148	2.45011	2.45697	2.69821	3.02719	3.15802	3.25244	3.44765	2.79198	3.45699
ENSSSCG00000001207	PGBD1	7:22134995-22155657	2.75388	2.81598	2.82674	4.89668	4.56617	5.9456	7.06021	4.4863	8.52903
ENSSSCG00000001209	ZSCAN12	7:22189821-22210103	2.95917	2.92961	3.59915	4.1032	5.29652	4.48995	4.62978	2.62587	5.61828
ENSSSCG00000001211	ENSSSCG00000001211	7:22234169-22235113	0	0	0	0	0	0	0	0	0
ENSSSCG00000001213	GPX6	7:22256753-22267979	0	0	0	0	0	0	0	0	0
ENSSSCG00000001214	GPX5	7:22289114-22301521	0	0	0	0	0	0	0	0	0
ENSSSCG00000001216	ENSSSCG00000001216	7:22316447-22332344	0.048549	0.077349	0.053072	0.157867	0.098612	0.080592	0.19251	0.047424	0.067431
ENSSSCG00000001219	TRIM27	AEMK02000264.1:139243-157845	10.0586	9.47059	10.2228	12.6105	11.8941	11.7977	11.2418	9.64808	10.1354
ENSSSCG00000001229	ENSSSCG00000001229	7:22823841-22962547	23.3547	28.8522	24.0467	32.7666	30.5561	31.0749	22.1124	25.0486	26.8382
ENSSSCG00000001231	ENSSSCG00000001231	7:22868956-22870990	0.03697	0.871161	0.159451	0.483601	0.073062	0.066018	0.033083	0.080813	0.610207
ENSSSCG00000001232	ENSSSCG00000001232	7:22794609-22805461	0	0	0	0	0	0	0	0	0
ENSSSCG00000001233	TRIM26	7:22757794-22767662	5.48745	5.90306	5.71983	4.59425	3.89969	3.73748	3.91724	5.00041	5.62751
ENSSSCG00000001234	TRIM10	7:22715025-22732141	0	0	0	0	0	0.00601	0	0	0
ENSSSCG00000001235	TRIM15	7:22730644-22746668	0.014613	0.015197	0.017735	0.003535	0.02394	0.014683	0	0	0
ENSSSCG00000001236	TRIM40	7:22703623-22718063	0	0.00367	0	0	0	0	0	0	0
ENSSSCG00000001242	GABBR1	7:22548568-22577116	2.89469	3.00896	3.1318	4.2348	4.18355	4.22358	3.0936	3.03288	3.67322
ENSSSCG00000001245	ZNRD1	7:22626804-22631557	5.80541	6.0969	5.94514	5.50888	5.25017	6.55831	4.86061	3.59144	5.38691
ENSSSCG00000001247	ZFP57	7:22607420-22612064	0.084823	0.027165	0.006088	0.086583	0.074542	0.091864	0.257605	0.029858	0.176069
ENSSSCG00000001248	MOG	7:22595565-22606450	0	0	0	0	0	0	0	0	0
ENSSSCG00000001252	ENSSSCG00000001252	7:22501130-22501617	0	0	0.109583	0.044737	0	0.123867	0	0	0
ENSSSCG00000001253	ENSSSCG00000001253	7:22498677-22499608	0	0	0	0	0	0	0	0	0
ENSSSCG00000001254	ENSSSCG00000001254	7:22459335-22465490	0	0	0	0	0	0	0	0	0
ENSSSCG00000001255	ENSSSCG00000001255	AEMK02000453.1:20238-21199	0	0	0	0	0	0	0	0	0
ENSSSCG00000001256	OR11A1	AEMK02000453.1:34683-35628	0	0	0	0	0	0	0	0	0
ENSSSCG00000001258	ENSSSCG00000001258	AEMK02000453.1:50466-51395	0	0	0	0	0	0	0	0	0
ENSSSCG00000001297	ENSSSCG00000001297	AEMK02000368.1:165964-166908	0	0	0	0	0	0	0	0	0
ENSSSCG00000001304	ENSSSCG00000001304	AEMK02000503.1:79431-80505	0	0	0	0	0	0	0	0	0
ENSSSCG00000001341	ENSSSCG00000001341	7:23004251-23047651	12.4047	21.6951	14.2252	48.4761	38.075	40.3899	21.995	25.3534	27.5256
ENSSSCG00000001342	TRIM39	7:23050195-23064498	0.93039	1.03326	0.889473	1.06655	1.03435	0.909007	1.79825	0.921519	1.35296
ENSSSCG00000001346	ABCF1	7:23126307-23143994	5.06795	4.77545	5.30995	7.3411	7.44363	8.85551	11.473	5.04528	8.99485
ENSSSCG00000001347	PPP1R10	7:23149933-23165456	8.82079	6.50434	6.69973	5.81317	6.1248	5.44302	7.24849	5.89839	8.39336
ENSSSCG00000001362	MDC1	7:23230097-23245572	0.594227	0.528868	0.698712	1.21846	1.38778	0.491229	0.584641	0.569243	1.09475
ENSSSCG00000001372	GNL1	7:23102270-23112950	6.61939	5.15222	6.02287	8.38751	7.95902	9.46593	8.34416	7.0578	8.67536
ENSSSCG00000001376	DHX16	7:23186470-23208507	1.02931	1.15261	1.1017	1.14431	1.3757	1.73665	1.86022	0.887699	1.50628
ENSSSCG00000001379	TUBB	7:23248027-23294218	100.395	111.13	96.9853	167.495	164.536	168.146	132.963	94.9965	143.429
ENSSSCG00000001382	DDR1	7:23373583-23394965	0.250854	0.294188	0.288241	0.641881	0.757845	0.634635	0.451445	0.527934	0.453611
ENSSSCG00000001383	GTF2H4	7:23398385-23404128	3.46908	3.07756	2.90802	2.59571	3.43506	4.26025	5.21794	2.62809	3.96267
ENSSSCG00000001384	VARS2	7:23405023-23549885	0.931458	0.721235	0.873722	0.490108	0.531061	0.681805	0.795255	0.524534	0.875854
ENSSSCG00000001388	C6orf15	7:23515531-23517110	0	0	0	0	0	0	0	0	0
ENSSSCG00000001391	CCHCR1	7:23544129-23558270	0.474585	0.645652	0.680807	0.609924	0.566887	1.0126	0.916539	1.17301	1.27652
ENSSSCG00000001392	TCF19	7:23558128-23562074	0.45965	1.40281	0.71028	1.98074	1.43254	1.70973	0.57086	0.235345	0.416417
ENSSSCG00000001393	ENSSSCG00000001393	7:23564908-23570600	0	0	0	0	0.012371	0	0	0	0
ENSSSCG00000001394	ENSSSCG00000001394	7:23596301-23609638	2.19962	2.22323	2.23701	5.05005	4.96164	3.52226	2.70881	2.76053	2.72396
ENSSSCG00000001395	ENSSSCG00000001395	7:23616984-23621159	0.046083	0.079773	0	0.195534	0.060054	0	0	0	0.026262
ENSSSCG00000001396	ENSSSCG00000001396	7:23622448-23628588	3.1641	2.01083	2.57646	3.55014	2.72969	3.54391	3.1753	2.32074	3.12127
ENSSSCG00000001398	ENSSSCG00000001398	7:23631152-23649347	8.04003	6.53207	7.51089	14.8449	14.8144	10.678	4.28059	7.2211	6.50314
ENSSSCG00000001400	DDX39B	7:23654600-23669155	10.1901	7.58672	7.88874	7.76855	7.41887	5.93378	7.46399	5.66582	7.47776
ENSSSCG00000001401	ATP6V1G2-DDX39B	7:23670965-23673279	0.157989	0.161559	0.149403	0.390986	0.314931	0.402884	0.398635	0.118949	0.319266
ENSSSCG00000001402	NFKBIL1	7:23668778-23685087	2.66291	2.46243	2.41338	3.14694	4.55025	4.77885	4.51482	2.47161	3.49145
ENSSSCG00000001403	LTA	7:23696373-23698299	0	0	0	0	0	0	0	0	0.043623
ENSSSCG00000001404	TNF	7:23699561-23703534	0.007857	0.006537	0	0.022784	0	0.031016	0.023077	0	0
ENSSSCG00000001405	LTB	7:23687548-23708486	0.922268	0.837455	0.754808	0.505261	0.692956	0.522703	0.542134	1.40298	0.470723
ENSSSCG00000001407	ENSSSCG00000001407	7:23713257-23716035	0	0	0	0	0	0	0	0	0
ENSSSCG00000001409	PRRC2A	7:23742343-23755885	4.86512	3.42619	4.94139	6.57784	6.55266	4.186	2.73173	4.08564	4.72174
ENSSSCG00000001410	BAG6	7:23756984-23768515	11.3383	9.11311	9.45746	14.0481	15.1878	13.454	9.00325	11.8809	13.677
ENSSSCG00000001411	APOM	7:23768711-23776907	0.573549	0.538937	0.385329	0.303146	0.242564	0.266852	0.292977	0.4369	0.44045
ENSSSCG00000001413	GPANK1	7:23777104-23780346	4.54625	4.53057	4.58572	4.50806	4.34498	4.54528	4.81597	4.60695	5.74246
ENSSSCG00000001414	ENSSSCG00000001414	7:23779983-23789151	19.8335	18.3461	18.0057	25.2893	22.7491	17.16	17.5287	17.7427	21.5392
ENSSSCG00000001416	LY6G5C	7:23791553-23795734	0	0	0	0.01308	0.025811	0.066196	0	0	0
ENSSSCG00000001418	NEU1	7:23953721-23958659	3.41458	2.87953	3.03826	5.91316	6.30595	5.61971	4.42249	3.55864	4.2773
ENSSSCG00000001419	SLC44A4	7:23958941-23978188	0.438116	0.393126	0.310015	0.415294	0.4033	0.412596	0.385733	0.385681	0.527116
ENSSSCG00000001420	EHMT2	7:23978008-23992666	2.59787	2.40823	2.66341	3.39887	3.70101	4.14396	4.11469	2.42041	3.55687
ENSSSCG00000001421	ZBTB12	7:23994530-23996980	0.310564	0.226492	0.649216	0.553229	0.763606	0.788203	0.493758	0.125553	0.305755
ENSSSCG00000001422	C2	7:24020323-24034120	2.04298	3.15269	3.21541	6.74724	6.75617	6.09244	2.69519	1.52651	4.37408
ENSSSCG00000001423	NELFE	7:24040368-24046983	13.1034	13.8628	12.3618	19.4637	19.8078	20.7186	14.876	11.3657	15.9144
ENSSSCG00000001424	SKIV2L	7:24046965-24060446	4.23949	4.67426	4.27097	7.20013	6.60046	7.45839	5.78037	4.57907	5.55651
ENSSSCG00000001425	DXO	7:24057670-24060446	4.70747	4.90755	4.60028	4.7915	4.607	5.20013	4.22226	3.70222	4.47521
ENSSSCG00000001426	STK19	7:24059452-24067398	7.18283	7.02639	5.48222	10.2583	8.58047	9.38604	4.83908	5.93546	5.85565
ENSSSCG00000001427	C4A	7:24068070-24086128	0.630479	0.77107	1.00936	2.26301	2.00949	2.61386	1.05468	0.431346	1.49862
ENSSSCG00000001428	CYP21A2	7:24086258-24089371	0	0	0	0.037201	0.036579	0.014757	0	0	0
ENSSSCG00000001430	ATF6B	7:24161053-24171742	13.8208	14.6392	13.226	15.5928	14.3137	15.5194	12.8142	13.5475	14.7884
ENSSSCG00000001431	ENSSSCG00000001431	7:24172238-24173405	2.51697	2.36868	2.11566	1.32143	1.6816	1.07928	1.51719	1.51738	1.10503
ENSSSCG00000001433	ENSSSCG00000001433	7:24188608-24202622	4.60213	4.4716	4.04588	2.94775	3.34508	3.25053	3.69171	5.80965	3.55753
ENSSSCG00000001434	EGFL8	7:24201651-24204978	0.265744	0.53611	0.632187	0.336903	0.412646	0.203375	0.051222	0.534426	0.272032
ENSSSCG00000001435	AGPAT1	7:24204588-24213301	2.39465	1.61573	1.8963	2.68085	3.08782	1.71	1.47603	1.88461	2.48948
ENSSSCG00000001436	RNF5	7:24215490-24217983	14.4886	15.2162	14.1032	12.069	9.15519	9.86205	8.7965	13.5226	10.2277
ENSSSCG00000001437	AGER	7:24217772-24221082	0.162411	0.106572	0.07743	0.085171	0.051733	0.065043	0.067498	0.060008	0.050264
ENSSSCG00000001438	PBX2	7:24221565-24226940	4.74163	3.98795	4.05723	5.868	5.61871	5.74487	4.91336	5.06277	5.37746
ENSSSCG00000001439	GPSM3	7:24227573-24229776	0.028313	0	0	0	0	0	0	0	0
ENSSSCG00000001440	NOTCH4	7:24230340-24256141	0.404588	0.404597	0.267961	0.355188	0.318467	0.34958	0.280856	0.39557	0.290634
ENSSSCG00000001441	ENSSSCG00000001441	7:24274149-24286960	0	0	0	0	0	0	0	0	0
ENSSSCG00000001444	ENSSSCG00000001444	7:24408485-24410008	0	0	0	0	0	0	0	0	0
ENSSSCG00000001447	ENSSSCG00000001447	7:24778365-24792214	0	0	0	0	0	0	0	0	0.005771
ENSSSCG00000001453	HLA-DRA	7:24825011-24830844	0	0	0	0	0	0	0	0	0
ENSSSCG00000001455	ENSSSCG00000001455	7:24868656-24914037	0	0	0	0	0	0	0	0	0
ENSSSCG00000001456	ENSSSCG00000001456	7:24951495-24995637	0	0	0	0	0.017567	0	0	0.013276	0.044865
ENSSSCG00000001457	SLA-DQB1	7:24939676-24977270	0.047213	0	0.022407	0.010485	0.160601	0.06437	0.099176	0.092362	0.40707
ENSSSCG00000001458	ENSSSCG00000001458	7:24993416-25001394	0	0	0	0	0	0	0	0	0
ENSSSCG00000001459	HLA-DOB	7:24980103-25037892	0.273397	0.26007	0.15197	0.303091	0.385244	0.782395	0.470647	0.148062	0.451266
ENSSSCG00000001463	PSMB9	7:25062773-25096515	1.42447	0.69126	0.770188	1.75764	1.56952	1.26621	1.58961	0.5068	1.02745
ENSSSCG00000001469	SLA-DMB	7:25096649-25149651	0.483256	0.934128	0.655531	0.838477	1.08431	0.89894	0.935856	0.602785	2.38311
ENSSSCG00000001470	SLA-DMA	7:25133494-25138086	0	0.01564	0	0	0.004602	0.051573	0.028079	0	0
ENSSSCG00000001471	BRD2	7:25150658-25165433	17.4846	15.1293	15.8659	18.3005	18.3659	19.1844	22.3298	16.0227	22.575
ENSSSCG00000001472	SLA-DOA	7:25178086-25182954	0	0	0	0	0	0	0	0	0
ENSSSCG00000001473	COL11A2	7:25203600-25234855	0.001838	0	0	0	0	0	0.004258	0.006619	0
ENSSSCG00000001474	RXRB	7:25236009-25243176	5.51749	6.00935	6.50474	6.94086	6.603	6.67232	6.62032	5.22281	7.27306
ENSSSCG00000001475	SLC39A7	7:25242292-25247685	8.55075	9.60974	8.87117	14.8928	14.8076	14.1263	17.4966	10.1856	19.7539
ENSSSCG00000001476	HSD17B8	7:25247608-25249786	7.67769	7.4895	8.18139	5.45821	5.99915	6.06871	6.72695	7.07858	7.81107
ENSSSCG00000001477	RING1	7:25251501-25256223	4.70253	4.53497	4.60852	5.73139	6.22049	5.95285	5.75479	4.42601	6.45928
ENSSSCG00000001478	BMP5	7:25344729-25469988	0	0	0	0.005846	0	0	0	0	0
ENSSSCG00000001479	HMGCLL1	7:25596716-25783612	0	0	0	0	0	0	0	0	0
ENSSSCG00000001480	GFRAL	7:25751185-25808637	0.015111	0	0	0	0	0	0	0	0
ENSSSCG00000001481	HCRTR2	7:25830273-25930645	0	0	0	0	0	0	0	0	0
ENSSSCG00000001483	FAM83B	7:26058144-26141831	0.018477	0.006411	0	0.044533	0.016426	0.016539	0.022664	0.026476	0.009566
ENSSSCG00000001484	TINAG	7:26447977-26523010	0	0	0	0	0	0	0	0	0
ENSSSCG00000001485	MLIP	7:26561359-26793726	0.026356	0.234899	0.224042	0.105903	0.056227	0.2431	0.119159	0.06072	0.403092
ENSSSCG00000001486	LRRC1	7:26860140-26989670	0.352083	0.347679	0.27092	0.306205	0.231301	0.461883	0.541728	0.22114	0.268328
ENSSSCG00000001487	KLHL31	7:27062044-27106117	0	0	0	0	0	0	0	0	0
ENSSSCG00000001488	GCLC	7:27209565-27253530	3.75348	3.52058	3.43545	2.96551	3.47623	3.13337	4.80428	4.36754	4.61683
ENSSSCG00000001489	ENSSSCG00000001489	13:167750572-167750909	0	0.55827	0.293806	0	0.372898	0	0	0.464601	0
ENSSSCG00000001490	KHDRBS2	7:27389874-27896069	0	0	0	0	0	0	0	0	0.022227
ENSSSCG00000001493	PRIM2	7:28274278-28571813	2.36441	3.83585	3.0925	3.72873	2.89486	3.6928	4.21247	1.95503	3.70447
ENSSSCG00000001497	ZNF451	7:28680549-28765600	3.35148	2.82706	3.29126	3.94143	4.89301	4.67634	6.43586	3.17366	7.36092
ENSSSCG00000001498	BEND6	7:28768747-28811943	1.6047	2.18391	2.26576	8.99679	8.02507	7.65361	3.49912	1.92974	3.84285
ENSSSCG00000001499	DST	7:28811974-29299171	5.37836	3.86804	5.51574	17.6603	23.564	18.036	18.1154	7.13462	20.1679
ENSSSCG00000001500	ENSSSCG00000001500	7:29398380-29496662	0	0	0	0	0.014037	0.044013	0	0.09914	0
ENSSSCG00000001501	VPS52	7:29623546-29639140	8.00815	7.98327	7.71967	7.73811	7.40455	7.25934	8.8222	6.81812	8.19267
ENSSSCG00000001502	RPS18	7:29638833-29642912	3802.22	3966.93	3622.37	2772.43	2327.16	2483	1147.24	2930.43	1583.37
ENSSSCG00000001503	B3GALT4	7:29643177-29644845	0.910538	1.28192	1.09285	1.94826	2.29299	2.64788	2.41327	1.79494	3.73076
ENSSSCG00000001504	WDR46	7:29645129-29660963	7.65108	8.03368	6.5453	5.67501	5.48949	5.83058	6.65074	5.08366	5.37122
ENSSSCG00000001505	ENSSSCG00000001505	7:29653672-29655103	36.7708	36.2194	32.6283	21.8852	19.9757	18.5502	13.353	26.3527	17.224
ENSSSCG00000001506	RGL2	7:29653865-29662887	5.94473	5.52027	4.5619	9.90615	10.6749	10.6883	5.01466	8.65263	7.1164
ENSSSCG00000001507	TAPBP	7:29663494-29676346	2.20952	2.08984	1.81803	5.7687	5.21407	4.15394	2.31468	2.68388	2.6024
ENSSSCG00000001509	DAXX	7:29676856-29681110	5.16764	4.43029	5.19691	4.80432	4.95732	5.1592	4.37326	4.14679	5.18905
ENSSSCG00000001510	KIFC1	7:29694458-29759744	0.086205	0.158161	0.23698	0.971662	1.40323	1.12668	0.312621	0.044553	0.367029
ENSSSCG00000001511	PHF1	7:29714690-29722010	1.56201	1.88824	1.52267	2.76147	2.78783	2.79894	2.57088	2.59629	2.84022
ENSSSCG00000001512	CUTA	7:29720093-29722010	30.8483	32.3106	32.601	39.4693	39.7571	41.5886	27.4581	37.8992	36.008
ENSSSCG00000001513	SYNGAP1	7:29723788-29754611	0.379932	0.274837	0.33697	0.798838	1.13489	0.531166	0.466261	0.505473	0.781955
ENSSSCG00000001516	BAK1	7:29807011-29815191	4.92249	4.69481	8.00248	11.2188	8.01336	4.61698	7.15498	7.6296	7.24403
ENSSSCG00000001517	ENSSSCG00000001517	7:29816542-29819414	0	0.1164	0.09307	0	0	0.003159	0.108296	0.032191	0.006848
ENSSSCG00000001518	ITPR3	7:29803461-29902160	2.66918	1.84725	1.99888	4.79676	5.64624	4.69817	3.99926	2.36639	2.75546
ENSSSCG00000001520	LEMD2	7:29978701-29997101	5.81163	5.2943	5.03866	6.145	7.41221	7.03685	6.4279	5.67438	5.91547
ENSSSCG00000001521	MLN	7:30003291-30013128	0	0	0	0	0	0	0	0	0
ENSSSCG00000001523	GRM4	7:30179305-30267735	0	0	0	0	0	0	0	0	0
ENSSSCG00000001527	ILRUN	7:30561754-30667184	10.9276	9.1031	8.99561	16.9821	17.7501	16.7354	14.2144	11.9728	14.6849
ENSSSCG00000001528	RPS10-NUDT3	7:30435146-30442712	390.45	425.273	372.065	287.348	253.629	236.066	181.307	322.602	214.676
ENSSSCG00000001531	SNRPC	7:30708103-30723475	49.655	59.8073	48.0933	41.8969	33.5452	36.1695	35.3942	43.2482	38.5663
ENSSSCG00000001532	UHRF1BP1	7:30729667-30993934	2.9634	2.07086	2.81916	3.29184	4.35845	3.15432	3.87555	2.85985	4.57589
ENSSSCG00000001533	TAF11	7:30799965-30812120	7.97877	8.29123	7.84457	6.58364	7.47747	7.55621	9.13621	7.29728	7.86298
ENSSSCG00000001534	ANKS1A	7:30812920-30995360	1.43001	2.21884	2.07001	2.47242	3.04792	3.30896	4.69987	2.48757	4.10011
ENSSSCG00000001535	TCP11	7:31007465-31034067	0.041625	0.011718	0.025132	0	0.028066	0.004979	0.015173	0	0.001667
ENSSSCG00000001536	SCUBE3	7:31083664-31161075	3.56144	3.1279	3.13	4.78183	5.64435	4.11323	4.77211	3.31716	5.04138
ENSSSCG00000001537	ZNF76	7:31160648-31216413	1.06137	2.02516	1.90226	2.21961	0.782826	0.725364	0.885298	1.77824	1.22132
ENSSSCG00000001538	DEF6	7:31161320-31216434	1.88098	1.25589	1.07886	1.08937	1.80585	1.81166	1.64941	1.16874	1.61694
ENSSSCG00000001539	PPARD	7:31222487-31297939	0.996311	0.760358	0.774041	1.93451	2.22425	2.29191	1.20163	0.765727	1.80237
ENSSSCG00000001541	ENSSSCG00000001541	X:104676769-104677325	0	0	0.032012	0.037612	0	0	0	0	0.190335
ENSSSCG00000001543	RPL10A	7:31327620-31330699	1595.96	1975.97	1780.95	1396.6	1203.33	1444.8	1121.85	1136.64	1102.33
ENSSSCG00000001544	TEAD3	7:31336083-31361638	2.44698	2.63013	2.91851	1.75049	4.04474	2.08877	1.64482	2.35847	1.81434
ENSSSCG00000001546	FANCE	7:31313148-31330616	15.238	17.8466	16.1846	8.82905	7.3417	8.14139	8.1604	7.65248	5.86045
ENSSSCG00000001549	FKBP5	7:31436241-31599937	33.4126	34.1664	38.327	3.14401	3.26539	2.29274	5.14958	6.98718	19.0694
ENSSSCG00000001550	ARMC12	7:31584985-31601773	1.51402	1.24488	1.7411	0.059264	0.220039	0.016394	0.517169	0.924079	0.927163
ENSSSCG00000001551	ENSSSCG00000001551	7:31605421-31606528	0	0	0	0	0	0	0	0	0
ENSSSCG00000001552	CLPS	7:31618920-31621132	0	0	0	0	0	0	0	0	0
ENSSSCG00000001553	LHFPL5	7:31624649-31632561	0	0	0	0	0	0	0	0	0
ENSSSCG00000001554	SRPK1	7:31645755-31701405	12.078	9.50897	12.3194	14.738	15.7726	14.575	11.2784	8.59646	9.60913
ENSSSCG00000001555	SLC26A8	7:31722787-31779819	0	0	0	0.007331	0	0	0.013345	0.010443	0
ENSSSCG00000001556	MAPK14	7:31791398-31862031	21.6424	23.1591	19.4522	27.8949	27.0982	29.828	35.3177	20.5466	26.0491
ENSSSCG00000001559	PNPLA1	7:31988396-32025245	0	0	0	0	0	0	0	0	0
ENSSSCG00000001560	C6orf222	7:32032485-32054703	0.001873	0.002393	0	0	0	0	0	0	0
ENSSSCG00000001561	ETV7	7:32087432-32108185	0.031671	0.296726	0.174605	0.516427	0.365804	0.461901	0.103203	0.040951	0.234514
ENSSSCG00000001562	KCTD20	7:32115084-32195072	21.7917	19.0958	19.4542	20.813	20.4332	18.4231	28.2826	19.9274	21.5633
ENSSSCG00000001563	STK38	7:32206534-32253679	7.59359	10.1434	10.4627	15.2846	18.0069	18.4107	21.2425	9.19836	23.6831
ENSSSCG00000001564	SRSF3	7:32289459-32310074	11.7268	9.39582	10.816	11.7063	11.8235	11.5425	11.4014	7.54779	10.572
ENSSSCG00000001565	CDKN1A	7:32354688-32364019	69.9632	50.2969	54.6316	39.7321	42.2013	29.419	68.5983	83.3461	90.6126
ENSSSCG00000001566	RAB44	7:32372459-32401798	0	0	0	0.010153	0.018623	0	0	0	0
ENSSSCG00000001567	CPNE5	7:32398573-32508361	0.00806	0.037969	0.006338	0.005657	0.007765	0	0.017171	0.012152	0.042784
ENSSSCG00000001570	PI16	7:32600965-32610739	0	0	0	0.015816	0.021637	0.065539	0.739826	0	5.60297
ENSSSCG00000001571	MTCH1	7:32617426-32635580	20.8428	22.1259	21.6618	37.2174	42.0668	43.635	34.0915	23.3675	48.5733
ENSSSCG00000001572	FGD2	7:32647677-32674541	0.0093	0.00686	0.021226	0	0	0	0	0.008957	0
ENSSSCG00000001573	PIM1	7:32788005-32793881	1.85519	2.11846	1.72306	2.81226	4.1855	4.0534	2.48285	2.14336	4.22039
ENSSSCG00000001574	ENSSSCG00000001574	7:32817917-32818471	0	0	0	0	0	0	0	0	0
ENSSSCG00000001576	TMEM217	7:32825268-32825846	0	0	0	0	0	0	0	0	0
ENSSSCG00000001577	TBC1D22B	7:32839146-32914495	0.853325	0.816818	0.748705	1.03151	1.17514	1.17996	1.05646	0.651926	1.36764
ENSSSCG00000001578	RNF8	7:32920709-32970293	1.84135	1.3887	1.68242	1.60969	3.01379	1.98938	2.96451	1.69398	3.06061
ENSSSCG00000001579	CMTR1	7:32998643-33063743	5.08764	5.92659	5.43987	9.357	10.8163	7.23425	12.2192	6.11215	12.197
ENSSSCG00000001582	MDGA1	7:33205704-33268272	0.472214	0.349227	0.374337	0.628458	0.84755	0.657289	0.239148	0.164713	0.262477
ENSSSCG00000001588	DNAH8	7:34198167-34479492	0.001318	0	0	0	0.00957	0	0.006959	0	0.009994
ENSSSCG00000001589	GLP1R	7:34497759-34534612	0	0	0	0.025694	0.017634	0	0.241848	0	0.117175
ENSSSCG00000001592	KCNK17	7:34710655-34727060	0.017753	0.059678	0.174695	0.138255	0.116159	0.120527	0	0	0.055397
ENSSSCG00000001594	ENSSSCG00000001594	7:34918893-35018856	0	0	0.010995	0	0	0	0.027428	0.056278	0
ENSSSCG00000001595	DAAM2	7:35159049-35283324	4.50113	3.77073	4.50809	7.25159	8.93296	5.43489	4.05192	3.66344	4.35422
ENSSSCG00000001596	MOCS1	7:35286577-35320931	2.56298	2.14764	2.45213	1.34827	1.32111	1.27706	0.944638	1.19144	1.21432
ENSSSCG00000001597	LRFN2	7:35724106-35915032	0	0.005847	0.008529	0	0.01867	0	0	0.011412	0.010891
ENSSSCG00000001611	NFYA	7:36385519-36409833	2.63259	1.8075	2.84826	2.76309	3.37912	2.36761	3.44273	2.5407	3.45196
ENSSSCG00000001612	ENSSSCG00000001612	7:36411189-36453132	0.015561	0.023781	0.040372	0	0	0.020056	0.061075	0.044254	0.099219
ENSSSCG00000001613	TREML1	7:36455603-36460715	0	0	0	0	0	0	0	0	0
ENSSSCG00000001616	TREML2	7:36482060-36493938	0	0	0	0	0	0	0	0	0
ENSSSCG00000001618	ENSSSCG00000001618	7:36545984-36560313	0	0	0	0	0	0	0	0	0
ENSSSCG00000001619	FOXP4	7:36741883-36791064	0.372715	0.31009	0.452583	0.768329	0.851927	0.545257	0.2976	0.458214	0.6174
ENSSSCG00000001620	MDFI	7:36828988-36847455	1.76285	1.98539	1.82404	2.55155	3.31051	3.26778	1.83133	0.988929	1.78815
ENSSSCG00000001621	TFEB	7:36870242-36921057	2.06966	1.4966	1.36473	2.19698	2.57963	2.3596	2.05552	1.88007	3.129
ENSSSCG00000001624	FRS3	7:36959468-36967529	0.268966	0.268144	0.127362	0.315939	0.33595	0.388707	0.171041	0.22568	0.238736
ENSSSCG00000001625	PGC	7:36921894-36951349	0.017897	0	0	0	0	0	0	0	0
ENSSSCG00000001629	USP49	7:36984364-36994759	0.109184	0.146404	0.202923	0.192122	0.204714	0.19194	0.244384	0.096944	0.151701
ENSSSCG00000001633	ENSSSCG00000001633	7:37281046-37281420	0.084506	0.003348	0.036628	0.054519	0.04009	0.242328	0.080571	0.086045	0.0073
ENSSSCG00000001636	ENSSSCG00000001636	7:37282700-37297087	0	0.008946	0.012992	0.010406	0.081004	0.028716	0	0.039535	0.016721
ENSSSCG00000001637	GUCA1B	7:37291951-37310170	0.073963	0.337649	0.142627	0.619385	0.300574	0.164435	0.134996	0.083678	0.275271
ENSSSCG00000001638	MRPS10	7:37317992-37329187	42.4712	38.3341	34.7835	33.3628	35.8803	41.3308	47.1978	37.3077	36.5221
ENSSSCG00000001639	TRERF1	7:37333381-37555274	0.881463	0.653367	0.817742	1.48965	1.64216	1.20833	0.791171	0.606618	1.70292
ENSSSCG00000001641	UBR2	7:37645404-37784353	11.9098	9.52026	10.6234	13.7153	15.4754	13.3292	18.1923	11.9172	17.7821
ENSSSCG00000001646	BICRAL	7:37853036-37938168	1.46692	1.33054	2.04647	2.12288	2.38249	1.24992	1.01759	1.6534	2.00998
ENSSSCG00000001650	PTCRA	7:38006161-38011837	0	0	0	0	0	0.023944	0.073578	0	0
ENSSSCG00000001651	CNPY3	7:38014751-38026454	1.468	1.44336	1.67139	3.24624	3.13075	2.86823	1.38563	1.3799	1.73307
ENSSSCG00000001653	PEX6	7:38039862-38052369	2.91954	3.55766	3.68063	2.83407	3.19588	3.53905	2.473	2.89124	3.07381
ENSSSCG00000001654	PPP2R5D	7:38055574-38079867	3.04867	2.20887	2.54977	3.59442	4.84898	3.72896	3.77881	3.73093	4.31609
ENSSSCG00000001655	MEA1	7:38077892-38087170	8.1054	10.258	9.632	10.8601	10.5447	11.9539	3.5693	9.61087	11.983
ENSSSCG00000001656	RRP36	7:38087258-38094548	13.2709	11.7505	12.1831	12.0649	9.9973	11.347	9.24929	10.5005	8.69731
ENSSSCG00000001657	CUL7	7:38097171-38116855	0.766319	1.18438	1.16316	1.54488	1.71624	1.92334	1.80039	1.35776	2.89221
ENSSSCG00000001658	MRPL2	7:38116172-38121756	32.2039	33.2565	30.3693	23.8885	20.1053	19.5593	12.7949	19.4627	18.4531
ENSSSCG00000001659	KLC4	7:38120789-38134532	2.80556	3.33332	3.16176	4.23171	4.83982	5.2177	4.0547	3.6845	6.34796
ENSSSCG00000001660	PTK7	7:38135877-38208138	54.4307	54.6713	53.2939	54.2502	50.4569	53.7332	36.5189	27.7164	39.1447
ENSSSCG00000001661	SRF	7:38213063-38223384	3.52838	3.17792	3.19483	4.58361	4.21685	4.48425	4.30703	3.10648	4.22471
ENSSSCG00000001664	TTBK1	7:38276278-38316610	0	0	0	0	0	0	0	0	0
ENSSSCG00000001667	ZNF318	7:38359505-38389113	2.98123	1.96934	2.35282	4.80951	5.88654	4.47843	4.30204	2.80882	4.99723
ENSSSCG00000001672	ENSSSCG00000001672	7:38335154-38341389	0	0	0	0	0	0.030359	0	0	0
ENSSSCG00000001676	LRRC73	7:38501970-38504718	0.798281	0.54707	0.372215	0.592586	0.6595	0.789607	0.241111	0.988025	0.295094
ENSSSCG00000001679	XPO5	7:38529084-38570015	28.6907	26.93	26.1248	29.8317	30.2726	30.4892	32.8396	22.2925	26.8818
ENSSSCG00000001680	ABCC10	7:38432732-38452691	1.05505	0.781681	0.820311	0.587881	0.602991	0.513208	0.642374	0.653653	0.855997
ENSSSCG00000001682	DLK2	7:38452803-38458230	0	0	0.021802	0	0	0	0	0.038403	0
ENSSSCG00000001683	POLH	7:38568994-38601793	3.37679	4.94656	3.3092	7.48006	5.95995	6.3772	6.84825	3.892	5.40479
ENSSSCG00000001688	TJAP1	7:38475160-38504785	2.12931	2.08377	2.01774	1.74522	1.54862	1.96619	2.59068	1.63226	2.34006
ENSSSCG00000001689	GTPBP2	7:38603497-38614715	4.71443	3.7599	3.83952	4.85323	6.93546	7.73754	9.03562	4.3077	6.32586
ENSSSCG00000001691	RSPH9	7:38625855-38642422	0.319661	0.464491	0.219047	0.42239	0.078658	0.299715	0.095726	0.287448	0.217245
ENSSSCG00000001692	MRPS18A	7:38641030-38657080	12.1747	11.937	10.1958	9.42449	8.66246	8.97802	6.2748	10.413	8.13481
ENSSSCG00000001695	VEGFA	7:38746055-38762342	23.4111	7.89806	6.77203	32.3056	26.9736	27.2333	59.6295	43.3954	18.8178
ENSSSCG00000001696	ENSSSCG00000001696	7:39124869-39139431	2.30224	3.28396	1.34517	4.11994	4.50954	5.08787	3.74235	1.71886	4.60092
ENSSSCG00000001697	TMEM63B	7:39137758-39166617	2.46259	2.435	2.11411	2.60838	3.55452	2.75767	3.90655	2.91165	3.22394
ENSSSCG00000001698	CAPN11	7:39171657-39191007	0	0	0	0	0	0	0	0	0
ENSSSCG00000001700	SLC29A1	7:39218138-39237286	5.93473	5.73369	4.7445	4.23532	3.71401	3.16331	5.70495	3.34081	7.38371
ENSSSCG00000001701	HSP90AB1	7:39237294-39254002	103.351	95.3761	97.0065	107.546	105.27	150.327	103.64	70.7817	79.8826
ENSSSCG00000001702	SLC35B2	7:39243919-39254504	14.4328	14.904	13.2733	13.9939	13.8186	14.2238	14.1323	13.8802	13.5327
ENSSSCG00000001703	NFKBIE	7:39255075-39263367	3.14054	4.27619	2.83044	8.63249	4.76993	6.28276	3.57436	3.79225	4.99145
ENSSSCG00000001705	TCTE1	7:39276951-39287977	0	0	0	0	0	0	0	0	0
ENSSSCG00000001706	AARS2	7:39299460-39313778	1.59655	1.42453	0.900689	0.644384	0.735768	0.544252	0.540664	0.77245	0.684498
ENSSSCG00000001708	CDC5L	7:39384392-39430143	14.7265	15.7734	14.9573	16.3467	16.4112	18.4871	21.0528	14.2599	18.2738
ENSSSCG00000001709	SUPT3H	7:39762107-40161128	1.41527	1.00105	1.36907	2.1329	2.21157	1.50247	1.57035	1.2363	2.4658
ENSSSCG00000001710	RUNX2	7:40106495-40349398	4.80502	2.80248	3.38646	1.34024	2.95262	1.44931	3.41046	2.65327	5.74645
ENSSSCG00000001715	ENPP5	7:40877729-41008500	0.242818	0.062689	0.037961	0.035264	0.160544	0.062833	0.4275	0.084135	0.242104
ENSSSCG00000001716	RCAN2	7:40979766-41090808	1.53802	2.36252	2.81448	5.04431	5.82556	5.42064	4.14963	2.52102	6.68225
ENSSSCG00000001718	CYP39A1	7:41344804-41426343	8.1913	7.62512	7.97012	6.65108	7.28911	8.78691	13.2306	9.7621	13.1343
ENSSSCG00000001720	SLC25A27	7:41403360-41464000	1.27205	1.18496	1.31594	1.80366	2.35538	2.08477	2.35796	1.64731	3.04232
ENSSSCG00000001723	PLA2G7	7:41486809-41531388	0.261205	0.122645	0.312258	0.099567	0.102623	0.014454	0.273088	0.454019	0.055971
ENSSSCG00000001724	ENSSSCG00000001724	7:41587573-41625017	0	0	0	0	0	0	0	0	0
ENSSSCG00000001725	ENSSSCG00000001725	7:41640263-41729027	0	0	0	0	0	0	0	0	0
ENSSSCG00000001726	ADGRF1	7:41803838-41853917	0	0	0	0	0	0	0	0	0
ENSSSCG00000001727	TNFRSF21	7:42020227-42091516	0.268296	0.151917	0.217603	0.143516	0.15732	0.041472	0.081542	0.143244	0.162378
ENSSSCG00000001729	PTCHD4	7:42572971-42770559	0	0	0	0	0	0	0	0	0
ENSSSCG00000001731	CENPQ	7:43597807-43642826	1.04824	0.987222	0.926508	0.977263	1.20352	1.24999	2.05389	1.50789	1.74306
ENSSSCG00000001732	MMUT	7:43597151-43625346	13.315	15.2588	15.1524	16.0272	15.0572	16.2309	18.0882	13.9362	16.4927
ENSSSCG00000001734	ENSSSCG00000001734	7:43669511-43674357	0.754082	0	0	0	0.515751	0.436652	0.768163	0	0
ENSSSCG00000001735	RHAG	7:43701206-43719512	0	0	0	0	0	0	0	0	0
ENSSSCG00000001736	CRISP2	7:43750683-43770004	0	0	0	0	0	0	0	0.014407	0
ENSSSCG00000001738	PGK2	7:43839241-43840892	0	0	0	0	0	0	0	0	0
ENSSSCG00000001739	CRISP1	7:43881102-43911953	0	0	0	0	0	0	0	0	0
ENSSSCG00000001741	DEFB114	7:43982219-43993156	0	0	0	0	0	0	0	0	0
ENSSSCG00000001743	DEFB110	7:44019706-44024322	0	0	0	0	0	0	0	0	0
ENSSSCG00000001744	TFAP2D	7:44640281-44702561	0	0	0	0	0	0	0	0	0
ENSSSCG00000001746	PKHD1	7:45450936-45925155	0	0	0	0	0	0	0	0.0038	0
ENSSSCG00000001748	IL17A	7:46013562-46017294	0	0	0	0	0	0	0	0	0
ENSSSCG00000001749	IL17F	7:46058326-46066120	0	0	0	0	0	0	0	0	0
ENSSSCG00000001750	PAQR8	7:46104677-46234276	1.49266	1.42877	1.63838	1.2875	1.73993	1.41744	1.33885	1.39043	2.21968
ENSSSCG00000001751	CHRNA5	7:47383792-47425841	0.034558	0	0	0	0.030501	0	0.016918	0.049844	0
ENSSSCG00000001752	CHRNA3	7:47361726-47384676	0.049676	0.070913	0.176455	0.056673	0.02789	0.06661	0.070849	0.043172	0.161618
ENSSSCG00000001753	CHRNB4	7:47339129-47358267	0.039227	0.023951	0.018323	0	0.009386	0.020336	0.018724	0.122958	0
ENSSSCG00000001755	HYKK	7:47451817-47474694	1.20346	0.822594	1.01513	1.53481	1.36792	1.34713	3.5639	3.45392	2.52206
ENSSSCG00000001756	IREB2	7:47481539-47529187	14.8749	11.9884	12.8064	14.854	14.5946	13.3633	19.726	13.6481	19.4939
ENSSSCG00000001757	WDR61	7:47641147-47661931	29.3816	35.3851	31.5557	28.3779	26.0349	29.5091	30.3298	27.4307	30.0721
ENSSSCG00000001760	ACSBG1	7:47705086-47762544	0.129769	0.221462	0.11525	0.08136	0.11137	0.139444	0.104631	0.132296	0.179104
ENSSSCG00000001762	ENSSSCG00000001762	7:47788918-47812748	9.71493	12.3139	12.4217	14.7408	13.5509	14.9873	16.2957	11.0857	17.1288
ENSSSCG00000001764	SH2D7	7:47788781-47825045	0.264467	0.435079	0.328554	0.347059	0.36811	0.482038	0.246396	0.329433	0.460047
ENSSSCG00000001765	ADAMTS7	7:47929033-48002214	4.91692	3.52754	3.92389	6.30255	5.74851	5.19922	3.25502	5.07872	3.06847
ENSSSCG00000001769	MORF4L1	7:48050045-48075796	45.596	44.1608	45.8161	70.9333	80.3819	86.1076	113.119	47.0023	93.9662
ENSSSCG00000001770	CTSH	7:48083572-48106074	41.6175	43.0259	42.5312	48.2888	50.1161	64.013	117.995	67.8339	107.615
ENSSSCG00000001771	RASGRF1	7:48118209-48246288	0	0.002258	0	0.003761	0.007284	0	0.004013	0	0
ENSSSCG00000001773	TMED3	7:48431636-48442611	44.1016	58.5418	46.0638	48.1843	43.2392	48.4821	40.8508	40.2144	40.1902
ENSSSCG00000001775	MINAR1	7:48500250-48539300	0	0	0	0	0.00448	0	0	0	0
ENSSSCG00000001776	ENSSSCG00000001776	7:48560861-48562039	0	0	0	0	0	0	0	0	0
ENSSSCG00000001779	ENSSSCG00000001779	7:48966783-49035504	27.6224	19.0982	25.0805	24.1879	25.2975	25.7964	42.5139	30.6043	26.6525
ENSSSCG00000001780	FAH	7:49047983-49087783	7.66223	6.2357	5.74737	6.53948	4.99424	4.6386	6.35625	7.5979	5.88772
ENSSSCG00000001782	ABHD17C	7:49540663-49598071	1.69831	1.90118	1.72391	2.85579	3.01082	2.76543	2.08422	1.31241	1.5252
ENSSSCG00000001786	CFAP161	7:49927239-49940764	0	0	0	0	0	0	0	0.013246	0
ENSSSCG00000001787	IL16	7:49843514-50102059	1.17526	1.57303	1.37335	3.5519	3.92948	4.31195	3.39534	1.71035	3.33894
ENSSSCG00000001788	STARD5	7:50107034-50118629	1.36985	1.94095	1.79397	3.07559	3.14365	2.8401	1.69367	1.78322	1.96469
ENSSSCG00000001789	TMC3	7:50128522-50183975	0	0	0	0	0	0	0	0	0
ENSSSCG00000001790	ENSSSCG00000001790	7:50239571-50239816	0	0	0	0	0	0	0	0	0
ENSSSCG00000001792	EFL1	7:50818513-50977070	9.99912	7.40912	8.36889	13.1937	14.8486	13.5099	20.4479	12.4204	16.9181
ENSSSCG00000001793	ADAMTSL3	7:51006366-51363704	1.62751	2.07171	1.94755	14.9598	18.5215	20.4429	17.3249	10.2055	15.8214
ENSSSCG00000001795	SH3GL3	7:51381095-51540296	0.372469	0.707924	0.763533	5.14499	5.10887	4.52014	3.08039	2.34977	3.9316
ENSSSCG00000001798	BNC1	7:51651172-51679775	0	0	0.00912	0.005371	0	0	0	0	0
ENSSSCG00000001800	TM6SF1	7:51815120-51845163	0.058955	0.211026	0.053152	0.253235	0.296123	0.34118	0.301055	0.12666	0.187053
ENSSSCG00000001801	BTBD1	7:51877455-51926239	27.7786	27.6392	26.1029	35.181	35.5285	40.7407	43.1985	30.5505	38.5201
ENSSSCG00000001804	HOMER2	7:52001579-52096828	0.132301	0.127768	0.178007	0.120894	0.075176	0.070593	0.069265	0.14275	0.246646
ENSSSCG00000001805	WHAMM	7:52108869-52140409	3.35237	2.98108	3.19856	2.87709	3.31318	2.18281	3.19876	3.3549	3.67624
ENSSSCG00000001806	FSD2	7:52144506-52194133	0	0	0	0	0.009606	0	0	0	0
ENSSSCG00000001807	AP3B2	7:52256569-52296717	0	0	0	0.003322	0	0	0.020811	0	0.003158
ENSSSCG00000001808	CPEB1	7:52303665-52385101	0.496451	0.705746	0.851756	1.12039	1.37223	1.54462	1.86998	1.11808	1.84504
ENSSSCG00000001810	PDE8A	7:52410779-52557618	22.6499	19.3046	18.9144	31.9246	29.0544	28.3378	27.3084	22.7594	22.2757
ENSSSCG00000001814	IQGAP1	7:52958096-53130721	38.047	44.472	41.678	99.9992	124.691	131.309	137.158	48.8684	112.35
ENSSSCG00000001816	BLM	7:53317540-53416519	0.531701	0.690269	0.464419	1.25764	1.07329	1.08117	0.667688	0.303701	0.711594
ENSSSCG00000001817	FURIN	7:53455629-53472790	10.3075	6.15285	5.90257	11.1604	11.0815	8.67404	7.70368	9.62176	7.40237
ENSSSCG00000001818	FES	7:53472947-53485082	4.07287	3.26548	2.85999	3.46595	4.29082	5.56812	8.27758	4.16323	6.34015
ENSSSCG00000001819	MAN2A2	7:53498909-53520697	15.8042	7.46619	11.0682	14.0215	15.5911	17.4082	17.2175	16.8462	13.7594
ENSSSCG00000001820	HDDC3	7:53523732-53527923	2.70351	2.99335	3.45125	1.60523	1.95937	1.8554	1.54984	3.05053	1.88677
ENSSSCG00000001821	UNC45A	7:53530938-53545958	25.0527	20.8273	19.8802	22.553	23.9855	22.9371	23.7994	21.6494	21.6411
ENSSSCG00000001822	RCCD1	7:53547058-53557863	0.767184	0.973778	0.93854	1.03882	1.08946	0.905483	1.02448	0.73	0.886465
ENSSSCG00000001823	UROC1	7:53590895-53637709	0.003431	0.005709	0	0.007869	0.004558	0.013637	0	0	0
ENSSSCG00000001824	ZXDC	7:53640396-53672579	5.30254	5.64748	5.67291	4.36177	5.14903	4.89929	7.16372	5.92064	6.64099
ENSSSCG00000001825	SLC41A3	7:53672135-53741421	24.9724	10.093	8.18378	5.39437	4.67764	4.7979	5.50522	8.7714	5.30576
ENSSSCG00000001826	CFAP100	7:53909425-53951749	1.50733	1.32849	1.60997	1.60432	1.78723	1.51851	2.61598	1.04225	1.49289
ENSSSCG00000001827	ENSSSCG00000001827	7:54061328-54063039	0	0	0	0	0	0	0	0	0
ENSSSCG00000001829	ENSSSCG00000001829	7:54124383-54125369	0	0	0	0	0	0	0	0	0
ENSSSCG00000001830	ENSSSCG00000001830	7:54322505-54322966	0	0	0	0	0	0	0	0	0
ENSSSCG00000001832	ACAN	7:54449588-54520153	0.004559	0	0	0.015627	0.003165	0.003182	0.003488	0.00258	0.003656
ENSSSCG00000001834	MFGE8	7:54539614-54571637	23.6393	25.6214	23.1222	54.634	70.3237	41.4061	35.52	47.3392	40.531
ENSSSCG00000001835	ABHD2	7:54655619-54776144	11.3713	11.221	11.008	14.2289	16.6153	15.7336	20.37	15.9207	15.402
ENSSSCG00000001836	RLBP1	7:54771978-54889014	0.132142	0.199028	0.171046	0.218178	0.21144	0.148289	0.16105	0.275028	0.239268
ENSSSCG00000001837	FANCI	7:54810982-54893569	0.646904	0.678097	0.84344	0.851691	0.878841	0.794076	0.937926	0.439034	1.00405
ENSSSCG00000001838	POLG	7:54889156-54906876	8.92282	7.62184	7.98054	7.76556	8.41506	9.46126	9.12322	6.67688	8.18219
ENSSSCG00000001840	KIF7	7:55197152-55220264	1.8119	1.20777	1.60407	1.93125	2.46694	2.67969	3.40889	1.38987	2.78016
ENSSSCG00000001841	RHCG	7:55046245-55072218	0.338358	1.59561	0.933384	13.167	18.0802	22.4499	2.94611	0.603546	7.56942
ENSSSCG00000001844	PLIN1	7:55237349-55251510	0.034645	0.640969	0.595325	0.022711	0.016567	0.026804	0.060993	0.052189	0.884798
ENSSSCG00000001846	WDR93	7:55258453-55316448	0.046494	0.104623	0.077407	0.098649	0.146543	0.183422	0.198712	0.092448	0.646394
ENSSSCG00000001847	MESP1	7:55320478-55323340	0.530383	0.582636	0.268426	0.57465	0.681648	0.541692	0.473863	0.720786	0.367749
ENSSSCG00000001848	MESP2	7:55343134-55345868	2.31546	3.0577	2.45355	6.7439	6.04228	5.583	3.26902	2.5617	3.59444
ENSSSCG00000001849	ANPEP	7:55351083-55373894	13.2312	8.61436	12.6687	19.856	22.0069	18.1926	20.9012	10.2432	19.6749
ENSSSCG00000001850	ENSSSCG00000001850	7:55467611-55483568	3.54461	5.18879	4.55533	6.95513	6.05192	6.54598	3.59835	4.1516	5.27791
ENSSSCG00000001852	IDH2	7:55651614-55681426	22.7659	25.6692	19.5913	25.7252	25.204	28.0784	18.1032	19.5334	20.4993
ENSSSCG00000001855	ENSSSCG00000001855	7:55719985-55720155	0	0	0	0	0	0	0	0	0
ENSSSCG00000001858	CIB1	7:55793987-55798621	27.4988	25.1712	25.3248	29.5158	25.9786	30.8576	20.4363	20.5722	20.8356
ENSSSCG00000001859	ENSSSCG00000001859	7:55806636-55807790	1.29718	1.29598	1.36028	1.54308	1.65037	2.07004	2.02566	1.02524	1.27288
ENSSSCG00000001860	NRG4	7:56179982-56311807	0.688453	1.70152	1.16582	0.706442	0.449204	0.575237	0.353326	0.602727	0.917228
ENSSSCG00000001862	ETFA	7:56440620-56545504	12.4948	8.62536	12.0525	10.5776	15.2362	14.5384	21.9562	11.2693	13.8677
ENSSSCG00000001863	TMEM266	7:56311522-56440679	0	0.035478	0.050719	0.08184	0.026209	0.036449	0.190555	0.15991	0.290169
ENSSSCG00000001865	SCAPER	7:56582136-57012369	3.72223	3.45425	4.24043	3.83901	4.11359	3.39721	7.41085	4.21659	6.37188
ENSSSCG00000001866	RCN2	7:57041033-57058747	37.1771	40.0246	37.3241	33.9712	30.9821	36.6858	47.4806	41.3174	36.2119
ENSSSCG00000001867	PSTPIP1	7:57102757-57150330	0.180482	0.12712	0.120642	0.176271	0.392748	0.138019	0.1609	0.170835	0.28712
ENSSSCG00000001868	TSPAN3	7:57158916-57187515	17.5786	17.9608	19.181	18.2195	19.2215	21.5851	27.8877	18.6435	24.063
ENSSSCG00000001869	PEAK1	7:57223818-57503648	10.7204	10.4902	13.7354	16.8533	22.1157	15.4948	17.3408	9.77436	24.1995
ENSSSCG00000001871	HMG20A	7:57504259-57570160	6.66969	7.09978	7.38221	7.078	6.47916	7.08581	11.3792	8.40793	11.5324
ENSSSCG00000001872	LINGO1	7:57684589-57890126	0.030378	0.014181	0.043958	0	0.018013	0.007267	0.023899	0	0.007816
ENSSSCG00000001873	CSPG4	7:57949455-57988335	1.81324	2.8721	2.62886	6.26063	6.43734	5.35674	6.36287	2.37611	7.11207
ENSSSCG00000001875	SNX33	7:57999449-58014441	1.81684	1.80877	2.38833	2.73296	2.81871	2.83196	4.50246	2.43176	4.33926
ENSSSCG00000001877	SNUPN	7:58023418-58066394	16.7183	13.3003	12.845	11.6878	9.90121	9.9087	13.2885	11.7167	9.94265
ENSSSCG00000001878	PTPN9	7:58078389-58164405	17.7952	11.8674	11.2502	16.9511	15.8918	16.3449	19.8487	18.1145	13.7353
ENSSSCG00000001879	ODF3L1	7:57935610-57938958	0	0	0	0	0	0	0	0	0
ENSSSCG00000001880	SIN3A	7:58172045-58246118	4.54451	3.62945	4.31053	6.2512	6.49587	5.66092	5.91479	4.52679	7.22889
ENSSSCG00000001881	MAN2C1	7:58236947-58261203	3.07576	2.40297	3.31535	2.48082	2.65673	2.74671	4.1093	3.32028	3.38402
ENSSSCG00000001882	NEIL1	7:58259756-58279496	1.07737	1.15809	1.53312	0.807178	1.0558	1.04861	1.43773	1.71627	1.51957
ENSSSCG00000001884	COMMD4	7:58276959-58283441	16.4059	21.6771	18.7136	19.9014	17.8967	25.2653	23.7142	18.4908	28.479
ENSSSCG00000001885	C15orf39	7:58379692-58390100	0.664949	0.613925	0.64284	0.687965	0.725398	0.633309	0.469172	0.607068	0.467114
ENSSSCG00000001887	SCAMP5	7:58549560-58608056	0.745389	2.84974	2.59968	0.904038	3.27574	2.89932	2.70511	2.04283	3.57588
ENSSSCG00000001888	RPP25	7:58608543-58610078	0.500848	0.612477	0.375041	0.299434	0.577208	0.345496	0.227247	0.458591	0.297815
ENSSSCG00000001892	SCAMP2	7:58672198-58699142	36.0126	38.5846	34.3241	38.6258	36.6899	37.1125	38.6159	37.9542	36.2113
ENSSSCG00000001895	CPLX3	7:58712624-58717030	0	0	0	0	0	0	0.014797	0	0
ENSSSCG00000001898	ULK3	7:58699984-58710521	3.02141	2.97044	2.96095	2.20973	2.08035	2.6564	2.77956	2.90913	3.658
ENSSSCG00000001899	LMAN1L	7:58717821-58730172	0.006281	0	0	0	0	0	0	0	0
ENSSSCG00000001900	CSK	7:58736473-58755327	2.78724	2.23457	2.80116	4.23461	4.31852	3.40775	2.67764	3.13971	2.128
ENSSSCG00000001901	CYP1A2	7:58779475-58786117	0	0	0	0	0	0	0	0	0
ENSSSCG00000001903	EDC3	7:58828670-58897581	3.15258	3.13004	3.17674	3.58536	3.76963	3.47766	3.48184	2.90031	3.97008
ENSSSCG00000001904	CLK3	7:58892722-58909571	8.20666	7.8728	6.59771	7.50903	7.23315	7.46833	9.74762	6.98897	7.91556
ENSSSCG00000001905	ARID3B	7:58931663-58998689	1.35249	0.724361	1.07303	0.914117	0.811107	0.542838	1.14501	1.24853	1.92488
ENSSSCG00000001906	CYP1A1	7:58802880-58809775	0.012547	0.00687	0.012936	0.010087	0.048485	0	0	0	0
ENSSSCG00000001907	UBL7	7:59070713-59084120	9.37945	8.78756	8.86877	9.75781	8.94146	9.05813	6.70073	8.27651	8.50964
ENSSSCG00000001908	CCDC33	7:59190148-59309830	0.002806	0	0	0.022578	0.005195	0	0.012069	0.020666	0.015993
ENSSSCG00000001909	STRA6	7:59317963-59347264	2.1429	1.20245	0.707411	4.70937	4.62004	3.86344	1.09632	2.56951	0.560875
ENSSSCG00000001910	ISLR	7:59348990-59355583	117.978	115.83	95.58	153.53	146.507	162.152	122.446	156.964	134.221
ENSSSCG00000001912	PML	7:59404100-59450046	2.48431	2.97024	3.11423	3.27632	4.01216	3.35893	3.05573	4.43757	3.78181
ENSSSCG00000001913	STOML1	7:59452117-59461206	2.7894	3.40742	3.76818	2.52682	2.61936	3.00792	3.50154	4.22874	3.95301
ENSSSCG00000001914	LOXL1	7:59481407-59505269	4.87628	5.24558	4.50674	25.0771	25.4837	21.6325	13.3905	13.2665	11.2801
ENSSSCG00000001915	TBC1D21	7:59535737-59548703	0	0	0	0	0	0	0	0	0
ENSSSCG00000001916	INSYN1	7:59665364-59677079	0.409138	0.345857	0.267093	0.291527	0.685376	0.588054	0.546989	0.355022	0.782942
ENSSSCG00000001917	CD276	7:59629638-59734563	7.46553	6.31323	6.92536	13.2641	15.034	13.6696	13.0276	9.56534	13.166
ENSSSCG00000001918	NPTN	7:59703302-59840591	15.1822	17.9682	14.3152	32.172	32.3293	27.1277	31.0659	19.7182	25.8864
ENSSSCG00000001920	HCN4	7:60010482-60049688	0	0	0	0.006085	0	0.016847	0	0	0
ENSSSCG00000001921	NEO1	7:60064987-60300782	3.93851	2.09514	2.79623	4.58235	4.95974	4.32955	6.06865	4.78899	6.68138
ENSSSCG00000001924	BBS4	7:60631914-60693747	10.5166	12.2288	10.8595	9.18924	10.3321	12.0095	17.0367	13.0035	13.3175
ENSSSCG00000001925	ADPGK	7:60584035-60623899	18.3795	16.3561	16.0762	14.3376	14.1399	14.1126	17.2959	16.3111	14.0593
ENSSSCG00000001926	ENSSSCG00000001926	7:60853871-60884441	0	0.06113	0.033258	0.026431	0	0	0.088964	0.11557	0.122684
ENSSSCG00000001927	ENSSSCG00000001927	7:60877889-60913339	25.9433	35.2472	29.4402	39.0644	41.0553	45.6506	47.5691	31.2606	43.7521
ENSSSCG00000001928	ENSSSCG00000001928	7:60931181-60958893	0	0	0	0	0	0	0	0	0
ENSSSCG00000001929	PARP6	7:60971884-60999864	2.87342	3.18861	3.58812	3.85727	4.42161	3.95382	3.63585	2.61753	4.86658
ENSSSCG00000001930	PKM	7:60971835-61033954	250.588	190.258	178.482	343.456	336.421	330.976	307.965	288.823	240.285
ENSSSCG00000001931	ENSSSCG00000001931	7:61033831-61078507	1.10282	1.1081	1.37459	2.11166	1.65721	1.65546	1.03426	0.9619	1.22374
ENSSSCG00000001932	ENSSSCG00000001932	7:61098946-61108699	0	0	0	0	0	0	0	0	0
ENSSSCG00000001934	ENSSSCG00000001934	7:61113784-61193266	27.2607	31.2204	29.1022	44.06	44.7217	50.6983	55.4725	28.1257	49.3013
ENSSSCG00000001938	SSTR1	7:61892956-61894128	0	0.009847	0	0	0.07032	0.025852	0	0	0.028206
ENSSSCG00000001939	TTC6	7:62228590-62280092	0	0	0	0	0	0	0	0	0
ENSSSCG00000001942	PAX9	7:63324708-63346326	1.30722	1.08338	1.45118	0.708978	1.05386	0.920675	1.44089	1.1833	2.25641
ENSSSCG00000001944	NKX2-8	7:63423058-63425513	0.012653	0	0	0	0	0.017008	0	0	0
ENSSSCG00000001945	NKX2-1	7:63487807-63491575	0	0	0	0	0	0	0	0	0
ENSSSCG00000001946	MBIP	7:63658444-63684529	17.6877	19.9079	18.1854	11.1618	11.1488	12.6263	17.0116	13.9722	15.4916
ENSSSCG00000001947	BRMS1L	7:64083289-64123857	2.86622	2.45888	2.9739	3.5363	4.09786	4.18492	6.11086	2.91823	5.2337
ENSSSCG00000001949	INSM2	7:64374823-64376495	0	0	0	0	0	0	0	0	0
ENSSSCG00000001950	ENSSSCG00000001950	7:64620226-64763453	0.597518	0.312898	1.85778	0.446386	0.206674	0	0.218298	0.209819	0.029479
ENSSSCG00000001951	PSMA6	7:64575559-64603258	28.8846	32.4898	29.4389	26.3276	22.3075	25.0035	25.5587	29.1981	24.1695
ENSSSCG00000001952	NFKBIA	7:64507743-64511304	45.6257	67.5558	54.8317	78.9823	37.0235	55.9868	25.0371	23.8834	43.6456
ENSSSCG00000001955	SRP54	7:64829228-64877574	12.8581	13.9961	13.8267	15.7895	14.9379	15.9605	24.8654	16.5434	23.2177
ENSSSCG00000001956	ENSSSCG00000001956	7:64876955-64905741	1.03495	1.01116	0.931567	0.590151	0.509806	0.552956	0.828048	0.779796	0.753112
ENSSSCG00000001958	BAZ1A	7:64970047-65088147	15.413	10.6816	10.5714	12.4306	15.2384	15.403	27.2705	12.6454	16.8645
ENSSSCG00000001959	CFL2	7:65090223-65095762	25.6861	24.8642	28.1402	41.3517	42.8435	39.3169	28.0913	17.804	29.1372
ENSSSCG00000001960	EAPP	7:65240204-65263272	19.9344	20.868	20.5152	21.63	21.4088	24.1738	23.0426	20.4872	24.4006
ENSSSCG00000001963	EGLN3	7:65805487-65833573	0.564909	0.494012	0.646564	1.28399	1.24798	1.91779	1.73364	2.39055	1.54698
ENSSSCG00000001964	NPAS3	7:65928449-66204892	0	0	0	0.032704	0.090379	0.064834	0.021312	0	0
ENSSSCG00000001966	ARHGAP5	7:67493997-67631449	24.0757	18.6272	20.2878	35.512	40.987	38.6556	49.4063	30.8449	40.193
ENSSSCG00000001968	NUBPL	7:67787195-68035258	2.48622	2.99738	2.23242	2.01404	2.04366	2.57902	4.37346	2.6271	3.18454
ENSSSCG00000001970	HEATR5A	7:68143360-68259111	7.869	8.19134	8.11408	13.6632	14.9201	14.4132	14.7713	9.37383	13.9491
ENSSSCG00000001971	HECTD1	7:68314797-68422394	24.181	20.9589	23.2664	31.8631	36.6246	37.2873	48.4062	24.8555	38.5362
ENSSSCG00000001972	AP4S1	7:68317588-68472030	0.702481	0.694405	0.771618	0.715988	0.918433	0.868805	1.36571	0.674359	1.1773
ENSSSCG00000001973	SCFD1	7:68693365-68851008	10.2182	13.1332	9.47525	12.019	12.2708	17.7892	28.2107	12.9298	24.9864
ENSSSCG00000001974	G2E3	7:68852777-68917062	3.42583	3.79946	3.64949	5.06728	4.76154	5.06372	5.50258	3.92824	4.75766
ENSSSCG00000001975	PRKD1	7:69527861-69872863	3.75854	2.88445	3.01023	5.96765	7.9703	5.5784	4.01774	2.62583	6.93349
ENSSSCG00000001977	STXBP6	7:74294948-74551371	0.831628	1.00081	0.972934	2.0215	2.02667	2.26995	1.0953	0.649126	1.79455
ENSSSCG00000001978	GZMB	7:74705061-74731148	0	0	0	0	0	0	0	0	0
ENSSSCG00000001979	ENSSSCG00000001979	7:74774985-74778435	0	0	0	0	0	0	0	0	0
ENSSSCG00000001982	ENSSSCG00000001982	7:74826914-74830017	0	0	0	0	0.021898	0	0.00744	0	0
ENSSSCG00000001983	SDR39U1	7:74851151-74854388	1.32312	2.16384	1.46956	1.76669	2.22121	2.17501	2.11475	2.24417	2.38476
ENSSSCG00000001984	KHNYN	7:74852649-74865122	3.8608	2.83468	3.45668	4.60508	5.93871	5.86941	7.5256	3.76387	6.3541
ENSSSCG00000001985	CBLN3	7:74865291-74868460	0.017965	0.069996	0.082159	0.085395	0.035795	0.128026	0.052767	0.048364	0.041901
ENSSSCG00000001986	NFATC4	7:74918984-74930087	9.79637	5.71338	6.5388	5.52384	6.29799	6.98541	10.4448	11.0811	5.66748
ENSSSCG00000001987	RIPK3	7:74951105-74956829	3.25813	2.84014	3.10618	3.11335	3.19465	3.05452	4.29937	4.18667	3.89448
ENSSSCG00000001988	ADCY4	7:74956245-74974201	0.010177	0	0.029609	0	0.022194	0.010912	0.021029	0.007085	0.012471
ENSSSCG00000001989	CIDEB	7:74982855-74985775	0	0	0	0	0	0	0	0	0.029677
ENSSSCG00000001990	NOP9	7:74985753-74992951	3.27048	3.15405	3.3275	3.02444	2.88666	2.99899	2.9652	2.5838	2.46182
ENSSSCG00000001991	DHRS1	7:74989340-75002151	1.53984	1.44239	1.62939	3.77525	3.2996	3.8606	5.56827	3.11454	4.32593
ENSSSCG00000001992	RABGGTA	7:75022122-75030070	0.432403	0.451063	0.646394	0.605469	0.986811	0.753619	0.786445	0.663212	0.639799
ENSSSCG00000001993	TGM1	7:75021788-75045153	0.759546	0.531807	0.44654	0.515568	0.49795	0.44889	0.331349	0.49681	0.4063
ENSSSCG00000001994	ENSSSCG00000001994	7:75056804-75067918	5.33129	5.7717	5.08351	6.1923	5.3917	5.89462	4.48233	4.86299	5.59773
ENSSSCG00000001999	ENSSSCG00000001999	7:75089441-75118735	0.90313	0.844304	0.641175	0.932763	0.929878	0.210645	0.129068	0.774966	0.198747
ENSSSCG00000002000	IPO4	7:75104496-75118735	15.0924	16.3261	15.8207	15.3388	15.1472	17.1687	19.3889	17.4876	18.0211
ENSSSCG00000002001	REC8	7:75118744-75139630	2.33475	2.77758	2.33304	2.65513	2.83312	2.60855	2.13092	2.12067	2.70266
ENSSSCG00000002002	IRF9	7:75133696-75139230	4.35588	6.29786	5.04963	7.61191	6.16219	7.3294	3.92859	4.30961	5.89979
ENSSSCG00000002003	ENSSSCG00000002003	7:75140205-75159495	2.2394	1.96716	2.24662	1.84542	1.90932	2.13675	1.96705	1.93771	2.17928
ENSSSCG00000002004	ENSSSCG00000002004	7:75153774-75159030	14.2756	18.7379	14.7887	19.6424	15.6931	15.6202	11.8489	11.6437	13.2107
ENSSSCG00000002005	EMC9	7:75159236-75161829	10.4971	9.96191	9.66401	7.73345	8.33036	8.22606	7.03134	8.70305	7.33851
ENSSSCG00000002006	PSME1	7:75160765-75164810	15.1741	16.5229	14.6204	22.1781	19.8182	16.3853	10.6709	13.2505	13.4489
ENSSSCG00000002007	FITM1	7:75161831-75168634	0.202442	0.258137	0.192323	0.748241	0.62803	0.434989	0.177812	0.264185	0.35716
ENSSSCG00000002008	ENSSSCG00000002008	7:75166965-75181142	6.16896	5.89778	7.00038	8.69397	8.75196	9.23272	7.43473	4.64379	8.06427
ENSSSCG00000002009	PCK2	7:75187197-75197638	4.52075	4.27575	4.0424	12.83	12.8623	11.6692	6.10317	3.34984	6.79761
ENSSSCG00000002010	NRL	7:75199196-75210605	0	0	0	0.046154	0	0	0	0	0.078477
ENSSSCG00000002011	CPNE6	7:75213986-75219031	0	0	0	0	0	0	0	0	0
ENSSSCG00000002012	CARMIL3	7:75223075-75241264	0.040094	0.12527	0.062822	0.072087	0.112475	0.034238	0.092838	0.020882	0.086667
ENSSSCG00000002013	DHRS4	7:75241058-75255701	2.52453	3.28088	2.62342	2.75281	1.88413	3.72584	3.60762	3.21298	4.94007
ENSSSCG00000002014	JPH4	7:75522793-75532962	0.019611	0.004165	0.010773	0.049695	0.02109	0.016905	0	0	0.006353
ENSSSCG00000002015	AP1G2	7:75530033-75549488	4.10255	4.6298	4.19052	4.56303	4.85269	5.07382	5.20947	4.16075	5.53443
ENSSSCG00000002016	THTPA	7:75545973-75552904	0.833799	0.773455	0.965488	1.13914	1.0675	1.03701	0.902546	1.11211	1.07804
ENSSSCG00000002020	NGDN	7:75621342-75629447	8.48386	8.39808	8.76282	6.9209	7.17458	8.178	10.9732	8.54791	8.2607
ENSSSCG00000002023	PABPN1	7:75750330-75770723	12.3805	6.30311	13.0896	8.75467	16.1758	14.9151	13.5617	14.4634	16.496
ENSSSCG00000002025	SLC22A17	7:75734875-75741128	6.44823	6.92161	6.47256	4.90419	4.03694	4.31999	4.25936	5.13054	5.49708
ENSSSCG00000002026	EFS	7:75722183-75731592	2.22315	2.91615	2.94294	2.52997	2.00013	2.49454	1.83657	1.01992	2.32205
ENSSSCG00000002028	CMTM5	7:75707133-75710017	0	0	0	0.03719	0	0.102369	0	0	0
ENSSSCG00000002029	MYH7	7:75650847-75704483	0	0.005663	0.00214	0.004523	0	0.004652	0	0	0
ENSSSCG00000002032	SLC7A8	7:75854309-75922330	0.214991	0.076028	0.165212	0.645477	0.356559	0.189379	0.215274	0.341163	0.531953
ENSSSCG00000002033	CEBPE	7:75927662-75929769	0	0	0	0	0	0	0	0	0
ENSSSCG00000002034	ACIN1	7:75951053-75990083	8.74645	6.2997	8.64881	10.1993	11.1719	9.05376	11.5997	7.29403	14.5393
ENSSSCG00000002035	C14orf119	7:75947771-75989217	14.6756	15.5971	18.6901	10.8536	18.3622	19.7086	22.2772	14.1189	13.7787
ENSSSCG00000002036	ENSSSCG00000002036	7:76014516-76058891	23.2946	21.0743	22.4317	17.8519	17.0698	22.4807	19.5224	23.9128	17.049
ENSSSCG00000002037	CDH24	7:75990130-76001229	0.123009	0.045351	0.11254	0.138468	0.17452	0.105023	0.132188	0.168965	0.149517
ENSSSCG00000002038	PSMB11	7:76005814-76006689	0	0	0	0	0	0	0	0	0
ENSSSCG00000002039	MMP14	7:76174503-76186094	74.924	72.3564	65.8448	72.7839	69.4238	87.2954	113.116	104.256	103.672
ENSSSCG00000002040	MRPL52	7:76187454-76191616	20.8291	24.1179	19.3764	37.4857	31.9601	33.2771	16.3228	21.5413	23.4937
ENSSSCG00000002041	SLC7A7	7:76174793-76236149	13.7224	13.9073	11.7595	13.0867	13.3847	15.1573	20.277	19.2834	19.7961
ENSSSCG00000002042	OXA1L	7:76230906-76266427	8.33852	9.59843	9.60309	9.56637	7.51512	6.9681	8.81787	7.41005	7.23045
ENSSSCG00000002045	ENSSSCG00000002045	7:76362992-76363747	10.5124	10.5566	10.4572	7.50378	9.15059	8.50656	9.83057	6.4996	6.5774
ENSSSCG00000002050	DAD1	7:76431964-76457890	18.8664	22.1077	20.2109	15.9231	18.6273	17.3873	18.6749	19.6928	18.5005
ENSSSCG00000002051	ABHD4	7:76397084-76431923	1.59149	1.84783	2.1379	7.80664	9.13275	3.95625	4.12365	4.08347	3.3729
ENSSSCG00000002052	OR6J1	7:76392243-76393256	0	0	0	0.042773	0	0	0	0	0
ENSSSCG00000002053	ENSSSCG00000002053	7:76649949-76650227	0	0	0.027569	0	0	0	0	0	0
ENSSSCG00000002055	ENSSSCG00000002055	7:76720812-76721102	0	0	0	0	0	0	0	0	0
ENSSSCG00000002056	TRAV41	7:76759754-76760023	0	0	0	0	0	0	0	0	0
ENSSSCG00000002062	ENSSSCG00000002062	7:76871857-76872126	0	0	0	0	0	0	0	0	0
ENSSSCG00000002071	ENSSSCG00000002071	7:77066896-77067781	0.024686	0	0	0	0	0	0	0	0
ENSSSCG00000002077	ENSSSCG00000002077	7:77025066-77025251	0	0	0	0	0	0	0	0	0
ENSSSCG00000002078	ENSSSCG00000002078	7:77457621-77457902	0	0	0	0	0	0	0	0	0
ENSSSCG00000002081	ENSSSCG00000002081	7:76978175-76979901	0	0	0	0	0	0	0	0	0
ENSSSCG00000002084	ENSSSCG00000002084	7:77288086-77289260	0	0	0	0	0	0	0	0	0
ENSSSCG00000002090	ENSSSCG00000002090	7:76996506-77004698	0	0	0	0	0	0	0	0	0
ENSSSCG00000002095	TRAV10	7:77379415-77379693	0	0	0	0	0	0	0	0	0
ENSSSCG00000002097	ENSSSCG00000002097	7:77406840-77407127	0	0	0	0	0	0	0	0	0
ENSSSCG00000002099	ENSSSCG00000002099	7:77419633-77420201	0	0	0	0	0	0	0	0	0
ENSSSCG00000002100	TRAV9-1	7:77427395-77428069	0	0	0	0	0	0	0	0	0
ENSSSCG00000002105	OR4E1	7:77517445-77518398	0	0	0	0	0	0	0	0	0
ENSSSCG00000002106	OR4E2	7:77528184-77529122	0	0	0	0	0	0	0	0	0
ENSSSCG00000002127	CHD8	7:77719517-77781257	6.25978	5.37831	6.64015	8.41596	9.90876	8.91287	14.8217	6.80105	14.1672
ENSSSCG00000002129	RPGRIP1	7:77814776-77887875	0.135378	0.065258	0.03863	0.337849	0.63616	0.371658	0.367945	0.313846	0.544027
ENSSSCG00000002130	OR6S1	7:78307070-78308062	0	0	0	0	0	0	0	0	0
ENSSSCG00000002131	RNASE12	7:78339374-78340928	0	0	0	0	0	0	0	0	0
ENSSSCG00000002134	RNASE10	7:78391475-78394035	0	0	0	0	0	0	0	0	0
ENSSSCG00000002135	PNP	7:78426839-78447146	1.0225	1.59336	1.20871	3.6993	4.55932	6.07838	6.55705	1.50265	3.15221
ENSSSCG00000002138	OSGEP	7:78454666-78462259	2.77104	2.39103	2.84943	3.01791	2.66825	3.2979	2.90383	2.87801	2.73938
ENSSSCG00000002140	ENSSSCG00000002140	7:78470339-78480705	0	0	0	0	0	0.00532	0.005304	0	0
ENSSSCG00000002142	TEP1	7:78491053-78530146	1.66858	1.78244	2.19419	3.69012	4.07929	4.92493	6.80454	2.58964	5.75874
ENSSSCG00000002143	PARP2	7:78531709-78551424	0.431073	0.393064	0.541184	0.556499	0.858516	0.720197	1.13192	0.51748	1.35188
ENSSSCG00000002144	CCNB1IP1	7:78553756-78575363	8.30413	10.1157	8.50947	3.77023	4.11231	4.02737	5.01842	4.23392	3.59276
ENSSSCG00000002145	TTC5	7:78578232-78600472	2.27959	2.42978	2.39342	2.24227	2.13825	2.30023	2.83911	1.96178	2.8413
ENSSSCG00000002148	OR11H4	7:78624873-78625841	0	0	0	0	0	0	0	0	0
ENSSSCG00000002170	ENSSSCG00000002170	AEMK02000410.1:285352-286281	0	0	0	0	0	0	0	0	0
ENSSSCG00000002175	ENSSSCG00000002175	7:79524951-79525886	0	0	0	0	0	0	0	0	0
ENSSSCG00000002187	ENSSSCG00000002187	7:79341338-79342275	0	0	0	0	0	0	0	0	0
ENSSSCG00000002188	ENSSSCG00000002188	7:79302533-79306110	0	0	0	0	0	0	0	0	0
ENSSSCG00000002190	ENSSSCG00000002190	7:79358830-79367848	0	0	0	0	0	0	0	0	0
ENSSSCG00000002191	ENSSSCG00000002191	7:79901032-79901928	0	0	0	0	0	0	0	0	0
ENSSSCG00000002202	ENSSSCG00000002202	AEMK02000410.1:221345-222292	0.023797	0	0	0	0	0	0	0	0
ENSSSCG00000002218	ENSSSCG00000002218	AEMK02000661.1:141571-144209	0	0	0	0	0	0	0	0	0
ENSSSCG00000002235	LPCAT4	7:79965467-80152314	3.94861	2.70565	2.96633	3.46327	4.17816	3.21714	1.81374	2.83416	1.72287
ENSSSCG00000002241	NUTM1	7:80149851-80159334	0.00555	0.005605	0	0	0.031626	0	0	0.015158	0.010475
ENSSSCG00000002243	SLC12A6	7:80161481-80266332	1.916	1.57186	1.99796	2.83836	3.66239	3.43632	3.26545	2.69348	3.79459
ENSSSCG00000002245	KATNBL1	7:80287646-80350165	7.80375	8.62767	8.20266	9.4503	9.29543	9.52492	10.8048	9.23972	9.49518
ENSSSCG00000002251	ENSSSCG00000002251	7:81258530-81270128	0	0	0	0	0	0	0	0	0
ENSSSCG00000002252	ARRDC4	7:81656766-81670241	30.6213	27.0597	26.3845	4.23943	4.62498	6.87466	36.5919	27.39	24.0324
ENSSSCG00000002254	NR2F2	7:83076122-83110616	2.01652	1.11052	1.73632	2.28131	2.65837	1.41879	1.84018	3.15743	2.22799
ENSSSCG00000002257	MCTP2	7:84725921-84962894	0.755143	0.821032	0.989716	0.11623	0.089912	0.094033	0.735726	0.639582	0.544599
ENSSSCG00000002258	KLHL25	7:88262924-88291889	1.30403	0.937885	0.891119	0.296081	0.413791	0.385446	0.847779	0.844589	0.720971
ENSSSCG00000002259	ENSSSCG00000002259	7:88105684-88219075	13.6447	9.03078	11.067	4.38014	6.05085	4.78454	13.9582	11.0646	14.1112
ENSSSCG00000002260	ENSSSCG00000002260	7:88015484-88046066	3.2192	2.20536	2.73884	5.49447	6.10648	4.02891	5.10605	3.37662	5.93229
ENSSSCG00000002261	ENSSSCG00000002261	7:87783550-87784111	0	0.055731	0	0	0	0	0	0.186339	0
ENSSSCG00000002262	SV2B	7:87568016-87766913	0.003103	0	0.003792	0	0.007927	0	0	0	0
ENSSSCG00000002263	SLCO3A1	7:86777922-87125774	2.89375	2.91766	3.4563	2.79872	3.01065	2.87678	4.44425	2.21315	5.53784
ENSSSCG00000002265	FAM174B	7:86269052-86289228	1.2307	0.368495	0.766978	0.186868	0.222723	0.186815	0.831485	0.84653	0.610081
ENSSSCG00000002266	CHD2	7:85980766-86107778	12.0581	11.0634	11.0757	19.786	19.7864	15.318	20.8873	15.0684	20.9919
ENSSSCG00000002267	RGMA	7:85921588-85968882	2.86557	2.6252	3.06671	0.896233	1.0076	0.751264	1.01104	1.43343	1.0317
ENSSSCG00000002268	AKAP5	7:88538984-88547392	0.288286	0.165229	0.27969	0.360722	0.297242	0.329557	0.291149	0.229955	0.454915
ENSSSCG00000002269	MTHFD1	7:88471374-88537389	2.65836	2.31848	2.65645	3.10156	3.96243	4.24829	5.9715	1.84424	4.78696
ENSSSCG00000002270	ENSSSCG00000002270	7:88416030-88464776	0	0	0	0	0	0	0	0	0
ENSSSCG00000002274	HSPA2	7:88607555-88609464	0.169803	0.177666	0.218762	0.258024	0.521367	0.36726	0.251549	0.213921	0.60263
ENSSSCG00000002275	PPP1R36	7:88614873-88652441	0.046607	0.059777	0.113335	0.175088	0.355995	0.231696	0.213394	0.038536	0.204476
ENSSSCG00000002276	PLEKHG3	7:88764471-88833698	3.52561	3.55092	2.78683	4.66993	3.4412	5.20416	3.1728	2.75079	5.03331
ENSSSCG00000002277	SPTB	7:88812718-88954851	0	0.004474	0	0.01077	0.003295	0.003323	0.010929	0	0.007479
ENSSSCG00000002279	GPX2	7:89007370-89011620	0.009635	0	0	0	0	0	0	0	0
ENSSSCG00000002280	RAB15	7:89016475-89039980	0.05501	0.043914	0.021211	0.050853	0.011608	0.035357	0.03876	0.028573	0.027359
ENSSSCG00000002281	ENSSSCG00000002281	7:89052507-89131074	2.65962	2.74712	2.51292	3.86223	3.5088	3.4099	3.99791	3.83453	4.1332
ENSSSCG00000002283	FUT8	7:89395634-89692888	11.3744	12.7884	11.0006	13.1671	13.3006	13.7819	15.8959	10.2795	16.4328
ENSSSCG00000002284	ENSSSCG00000002284	7:90320792-90326487	0	0	0	0	0	0	0	0	0
ENSSSCG00000002285	GPHN	7:90346501-90914280	10.4344	10.0765	10.8734	7.6542	8.56596	7.70212	13.5713	7.22624	12.5033
ENSSSCG00000002286	FAM71D	7:90934000-90944193	0.156034	0.145955	0.13981	0.054725	0.073813	0.063399	0.137979	0.071743	0.221545
ENSSSCG00000002287	MPP5	7:90955524-91055913	3.06991	2.29691	2.96015	4.30222	4.35134	3.20666	4.45812	3.14816	5.17506
ENSSSCG00000002290	PLEK2	7:91109455-91133342	0.141936	0.142345	0.198129	0.238645	0.29239	0.271755	0.249855	0.133714	0.33143
ENSSSCG00000002292	PLEKHH1	7:91257325-91304996	0	0.002341	0.004009	0	0	0	0	0	0
ENSSSCG00000002294	ARG2	7:91343988-91385910	4.08522	2.79691	1.83101	13.7838	10.6499	11.1029	4.6691	4.69796	1.20126
ENSSSCG00000002295	VTI1B	7:91381644-91413884	4.08454	4.25462	4.27164	5.5358	6.36138	6.01324	5.31242	3.61463	6.6455
ENSSSCG00000002296	ENSSSCG00000002296	7:91414948-91452535	13.92	11.9983	11.4373	16.7471	16.2964	18.112	11.879	10.3478	9.75145
ENSSSCG00000002297	RDH12	7:91481217-91493306	0	0	0	0	0	0	0.021813	0	0
ENSSSCG00000002298	ZFYVE26	7:91520572-91591033	1.80005	1.274	1.86289	3.27338	3.58301	2.62757	2.67215	2.10737	3.72728
ENSSSCG00000002305	EXD2	7:92848096-92909058	1.96446	1.44006	1.72946	3.06929	3.43328	3.16623	3.95925	2.71755	4.30019
ENSSSCG00000002306	GALNT16	7:92929069-93041441	1.14944	1.14945	1.01888	2.98276	2.74639	2.05741	2.21107	2.2052	2.41037
ENSSSCG00000002307	ERH	7:93068184-93083937	143.928	152.712	143.036	94.0332	82.8074	86.6552	73.7582	112.516	71.8584
ENSSSCG00000002309	PLEKHD1	7:93152946-93190326	0	0	0.023021	0.006651	0	0.027377	0	0	0.010726
ENSSSCG00000002310	CCDC177	7:93224130-93226226	0	0	0	0	0.014291	0.008869	0.004492	0	0
ENSSSCG00000002311	SUSD6	7:93253722-93344188	1.9222	1.59646	1.91718	3.0895	2.91079	2.02859	1.88346	2.25798	2.99869
ENSSSCG00000002313	SLC10A1	7:93253764-93421776	0.24718	0.288053	0.071873	0.346792	0.346617	0.251106	0.205991	0.179117	0.345366
ENSSSCG00000002314	SMOC1	7:93475973-93628328	1.20614	0.89523	1.24734	1.25848	1.36064	1.17268	0.90321	0.948571	0.759971
ENSSSCG00000002315	SLC8A3	7:93643618-93796801	2.25283	1.24228	1.44713	1.31807	1.56464	1.37561	2.90535	0.926453	2.305
ENSSSCG00000002316	COX16	7:93861142-93882359	9.50276	11.4952	9.7662	7.21685	5.82973	6.04929	9.3044	10.0654	7.89369
ENSSSCG00000002317	ENSSSCG00000002317	7:93896210-93898402	0.110809	0.101357	0.024886	0.164778	0.15845	0.206129	0.122886	0.04658	0.083394
ENSSSCG00000002321	ENSSSCG00000002321	7:94025655-94030695	0.013096	0	0	0	0.026762	0	0	0	0
ENSSSCG00000002322	ADAM21	7:94084810-94086963	0	0	0	0	0	0	0	0	0
ENSSSCG00000002326	ENSSSCG00000002326	7:94014154-94016388	0.004377	0	0	0	0	0.011307	0.005454	0.005208	0.00315
ENSSSCG00000002329	MAP3K9	7:94302822-94380619	0	0.003889	0	0.004524	0	0	0	0	0
ENSSSCG00000002330	PCNX1	7:94445384-94617925	9.97097	7.72034	9.59023	13.418	14.8165	12.9725	18.3771	12.4454	21.9402
ENSSSCG00000002332	SIPA1L1	7:94750741-95171117	1.33425	1.33014	2.19946	3.44046	4.33927	3.04652	2.53847	1.60232	3.91691
ENSSSCG00000002333	DPF3	7:95982462-96254303	0.014968	0.031249	0.228098	0	0.014914	0.021228	0.061948	0.022846	0.141054
ENSSSCG00000002337	ZFYVE1	7:96323261-96380291	4.69783	4.3103	4.2859	5.22427	6.84379	6.83026	6.17549	5.04836	7.2832
ENSSSCG00000002340	PSEN1	7:96478190-96568182	9.55745	9.31677	9.12759	14.874	13.8222	15.03	19.4133	11.0875	15.5103
ENSSSCG00000002341	PAPLN	7:96583916-96625053	0.052509	0.079376	0.075482	0.217931	0.244257	0.399107	0.26866	0.12289	0.360826
ENSSSCG00000002344	RIOX1	7:96823092-96831576	2.77318	2.1261	2.17589	2.20945	3.1954	2.45722	3.56538	2.36448	3.03282
ENSSSCG00000002346	PNMA1	7:97049956-97051017	3.22601	3.74688	2.57334	2.23387	2.72392	2.33441	2.29779	2.66063	2.61934
ENSSSCG00000002348	ENSSSCG00000002348	7:96984542-96990397	4.50276	6.66517	5.25874	4.16237	6.62749	7.08553	5.84934	3.76344	4.98651
ENSSSCG00000002349	ACOT4	7:96867399-96948726	7.20153	7.83674	9.08931	5.34476	5.89783	3.83607	14.5825	4.83152	10.3492
ENSSSCG00000002350	ELMSAN1	7:97055798-97077034	1.89956	1.77265	1.66984	1.85399	2.84743	1.99234	1.51727	1.99874	2.69663
ENSSSCG00000002351	ENSSSCG00000002351	7:97174176-97197986	1.77583	1.66112	4.67769	2.1415	1.79586	2.19559	4.37933	5.19828	4.07674
ENSSSCG00000002352	ZNF410	7:97197818-97254423	4.491	4.23437	4.3707	6.32626	4.63577	6.39924	10.8011	5.3196	9.6084
ENSSSCG00000002353	FAM161B	7:97244923-97258459	0.208294	0.179825	0.185167	0.303491	0.378721	0.406639	0.258147	0.096661	0.434095
ENSSSCG00000002354	COQ6	7:97258674-97271302	5.31305	6.86955	6.77478	6.89226	7.00738	7.70649	8.55538	5.092	8.118
ENSSSCG00000002355	ENTPD5	7:97258642-97316184	1.26712	1.67252	1.45037	1.45387	1.62945	1.53275	1.95408	1.05743	2.26607
ENSSSCG00000002356	BBOF1	7:97316768-97359907	0.053817	0.151729	0.249005	0.07679	0.097081	0.049639	0.251466	0.067633	0.04498
ENSSSCG00000002357	ALDH6A1	7:97360540-97381889	2.55771	2.71304	3.37954	3.31925	3.60475	4.41845	3.39025	1.34442	4.32089
ENSSSCG00000002361	VRTN	7:97614707-97624273	0	0	0	0	0	0	0	0	0
ENSSSCG00000002363	VSX2	7:97532059-97551032	0	0	0	0	0	0	0	0	0
ENSSSCG00000002366	NPC2	7:97730516-97740331	139.043	212.882	190.651	190.623	176.573	209.624	180.729	180.675	199.084
ENSSSCG00000002367	ISCA2	7:97730514-97852601	1.93828	4.0163	3.28894	3.17946	3.38562	3.13179	2.34093	3.1378	2.81578
ENSSSCG00000002368	LTBP2	7:97746110-97852479	5.6209	8.18318	8.25438	48.1807	53.2275	49.6981	15.9848	5.87813	18.8464
ENSSSCG00000002370	AREL1	7:97892568-97940908	2.77774	2.06346	1.07897	3.78605	4.14953	3.60525	4.34221	1.0065	3.37486
ENSSSCG00000002372	YLPM1	7:97976137-98042230	1.82219	0.976242	1.9218	2.88373	3.03124	1.49745	1.46577	1.33548	3.15332
ENSSSCG00000002373	PROX2	7:98065528-98074822	0	0	0	0.012439	0	0.016474	0	0	0
ENSSSCG00000002374	DLST	7:98090813-98112213	18.5505	17.2008	18.2634	19.0456	18.9931	18.4807	18.6498	15.8719	20.6701
ENSSSCG00000002375	RPS6KL1	7:98109892-98141261	0.540806	0.672651	0.361824	2.43722	2.09723	1.97636	0.429689	0.582608	0.423252
ENSSSCG00000002376	PGF	7:98155572-98162390	1.59637	0.414015	0.388798	6.8389	2.82423	1.94912	1.61361	3.06015	0.448785
ENSSSCG00000002377	EIF2B2	7:98203440-98210407	10.4713	10.9732	10.6161	13.0458	12.5725	14.9763	11.5013	10.7752	12.5442
ENSSSCG00000002378	MLH3	7:98218807-98259695	15.5684	18.4747	18.5187	15.8097	13.4834	14.2601	10.079	16.4037	11.1202
ENSSSCG00000002379	ACYP1	7:98249703-98265153	3.924	4.9511	4.50333	6.72476	5.73331	8.20269	6.13038	6.84292	7.71945
ENSSSCG00000002380	ZC2HC1C	7:98265232-98273351	0.013039	0.106756	0.006876	0.043039	0.137254	0.156525	0.070981	0.043518	0.062545
ENSSSCG00000002381	NEK9	7:98275979-98322250	11.1128	8.32162	11.267	12.2994	12.8677	10.6959	13.5304	8.79109	16.0232
ENSSSCG00000002383	FOS	7:98449508-98453576	11.1185	3.78183	4.18305	2.11806	2.11301	2.3573	22.2966	3.56394	17.7474
ENSSSCG00000002385	TGFB3	7:99133511-99254434	2.37454	2.46737	2.4417	1.57707	2.19832	2.07926	5.95137	4.08344	6.36508
ENSSSCG00000002386	IFT43	7:99158553-99254302	5.16448	6.05577	4.37454	6.42509	7.23182	6.77995	8.53207	6.69517	7.51269
ENSSSCG00000002387	GPATCH2L	7:99279702-99375831	5.07803	4.5681	5.16879	6.78266	8.02999	7.41873	12.8684	5.0375	11.8532
ENSSSCG00000002388	ESRRB	7:99513362-99699775	0	0	0	0	0	0.00779	0	0	0
ENSSSCG00000002389	VASH1	7:99910940-99929766	0.736126	0.827798	0.934952	2.21285	2.36299	2.27384	1.18475	0.618689	1.2605
ENSSSCG00000002390	ANGEL1	7:99935142-99959567	0.953651	1.07702	1.39475	1.12808	1.74993	1.99025	2.15465	1.35268	3.31731
ENSSSCG00000002391	LRRC74A	7:99974474-100002655	0	0	0	0	0	0	0	0	0
ENSSSCG00000002392	IRF2BPL	7:100119548-100146336	7.42085	6.51556	6.7048	8.98608	13.4108	9.2562	8.6646	9.12558	10.5036
ENSSSCG00000002396	GSTZ1	7:100392213-100405679	5.34238	7.00299	6.09966	3.29134	3.25155	3.58871	4.99075	6.60737	6.95228
ENSSSCG00000002397	POMT2	7:100348885-100417173	0.790651	0.856587	0.837177	1.27199	1.29511	1.1984	0.998897	1.00877	1.0371
ENSSSCG00000002398	TMEM63C	7:100263409-100334784	0.030571	0.023694	0.085395	0.026256	0.042957	0.041785	0.072181	0.04412	0.017276
ENSSSCG00000002399	NGB	7:100340834-100346797	0	0	0	0	0	0	0	0	0
ENSSSCG00000002400	ENSSSCG00000002400	7:100449597-100463614	0.088367	0.041018	0.050978	0.156101	0.19923	0.303614	0.293679	0.05105	0.22935
ENSSSCG00000002403	VIPAS39	7:100464454-100510128	4.52641	3.16571	4.15835	3.37882	2.19257	4.22343	4.16047	4.58803	4.8829
ENSSSCG00000002404	SPTLC2	7:100544478-100638978	2.47005	1.76772	1.86407	4.69933	5.72929	5.17109	5.93523	2.41047	4.70568
ENSSSCG00000002405	ENSSSCG00000002405	7:100525781-100526377	0.037915	0	0	0	0	0	0	0	0
ENSSSCG00000002406	AHSA1	7:100510226-100522161	7.22957	5.68781	6.02245	6.98338	6.6098	5.84155	6.97559	5.69472	6.43624
ENSSSCG00000002408	ADCK1	7:100777134-100902638	0.564068	0.358167	0.282485	0.26398	0.255419	0.311487	0.260423	0.322807	0.565857
ENSSSCG00000002409	ENSSSCG00000002409	7:100934986-100935249	0.029152	0	0	0	0	0	0	0	0
ENSSSCG00000002410	CEP128	7:103345650-103760323	0.360701	0.641297	0.412085	2.19413	1.35684	2.26255	1.69048	0.235113	1.85852
ENSSSCG00000002411	GTF2A1	7:103963245-104056246	4.77763	3.85141	5.28261	5.50324	6.91091	6.03127	10.1654	4.94211	8.67177
ENSSSCG00000002412	STON2	7:104009466-104190377	0.467552	0.571196	0.964439	0.917201	1.28982	0.814278	1.50243	0.447337	2.26469
ENSSSCG00000002414	SEL1L	7:104218296-104283256	6.30885	16.2568	17.8938	33.0139	13.8112	34.3036	35.8319	19.9775	40.7205
ENSSSCG00000002423	KCNK10	7:110121263-110271481	0	0	0	0	0	0	0	0	0
ENSSSCG00000002424	ENSSSCG00000002424	7:110309462-110364033	4.18206	3.9501	3.6424	3.8589	3.69338	3.97802	4.76927	3.50985	4.71654
ENSSSCG00000002425	ENSSSCG00000002425	7:110377096-110449557	2.71795	2.04861	3.03804	8.20983	10.4443	8.17749	4.91598	3.00713	7.5592
ENSSSCG00000002426	ZC3H14	7:110463461-110513300	26.9531	25.1677	24.2362	22.7315	23.4665	25.3776	31.8107	22.7727	26.0936
ENSSSCG00000002427	ENSSSCG00000002427	7:110513672-110705002	0.068812	0.071646	0.081529	0.236401	0.260663	0.178709	0.180256	0.218731	0.121153
ENSSSCG00000002428	TTC8	7:110705555-110784853	3.2246	3.99063	3.77632	4.25329	4.70482	4.56504	5.07564	3.65206	5.73966
ENSSSCG00000002429	FOXN3	7:111036504-111453936	13.3479	10.6748	10.5642	10.436	12.4825	13.8481	14.6668	11.6163	16.7053
ENSSSCG00000002430	EFCAB11	7:111577724-111766344	3.18582	3.35087	3.58465	2.49714	2.7713	2.85388	4.66673	4.06614	4.54483
ENSSSCG00000002431	TDP1	7:111767429-111854907	0.527346	0.57016	0.450364	0.399869	0.665331	0.621452	0.670317	0.396293	0.822216
ENSSSCG00000002432	KCNK13	7:111866983-111980485	0	0.0825	0.047691	0.006179	0	0.01223	0	0	0
ENSSSCG00000002433	PSMC1	7:112027866-112045308	4.92957	4.57296	4.52116	4.80347	4.77445	5.21048	7.98626	5.0491	6.64512
ENSSSCG00000002434	NRDE2	7:112039780-112090542	1.27683	1.10255	1.24244	1.17434	1.234	1.28034	1.51447	1.13094	1.86342
ENSSSCG00000002436	TTC7B	7:112268301-112519208	1.47445	1.63006	1.96367	2.1629	2.27644	2.08587	1.64104	1.12137	1.92358
ENSSSCG00000002438	ENSSSCG00000002438	7:112831659-112875378	0	0	0	0	0.013056	0	0	0	0
ENSSSCG00000002440	CCDC88C	7:112918535-112992186	0.07297	0.032462	0.047286	0.102777	0.082142	0.079148	0.125521	0.081925	0.062482
ENSSSCG00000002441	PPP4R3A	7:113111303-113149405	13.5084	10.9988	11.2332	16.3929	17.5482	16.6426	22.1547	13.9828	17.4278
ENSSSCG00000002442	CATSPERB	7:113197964-113293597	0	0	0	0.001102	0	0	0	0	0
ENSSSCG00000002443	TC2N	7:113337825-113392337	0	0.009178	0	0	0	0	0	0	0
ENSSSCG00000002444	FBLN5	7:113423632-113512182	0.706537	2.07738	2.32224	4.52663	5.36663	5.09712	5.48184	1.66963	9.50065
ENSSSCG00000002445	TRIP11	7:113525678-113602251	6.55576	6.52461	6.32085	7.90554	8.65967	9.04104	14.4263	8.0669	13.3668
ENSSSCG00000002446	ATXN3	7:113608781-113651637	16.0536	18.1207	15.1476	31.1835	36.0977	37.7628	36.667	18.6045	30.5435
ENSSSCG00000002447	CPSF2	7:113659452-113691241	16.0319	14.8548	15.6485	14.3131	16.4576	17.8828	29.5216	16.4501	21.1181
ENSSSCG00000002449	ENSSSCG00000002449	7:113652774-113659672	334.337	324.574	276.067	286.751	257.938	298.182	152.023	295.151	177.969
ENSSSCG00000002450	SLC24A4	7:113836230-114014949	0	0	0	0	0	0.006548	0	0	0
ENSSSCG00000002451	RIN3	7:114035383-114541592	0.472893	0.926684	0.672697	0.81367	0.633859	0.424938	0.427244	0.560537	0.715257
ENSSSCG00000002452	LGMN	7:114175183-114217319	106.087	161.376	135.753	329.631	334.76	468.212	482.131	348.823	756.688
ENSSSCG00000002455	GOLGA5	7:114210205-114277813	16.4065	21.079	18.5521	20.5885	18.6146	22.7548	28.1202	20.993	28.2811
ENSSSCG00000002456	CHGA	7:114345091-114358571	0	0	0	0	0	0	0	0	0
ENSSSCG00000002457	ITPK1	7:114361968-114520179	2.57677	2.5786	2.05216	3.38938	2.8856	2.99219	2.30469	1.97235	2.46639
ENSSSCG00000002458	TMEM251	7:114572944-114575889	8.83497	10.1324	9.73587	10.2309	9.67222	17.8326	13.455	9.0716	15.8828
ENSSSCG00000002459	GON7	7:114586306-114590804	12.4565	11.9198	11.0543	10.2293	10.3553	10.1948	7.30865	9.57737	9.0949
ENSSSCG00000002460	UBR7	7:114590945-114614758	2.35484	2.53684	2.63491	3.34335	3.39107	3.77381	4.93636	2.29884	4.77001
ENSSSCG00000002461	BTBD7	7:114619396-114707051	8.78304	7.04365	7.64433	12.0513	13.157	12.8401	14.5153	8.41551	13.7361
ENSSSCG00000002462	ENSSSCG00000002462	7:114727655-114729235	0	0	0	0	0	0	0	0	0
ENSSSCG00000002464	PRIMA1	7:115038479-115100924	0.126166	0.038097	0.06859	0.152639	0.152032	0.126089	0.039417	0.065379	0.037543
ENSSSCG00000002467	ASB2	7:115208701-115258835	0.017562	0.003766	0	0.052006	0.029961	0.04946	0	0.009474	0
ENSSSCG00000002469	OTUB2	7:115304815-115326047	1.00144	0.922514	0.90973	0.854135	0.955425	0.95754	1.54915	1.06678	1.16217
ENSSSCG00000002470	DDX24	7:115328119-115348745	18.6807	20.4274	18.8174	17.1567	15.934	19.8266	27.4202	19.8769	23.4038
ENSSSCG00000002472	ENSSSCG00000002472	7:115367850-115369991	0	0	0	0	0	0	0	0	0
ENSSSCG00000002474	PPP4R4	7:115412469-115522820	0.067621	0.13784	0.057587	0.31315	0.359077	0.178444	0.103824	0.054703	0.063892
ENSSSCG00000002475	SERPINA6	7:115535471-115554817	0	0.008223	0.011996	0.018876	0	0	0	0	0
ENSSSCG00000002476	SERPINA1	7:115604299-115609726	0	0	0	0	0	0	0	0	0
ENSSSCG00000002478	SERPINA12	7:115720677-115734816	0	0	0	0	0	0	0	0	0
ENSSSCG00000002479	SERPINA11	7:115665949-115682043	0.024322	0	0	0	0	0	0	0	0
ENSSSCG00000002481	SERPINA5	7:115799415-115810991	0	0	0	0	0	0	0	0	0
ENSSSCG00000002483	ENSSSCG00000002483	7:115828360-115928191	0	0	0	0	0	0	0	0	0
ENSSSCG00000002486	ENSSSCG00000002486	7:115873451-115880101	0	0	0	0	0	0	0	0	0
ENSSSCG00000002487	SERPINA3-2	7:115963303-115987392	0	0	0	0	0	0	0	0	0
ENSSSCG00000002490	GSC	7:116099047-116100966	1.67247	1.48182	1.445	1.48115	1.24014	1.24951	1.13825	1.11783	0.973793
ENSSSCG00000002494	CLMN	7:116476789-116590181	0.077086	0.096036	0.125103	0.707402	0.86324	0.498151	0.153253	0.058144	0.447845
ENSSSCG00000002495	SYNE3	7:116665427-116770814	1.06887	1.0897	1.22591	1.07975	1.53385	2.26013	2.52814	0.902805	2.31714
ENSSSCG00000002496	GLRX5	7:116787341-116797488	8.97358	11.468	8.18575	8.0719	7.75853	9.12192	5.69454	6.70375	7.00984
ENSSSCG00000002497	TCL1B	7:116912976-116917934	0	0	0	0	0	0	0	0	0
ENSSSCG00000002498	ENSSSCG00000002498	7:116934941-116939261	0	0	0	0	0	0	0	0	0
ENSSSCG00000002501	BDKRB1	7:117491350-117492410	1.89112	2.69636	1.81689	10.9487	6.06953	5.76046	4.16367	2.91297	3.73079
ENSSSCG00000002502	ATG2B	7:117482355-117586587	6.42329	5.41355	6.17209	7.57483	10.658	7.4394	12.913	6.44818	10.6382
ENSSSCG00000002504	AK7	7:117609770-117667455	0.908643	0.762691	0.939626	0.674812	0.769525	0.930211	0.553087	0.803857	0.780564
ENSSSCG00000002505	ENSSSCG00000002505	7:117676398-117741911	18.1928	13.5386	17.6207	25.0869	29.9097	24.9764	31.816	17.0167	29.27
ENSSSCG00000002506	VRK1	7:117942773-118026004	0.786258	0.925276	1.18306	1.90535	2.24339	1.6809	1.25762	0.4534	1.02485
ENSSSCG00000002507	BCL11B	7:120205008-120295737	0.016905	0.046394	0.020585	0	0.039392	0.038585	0.100618	0	0.065805
ENSSSCG00000002508	SETD3	7:120412549-120486627	15.2192	11.7149	11.6193	14.0178	13.1466	11.2815	17.1871	12.5244	13.7975
ENSSSCG00000002509	CCNK	7:120485791-120515985	2.92051	2.89501	2.76154	4.21191	4.2438	1.83583	2.53415	2.99728	3.6671
ENSSSCG00000002510	CYP46A1	7:120661111-120695043	0.070311	0.04893	0.047027	0.111928	0.159664	0.053766	0.038852	0.122122	0.130877
ENSSSCG00000002512	DEGS2	7:121056095-121076248	0.006565	0.010673	0.023902	0.038096	0.043485	0	0.019282	0	0.010208
ENSSSCG00000002515	SLC25A47	7:121192450-121210374	0.214705	0.151209	0.168728	0.149332	0.097279	0.163407	0.106985	0.199072	0.10145
ENSSSCG00000002516	WARS	7:121212980-121238132	36.8043	35.7536	44.1856	40.3689	75.6729	84.7368	83.7622	25.2831	91.5658
ENSSSCG00000002517	WDR25	7:121238256-121385081	0.763606	0.323003	0.602914	0.460094	0.687856	0.531374	0.818827	0.581371	0.763618
ENSSSCG00000002520	SLC25A29	7:121174889-121192328	2.29507	2.21322	2.30912	1.67019	1.49239	1.53455	1.2134	1.37758	1.72216
ENSSSCG00000002523	CDC42BPB	AEMK02000452.1:1650035-1765830	4.91359	4.15222	3.91869	8.0892	8.2215	7.86479	9.00136	5.02871	8.04741
ENSSSCG00000002524	AMN	AEMK02000452.1:1630545-1639325	0.109697	0.052684	0.036434	0.011478	0.017844	0.056637	0.019005	0.055717	0.042969
ENSSSCG00000002525	TRAF3	AEMK02000452.1:1512021-1627281	3.86318	2.89669	3.20957	7.15457	6.80529	5.53446	5.04131	3.71522	5.50411
ENSSSCG00000002526	RCOR1	AEMK02000452.1:1324204-1469632	5.06439	3.44206	4.21056	9.08926	8.38338	6.11212	6.15695	5.05384	6.85337
ENSSSCG00000002528	TECPR2	AEMK02000452.1:1174605-1254233	2.5241	2.2895	2.71457	3.73228	4.42836	3.68856	3.98365	2.42268	4.22543
ENSSSCG00000002529	ENSSSCG00000002529	AEMK02000452.1:1167883-1168227	617.459	735.285	606.643	339.372	302.882	302.97	229.863	561.599	308.998
ENSSSCG00000002530	CINP	AEMK02000452.1:1141194-1154105	60.1996	69.1193	58.8434	67.6135	57.6057	61.2725	39.5453	48.3677	47.019
ENSSSCG00000002531	MOK	AEMK02000452.1:1044915-1098921	0.383389	0.477788	0.663506	0.611648	0.893745	0.648153	0.594788	0.661995	0.693427
ENSSSCG00000002532	ENSSSCG00000002532	AEMK02000452.1:1125652-1137334	2.84945	2.64916	2.15254	1.99186	2.19768	2.30136	3.49797	2.29976	2.39855
ENSSSCG00000002533	WDR20	AEMK02000452.1:904788-1048557	1.42158	0.777256	0.946372	1.63742	1.4582	1.08667	1.42497	0.775724	2.0931
ENSSSCG00000002535	HSP90AA1	AEMK02000452.1:916989-978221	81.6424	66.451	73.5816	119.83	128.001	115.433	161.582	85.4358	136.101
ENSSSCG00000002536	ENSSSCG00000002536	AEMK02000452.1:890192-894014	0	0	0.150012	0	0	0	0	0	0
ENSSSCG00000002540	PPP2R5C	AEMK02000452.1:659964-799618	13.9548	13.441	10.8967	16.0852	16.6452	18.1934	23.1908	12.5758	14.6664
ENSSSCG00000002541	ENSSSCG00000002541	AEMK02000452.1:733893-734406	0.093792	0	0.255736	0.118937	0.246443	0.098138	0	0.155127	0.33337
ENSSSCG00000002544	PPP1R13B	AEMK02000452.1:2237705-2331635	0.358606	0.277128	0.306916	0.724152	0.669898	0.372862	0.560518	0.561851	0.672125
ENSSSCG00000002546	XRCC3	AEMK02000452.1:2153297-2229220	1.09371	1.11367	0.923213	1.57937	1.4828	1.62759	1.84794	0.912479	1.54327
ENSSSCG00000002547	ENSSSCG00000002547	AEMK02000452.1:2109641-2250194	13.2621	12.4424	12.4696	15.5181	17.2409	16.0192	17.4733	13.7094	18.9976
ENSSSCG00000002550	ENSSSCG00000002550	AEMK02000452.1:2383282-2389269	184.419	232.726	199.854	169.404	149.601	167.854	156.353	163.507	154.051
ENSSSCG00000002552	TDRD9	AEMK02000452.1:2394154-2478527	0.114444	0.035258	0.01331	0.050602	0.407893	0.117538	0.367219	0.189972	0
ENSSSCG00000002554	PLD4	AEMK02000452.1:3137041-3144117	0	0	0	0	0	0	0.010926	0	0
ENSSSCG00000002555	JAG2	AEMK02000452.1:3262095-3276823	0.01024	0	0.018492	0.007375	0.006749	0.013614	0.029848	0	0.007901
ENSSSCG00000002557	NUDT14	AEMK02000452.1:3289306-3296905	1.94422	2.59091	2.4594	1.37846	1.64112	1.22357	3.31314	5.49636	5.29936
ENSSSCG00000002558	CEP170B	AEMK02000452.1:3108921-3129326	1.6695	1.3774	1.49733	1.53299	1.64257	1.26064	2.28773	1.71135	2.11168
ENSSSCG00000002559	CDCA4	AEMK02000452.1:3187971-3188609	8.79996	11.0037	10.6799	13.2307	10.5563	12.7212	9.39687	7.07694	8.55266
ENSSSCG00000002573	RTL1	7:121707341-121711414	0.016668	0	0	0	0.022141	0.007444	0	0	0
ENSSSCG00000002579	ENSSSCG00000002579	AEMK02000661.1:67747-68702	0	0	0	0	0	0	0	0	0
ENSSSCG00000002581	ENSSSCG00000002581	AEMK02000364.1:65649-66585	0	0	0	0	0	0	0	0	0
ENSSSCG00000002585	ENSSSCG00000002585	7:79424016-79424951	0	0	0	0	0	0	0	0	0
ENSSSCG00000002589	ENSSSCG00000002589	AEMK02000336.1:50784-51710	0	0	0	0	0	0	0	0	0
ENSSSCG00000002594	ENSSSCG00000002594	AEMK02000410.1:197905-198870	0	0	0	0	0	0	0	0	0
ENSSSCG00000002600	ENSSSCG00000002600	7:78987650-78988581	0.023315	0	0.029475	0	0	0	0.030318	0	0.113169
ENSSSCG00000002601	ENSSSCG00000002601	7:78966748-78967683	0	0	0.022208	0.011701	0	0	0.035516	0	0.007897
ENSSSCG00000002607	ENSSSCG00000002607	7:78868964-78869946	0	0	0	0	0	0	0	0	0
ENSSSCG00000002608	ENSSSCG00000002608	7:78856611-78857570	0.011789	0	0	0	0	0	0	0	0
ENSSSCG00000002610	ENSSSCG00000002610	7:78810438-78811403	0	0	0.056686	0	0	0	0	0	0.018218
ENSSSCG00000002613	ENSSSCG00000002613	7:78825438-78826370	0	0	0	0	0	0	0	0	0
ENSSSCG00000002618	ENSSSCG00000002618	7:78757247-78758175	0	0	0.02957	0	0	0	0	0	0.037761
ENSSSCG00000002620	EFHC1	7:46244922-46320258	1.67181	3.32062	2.34362	4.97125	5.2059	5.33706	5.14585	3.2201	6.69315
ENSSSCG00000002622	TMEM14A	7:46509772-46517732	10.5681	13.9751	11.014	20.0785	17.1821	20.2916	16.4832	14.5823	15.7272
ENSSSCG00000002623	GSTA2	7:46538613-46588218	0	0	0	0	0	0	0	0	0
ENSSSCG00000002625	ENSSSCG00000002625	7:46601303-46602217	0	0	0	0	0	0	0	0	0
ENSSSCG00000002627	GSTA4	7:46635904-46656452	4.50155	3.65315	4.19164	2.92452	2.69589	4.61371	6.85895	3.88884	5.21252
ENSSSCG00000002628	ICK	7:46662258-46701044	1.29929	0.878766	1.44664	1.90999	2.11578	1.46286	1.38905	1.11185	2.34074
ENSSSCG00000002629	FBXO9	7:46700963-46748131	11.4689	12.8741	11.3274	10.4546	11.2483	11.6749	13.4268	11.6307	10.9418
ENSSSCG00000002632	SLC28A1	7:52606449-52652954	0	0	0	0.006371	0.009541	0.038371	0	0	0
ENSSSCG00000002633	GAS8	6:86796-105993	1.36828	1.41535	1.31127	0.76723	1.15976	0.792119	1.54117	0.807081	1.38534
ENSSSCG00000002635	SPIRE2	6:209018-243609	1.18295	1.16998	1.30381	1.51095	1.07542	1.01717	1.14318	1.44003	1.48046
ENSSSCG00000002637	ENSSSCG00000002637	6:112234-118086	0.246129	0.161435	0.065668	0.356104	0.350516	0.591102	0.236906	1.1336	0.292575
ENSSSCG00000002639	ENSSSCG00000002639	6:168452-178462	5.90626	5.5252	3.62973	21.8224	19.9516	19.8531	6.38923	4.64395	5.19349
ENSSSCG00000002640	DEF8	6:143637-167459	2.82069	2.5621	3.19915	4.66206	5.92158	5.88177	6.78103	3.3952	5.39324
ENSSSCG00000002642	CDH15	6:632775-652160	0	0.017777	0.021502	0	0	0	0	0.007698	0.010109
ENSSSCG00000002645	GALNS	6:863932-890136	5.21331	2.97677	4.87697	5.64093	9.59728	6.05261	3.74107	4.53104	7.35193
ENSSSCG00000002646	TRAPPC2L	6:863805-890402	10.7447	12.658	10.3635	14.841	14.9564	14.1343	13.069	16.2189	11.4889
ENSSSCG00000002648	CBFA2T3	6:830826-852821	0.056969	0.041751	0	0.14255	0.218459	0.128434	0.040038	0.039449	0.104512
ENSSSCG00000002650	APRT	6:890903-893277	36.8197	39.8337	38.0037	33.6194	28.4674	30.6895	22.6698	26.8577	25.4582
ENSSSCG00000002651	CDT1	6:893381-897627	0.517171	1.0526	0.714862	1.44027	1.64504	1.29554	0.415465	0.356221	0.51416
ENSSSCG00000002652	KLHDC4	6:1593286-1677130	2.31025	1.96998	2.33373	2.00918	2.22372	2.09795	2.61345	1.9732	2.40755
ENSSSCG00000002653	ENSSSCG00000002653	6:1678398-1766559	0.133017	0.066715	0.022024	0.094501	0.162141	0.152516	0.054136	0.127347	0.106104
ENSSSCG00000002654	FBXO31	6:1949254-1995464	5.1985	4.71248	4.70259	3.86416	4.23205	3.91142	3.3364	3.38477	3.98164
ENSSSCG00000002655	MAP1LC3B	6:1905739-1941079	9.4165	10.0868	8.80005	7.49681	6.73815	7.19373	5.98789	8.90914	7.90469
ENSSSCG00000002656	ZCCHC14	6:1849979-1918693	4.96212	3.3871	4.48631	8.19479	8.45089	5.50628	5.22253	4.37889	6.07342
ENSSSCG00000002657	ENSSSCG00000002657	6:2001723-2011713	0	0	0	0	0	0	0	0	0.028026
ENSSSCG00000002658	FOXL1	6:2542399-2544267	1.24219	1.40222	0.996198	1.41812	1.38236	1.08478	1.06131	1.0521	1.29014
ENSSSCG00000002660	MTHFSD	6:2561212-2586607	2.01877	1.75653	2.38773	2.34326	1.72651	2.06748	1.55613	2.03413	2.50034
ENSSSCG00000002662	C16orf74	6:3181123-3211165	19.4466	23.3317	17.6643	62.5568	58.9687	60.2973	26.6417	30.1987	32.1395
ENSSSCG00000002664	GSE1	6:3246730-3349122	2.9974	1.71097	2.39706	3.78197	4.34337	3.68853	2.76464	2.24246	3.35668
ENSSSCG00000002666	KIAA0513	6:3724793-3775296	6.64652	6.4278	6.49888	5.37949	5.65592	5.20108	6.83689	4.9428	5.43693
ENSSSCG00000002667	ZDHHC7	6:3786338-3817952	16.7904	13.7764	12.6274	13.9382	14.6337	14.4293	11.282	15.3048	9.36463
ENSSSCG00000002668	FAM92B	6:3710166-3721279	0	0	0	0	0	0	0	0	0
ENSSSCG00000002669	CRISPLD2	6:3880718-3944680	9.42879	10.9946	6.75384	3.76803	3.61954	3.3442	3.73456	7.4271	3.94022
ENSSSCG00000002670	USP10	6:3977231-4043533	7.43939	5.71253	5.74554	6.42313	6.76067	6.29878	6.89622	5.94332	5.98155
ENSSSCG00000002671	ATP2C2	6:4240668-4313279	0.007553	0	0	0.00337	0	0	0.004846	0	0
ENSSSCG00000002672	MEAK7	6:4204084-4226849	1.22584	1.11252	1.22463	0.940866	1.26286	1.24809	1.2951	0.775043	1.26065
ENSSSCG00000002675	DNAAF1	6:4457291-4479828	0.028323	0.104055	0.105522	0.039186	0.064065	0.051669	0.09816	0.05715	0.078367
ENSSSCG00000002680	TAF1C	6:4448758-4457227	3.3734	3.46312	3.42678	1.75927	2.15774	1.95526	1.89375	2.89075	2.70081
ENSSSCG00000002681	HSDL1	6:4479917-4503474	4.05803	3.50418	3.65438	6.27714	7.63169	7.75319	10.1561	4.95669	8.03198
ENSSSCG00000002682	MBTPS1	6:4503479-4558615	19.8801	18.9778	19.9711	18.7899	19.1577	20.8212	23.6993	15.3938	20.0891
ENSSSCG00000002684	CDH13	6:4806014-5684863	3.86687	4.52529	4.73415	4.6467	4.78796	5.63919	8.30856	3.34145	10.4023
ENSSSCG00000002688	ENSSSCG00000002688	6:6433143-6603090	0.025258	0.038478	0.0273	0.131701	0.149354	0.14298	0.10315	0.091333	0.129578
ENSSSCG00000002689	CMIP	6:6654409-6882203	1.01003	0.588157	0.629461	1.31743	1.2539	0.747419	0.675604	1.00074	0.866511
ENSSSCG00000002690	GAN	6:6931564-6989675	2.03367	1.23816	1.46179	2.83937	2.89018	2.5028	2.88091	2.02457	3.74046
ENSSSCG00000002696	VAT1L	6:9957503-10120510	0	0	0	0	0.025808	0	0	0	0
ENSSSCG00000002697	ENSSSCG00000002697	6:10161960-10173980	6.26778	6.72179	6.78943	5.48311	4.66009	7.12302	9.94609	7.63489	8.46714
ENSSSCG00000002700	SYCE1L	6:10701190-10707625	0.075501	0.090575	0.143342	0	0.080488	0	0	0.034815	0
ENSSSCG00000002701	MON1B	6:10713713-10725470	3.1501	2.8972	2.5377	3.62458	3.66961	3.29033	3.74315	2.9596	3.24818
ENSSSCG00000002703	TERF2IP	6:12014285-12057342	17.4767	15.8264	15.0457	13.4135	12.4287	12.3822	18.148	16.4944	15.2569
ENSSSCG00000002704	KARS	6:12056567-12077051	121.267	132.129	120.355	122.44	120.822	134.7	138.569	104.009	117.849
ENSSSCG00000002706	ADAT1	6:12076383-12108079	0.657502	0.595243	0.754344	0.924232	0.814406	0.850494	1.09414	0.868159	1.17464
ENSSSCG00000002707	GABARAPL2	6:12122057-12132991	34.2845	33.4774	31.329	37.6224	33.6564	38.3129	35.7614	40.3185	31.5955
ENSSSCG00000002708	TMEM231	6:12140687-12164140	1.41947	1.54256	1.32835	2.40358	2.12842	2.13139	2.08861	1.50877	1.78
ENSSSCG00000002709	ENSSSCG00000002709	6:12166241-12188813	1.01881	1.10194	1.10327	2.37163	2.87549	2.54925	1.13021	0.660993	0.881114
ENSSSCG00000002712	LDHD	6:12548131-12555648	1.29355	0.401647	0.340108	1.28166	0.673908	1.18068	1.03037	2.28637	0.479501
ENSSSCG00000002714	WDR59	6:12682184-12771481	3.16809	2.64962	2.94508	2.12332	2.36338	2.23819	2.82651	2.44618	2.74491
ENSSSCG00000002715	RFWD3	6:12952241-12994052	3.08927	3.16387	3.81832	3.78075	3.86309	3.94696	3.0167	2.30824	2.47976
ENSSSCG00000002716	MLKL	6:12904091-12951175	15.0017	14.3911	15.2722	18.0171	14.2406	13.4515	21.3954	14.0281	21.2823
ENSSSCG00000002718	FA2H	6:12855421-12909499	0	0	0	0	0	0	0	0	0
ENSSSCG00000002719	EXOSC6	6:13295599-13297500	7.57899	8.00454	6.94775	4.63291	4.04868	4.29982	3.97058	5.50306	3.46277
ENSSSCG00000002720	ENSSSCG00000002720	6:13265957-13279997	0	0	0	0	0	0	0	0	0
ENSSSCG00000002722	DDX19B	6:13317035-13389884	26.9732	28.8871	25.5668	23.4868	23.3233	25.5291	34.7769	26.4978	29.1959
ENSSSCG00000002723	ENSSSCG00000002723	6:13298698-13317903	26.5339	24.093	25.8352	42.9425	60.6973	71.4485	96.3777	25.1632	83.522
ENSSSCG00000002724	PDPR	6:13187422-13230598	3.47105	3.69473	3.8191	5.95223	6.52876	5.97995	6.87155	3.7006	7.24615
ENSSSCG00000002729	ENSSSCG00000002729	6:13683801-13791246	6.13501	5.60709	6.015	8.21	8.13478	8.38295	8.94274	7.6837	8.7254
ENSSSCG00000002730	CALB2	6:14392166-14421866	0	0	0	0	0	0	0	0	0
ENSSSCG00000002734	MARVELD3	6:14616478-14630798	0	0	0	0	0	0	0	0	0
ENSSSCG00000002736	TAT	6:14570589-14583189	0	0	0	0	0	0	0	0	0
ENSSSCG00000002737	CHST4	6:14535888-14546695	0.930836	0.1065	0.013444	2.09454	2.03004	1.35031	1.08468	6.68832	0.09865
ENSSSCG00000002738	ZNF23	6:14463301-14473545	1.88088	1.37437	1.47126	2.696	3.41703	2.93825	4.28071	2.14393	3.32222
ENSSSCG00000002739	PHLPP2	6:14637938-14715966	1.26889	0.93814	1.36169	1.99285	2.05502	1.67572	1.78528	1.66456	2.75907
ENSSSCG00000002740	AP1G1	6:14719953-14809756	8.32643	7.5922	8.64882	12.2673	12.7962	12.1309	16.205	10.2564	15.0718
ENSSSCG00000002741	ZNF821	6:14850252-14870622	2.33866	1.80417	1.88999	2.28321	2.7416	3.07263	2.46981	2.08167	3.06484
ENSSSCG00000002743	ENSSSCG00000002743	6:14868903-14913143	23.3497	24.5486	22.5784	26.1609	24.5918	28.1582	33.3928	25.6481	29.8643
ENSSSCG00000002745	ENSSSCG00000002745	6:14913697-14913897	0	0.047782	0.091569	0.108616	0.051359	0	0	0	0.025683
ENSSSCG00000002746	DHODH	6:14942933-14955990	2.85481	3.10863	2.65964	2.26457	2.0274	1.76282	1.69466	1.86971	1.84283
ENSSSCG00000002747	PMFBP1	6:15020160-15064382	0	0	0	0	0.009925	0	0	0	0
ENSSSCG00000002748	DHX38	6:14998071-15017174	1.48984	1.38807	1.6172	1.52665	1.52255	1.99235	3.74153	1.37435	2.69834
ENSSSCG00000002749	ENSSSCG00000002749	6:14980382-14989624	0.248503	0.069105	0.062156	0.083841	0.075725	0.060978	0.194926	0.080343	0.093248
ENSSSCG00000002752	ZFHX3	6:15698298-16023169	0.985304	0.53853	0.839151	1.21029	1.63688	0.943643	0.700456	0.794443	1.6797
ENSSSCG00000002753	NOB1	6:17233846-17247471	9.14411	6.0032	6.09409	4.17336	3.8945	3.87445	5.84546	8.48192	4.80914
ENSSSCG00000002754	NQO1	6:17292770-17302627	19.7131	11.625	11.5584	12.5795	10.152	9.46236	10.829	22.8666	8.3039
ENSSSCG00000002755	NFAT5	6:17305960-17434951	9.68112	5.41321	9.01155	14.6979	17.6169	12.1476	13.9926	9.84228	25.1141
ENSSSCG00000002759	ENSSSCG00000002759	6:17645552-17656489	4.14848	5.26937	3.82291	3.8802	4.20019	5.23691	5.68882	4.48778	5.19508
ENSSSCG00000002761	ENSSSCG00000002761	6:17634366-17641903	0	0.009844	0.001672	0.039214	0.045555	0.082612	0.045123	0.028673	0.036988
ENSSSCG00000002762	TERF2	6:17605871-17634604	2.67161	2.55742	2.35531	2.8053	2.6454	2.73183	3.99357	2.55369	4.1077
ENSSSCG00000002763	PRMT7	6:28883587-28945912	12.2864	11.1187	10.7952	11.4671	12.4716	13.874	13.5379	9.24146	12.3894
ENSSSCG00000002764	SMPD3	6:28920350-29025391	0.564441	0.674907	0.282534	0.597195	0.542965	0.605353	0.571364	0.315189	0.887549
ENSSSCG00000002767	TSNAXIP1	6:28428917-28450433	0.156995	0.032058	0.177394	0.029926	0.008137	0.096963	0.04924	0.146021	0.110505
ENSSSCG00000002768	CENPT	6:28446687-28456130	0.259994	0.181725	0.254202	0.671094	0.545759	0.596552	0.164355	0.12087	0.033752
ENSSSCG00000002769	THAP11	6:28465204-28467074	15.6834	16.39	16.1092	16.7986	16.7478	17.5023	14.3452	14.807	17.1594
ENSSSCG00000002771	EDC4	6:28489422-28501527	8.2828	9.44508	9.63605	7.56482	7.54045	7.54278	8.93893	8.63139	10.6932
ENSSSCG00000002774	RIPOR1	6:28132115-28196993	2.09536	1.70951	2.51184	5.50631	5.91837	2.64204	1.41298	2.80025	3.13931
ENSSSCG00000002775	AGRP	6:28132615-28133661	0	0	0	0	0	0	0	0	0
ENSSSCG00000002776	ATP6V0D1	6:28089647-28132085	10.2672	11.4068	12.901	16.1416	22.0442	25.2549	30.234	10.887	27.2492
ENSSSCG00000002777	HSD11B2	6:28083955-28089672	0.09882	0.165401	0.098766	0.19247	0.170963	0.061831	0.144428	0.076028	0.081896
ENSSSCG00000002778	ZDHHC1	6:28050129-28072096	1.02746	0.767278	0.903641	1.02785	1.16338	1.0883	0.865524	1.06767	1.01963
ENSSSCG00000002779	LRRC36	6:27966398-28065023	1.36233	1.58066	1.71972	0.856953	0.238459	0.803613	0.712228	0.607887	1.79225
ENSSSCG00000002781	KCTD19	6:27932931-27960962	0	0	0	0	0.010603	0	0	0	0.012328
ENSSSCG00000002782	PLEKHG4	6:27923816-27932035	0.092037	0.200348	0.108191	0.112688	0.134768	0.176584	0.200876	0.033003	0.485035
ENSSSCG00000002783	SLC9A5	6:27884659-27904076	0.681906	0.252649	0.651726	0.861659	0.827417	0.719448	1.01672	0.820744	0.865101
ENSSSCG00000002786	ELMO3	6:27841831-27846231	0.263143	0.335208	0.169713	0.401819	0.37075	0.381685	0.266601	0.460933	0.548254
ENSSSCG00000002787	E2F4	6:27832630-27841417	7.99941	6.89232	7.16487	7.96249	7.59378	8.28996	5.63304	5.3881	6.82479
ENSSSCG00000002788	EXOC3L1	6:27827347-27832454	0	0	0	0	0	0	0	0	0
ENSSSCG00000002790	ENSSSCG00000002790	6:27862143-27867227	63.2889	67.1304	60.3322	37.4778	32.1987	38.2099	29.3057	53.2403	35.5485
ENSSSCG00000002792	HSF4	6:27809465-27813401	7.76954	10.7137	11.3652	9.28606	11.292	13.2631	12.9654	13.0357	17.5396
ENSSSCG00000002793	ENSSSCG00000002793	6:27805812-27807788	0	0	0	0	0	0	0	0	0
ENSSSCG00000002795	CDH11	6:25782756-25933632	67.8084	89.5845	145.91	91.2199	104.863	134.634	231.62	64.8903	177.493
ENSSSCG00000002799	CNOT1	6:20271594-20372920	12.4183	10.3673	12.5527	18.9338	20.5193	17.4787	19.0101	11.7159	18.9148
ENSSSCG00000002802	GINS3	6:20162537-20171485	0.23419	0.279971	0.288472	0.373503	0.415936	0.379302	0.409074	0.16248	0.550616
ENSSSCG00000002803	CCDC113	6:20052735-20088815	0.045326	0.01561	0.017281	0.023043	0.019208	0.031752	0.038281	0.03103	0.074527
ENSSSCG00000002804	CSNK2A2	6:19974666-20016754	12.4418	10.4178	11.0999	18.3451	20.0469	15.8745	16.729	10.9116	15.6938
ENSSSCG00000002805	CFAP20	6:19948918-19969347	5.28517	5.84927	5.58741	4.67587	3.59813	4.88739	5.8244	5.431	5.74747
ENSSSCG00000002806	MMP15	6:19890884-19918244	0.316003	0.435827	0.379787	0.526428	0.804488	0.558226	0.772822	0.827055	0.718523
ENSSSCG00000002807	USB1	6:19852004-19873076	5.0996	4.00603	4.69793	5.47471	5.29277	5.30626	5.20858	3.45255	5.26785
ENSSSCG00000002808	ZNF319	6:19845193-19851382	1.36197	1.46538	1.57197	1.36701	1.26659	1.22243	1.82268	1.82548	1.99658
ENSSSCG00000002809	TEPP	6:19832473-19838181	0	0	0	0	0	0	0	0	0
ENSSSCG00000002810	ENSSSCG00000002810	6:19829554-19829850	0	0	0	0	0	0	0	0	0
ENSSSCG00000002811	ENSSSCG00000002811	6:19753036-19825631	0	0	0	0	0	0	0	0	0
ENSSSCG00000002812	KIFC3	6:19659991-19696081	3.00791	2.19223	1.9301	4.43145	5.15444	4.91161	3.74904	2.04005	2.3918
ENSSSCG00000002813	KATNB1	6:19630350-19661010	2.25411	1.55056	1.38602	1.93422	1.98642	2.15598	1.8472	1.76191	1.81712
ENSSSCG00000002814	ADGRG3	6:19574585-19601100	0	0	0	0	0	0	0	0	0
ENSSSCG00000002815	ADGRG1	6:19527450-19570893	0.076	0.032819	0.013281	0.313469	0.217166	0.151479	0.055499	0.032277	0.035584
ENSSSCG00000002817	DRC7	6:19603448-19629173	0	0	0	0	0	0	0	0	0
ENSSSCG00000002818	PLLP	6:19207000-19241256	0.331068	0.359673	0.2808	0.386479	0.218953	0.281026	0.344473	0.285529	0.332376
ENSSSCG00000002819	ARL2BP	6:19207008-19215025	30.9685	30.4068	27.3839	28.2727	23.8944	26.9682	28.091	24.3847	22.8697
ENSSSCG00000002820	RSPRY1	6:19154419-19204824	3.66741	3.92722	3.97341	4.40497	4.37834	3.96414	4.95808	4.13335	5.04568
ENSSSCG00000002821	CCL22	6:19296637-19302737	0	0.008932	0	0	0.029834	0	0	0	0
ENSSSCG00000002822	AMFR	6:29366734-29413697	37.0602	34.4545	34.0655	55.7541	59.9922	62.8049	56.1358	42.5624	52.4751
ENSSSCG00000002825	ENSSSCG00000002825	6:29880961-29913366	0.035201	0.021082	0.033792	0.058395	0.059074	0.032734	0.005839	0.01257	0.023658
ENSSSCG00000002827	SLC6A2	6:29935326-29992239	0.298667	0.391359	0.38658	0.069383	0	0	0.052289	0.026392	0.037969
ENSSSCG00000002828	LPCAT2	6:29997765-30056713	10.1009	5.4744	6.74868	3.06713	2.79904	3.07135	9.79255	11.6879	4.43384
ENSSSCG00000002829	MMP2	6:30058595-30087031	508.941	349.387	382.088	348.69	327.048	290.661	416.756	467.917	370.134
ENSSSCG00000002830	IRX6	6:30198946-30205535	0	0	0	0	0	0	0	0	0
ENSSSCG00000002831	IRX3	6:31045470-31051867	1.48636	0.791912	0.74552	0.623103	0.579466	0.659922	0.911038	1.34319	1.15315
ENSSSCG00000002834	ENSSSCG00000002834	6:32078400-32078648	0	0	0	0	0	0	0	0	0
ENSSSCG00000002835	TOX3	6:32434800-32608693	0.010262	0	0	0.011153	0	0.017478	0.061908	0.132912	0.033049
ENSSSCG00000002836	SALL1	6:33732003-33750098	0.045267	0.021776	0.031066	0.062604	0.045072	0.054776	0.042579	0.045618	0.026482
ENSSSCG00000002838	ZNF423	6:34929216-35302540	0.090085	0.124084	0.212156	0.258913	0.173596	0.15105	0.160462	0.105042	0.273856
ENSSSCG00000002839	C16orf78	6:35394618-35409532	0	0	0	0	0	0	0	0	0
ENSSSCG00000002841	ENSSSCG00000002841	6:36122035-36188003	6.59409	7.75464	7.12026	11.1252	11.5404	11.3045	10.9604	6.66413	11.8594
ENSSSCG00000002844	ENSSSCG00000002844	6:36993533-37193600	3.85058	7.01816	5.52326	7.36086	6.42696	10.5645	9.50466	8.92234	15.3727
ENSSSCG00000002846	DNAJA2	6:37591569-37692578	25.4276	23.5682	21.6899	21.1819	20.0493	18.6916	22.4779	23.1515	20.9766
ENSSSCG00000002847	GPT2	6:37625195-37669628	1.81599	1.05909	1.32627	1.49295	3.14187	2.9771	2.19422	0.888781	2.12099
ENSSSCG00000002849	SHCBP1	6:38029572-38063866	0.562492	0.791795	0.722571	2.80229	2.9854	2.95587	0.828323	0.160468	0.458063
ENSSSCG00000002850	ENSSSCG00000002850	6:38435729-38436076	0.242399	0.472053	0.356279	0.262901	0.288579	0.284657	0.039802	0.234736	0.084958
ENSSSCG00000002852	PLEKHF1	6:39784938-39797578	10.4701	14.2587	12.4302	21.8261	21.5481	24.0154	13.1943	11.7789	17.1709
ENSSSCG00000002854	POP4	6:39734518-39748257	1.28645	1.18389	1.28065	1.31458	1.25063	1.35387	1.42859	1.3209	1.55498
ENSSSCG00000002855	ENSSSCG00000002855	6:39919624-39933363	1.08185	0.9086	1.10622	1.04905	0.904035	0.758067	1.1734	0.681053	0.861955
ENSSSCG00000002857	ENSSSCG00000002857	6:42608307-42664722	2.03971	1.92703	1.84359	3.13268	4.2074	3.28597	2.98292	1.33678	2.51354
ENSSSCG00000002859	ANKRD27	6:42391639-42560004	6.9656	5.89138	7.0331	8.08803	11.4987	11.922	12.9733	6.82571	11.0123
ENSSSCG00000002860	PDCD5	6:42483648-42491591	51.6498	52.1374	47.1025	48.6835	44.0017	46.1683	31.2195	39.9971	37.2196
ENSSSCG00000002862	WDR88	6:42939344-42967828	0.013196	0	0	0	0	0	0	0	0
ENSSSCG00000002863	LRP3	6:42988468-43003256	6.88209	7.29085	6.96649	6.9832	6.49693	7.62609	6.34966	5.66491	7.21256
ENSSSCG00000002864	SLC7A10	6:43000014-43017636	0.269793	0.287271	0.246161	0.304447	0.233969	0.181631	0.267038	0.186051	0.318897
ENSSSCG00000002865	GPATCH1	6:42895543-42941636	1.33683	1.61025	1.71619	2.16075	2.46595	2.21376	2.63816	1.79314	2.68767
ENSSSCG00000002866	CEBPA	6:43084646-43085710	13.4717	12.5578	16.2867	2.89995	2.25285	3.74413	3.38267	4.7465	4.37181
ENSSSCG00000002867	CEBPG	6:43164933-43175006	15.0875	14.8841	14.3393	18.8929	22.4522	25.2828	22.2625	11.992	18.4922
ENSSSCG00000002868	PEPD	6:43177065-43290369	33.7573	40.3474	38.0951	45.2712	46.3773	50.3919	34.7149	28.7551	39.0561
ENSSSCG00000002869	LSM14A	6:43847732-43907127	11.2071	10.5557	10.6766	14.3418	16.6346	17.0416	20.8235	10.9387	16.086
ENSSSCG00000002872	KIAA0355	6:43933712-44032759	3.18688	2.28051	2.59503	5.35016	6.32825	5.78796	6.93012	3.4033	5.75737
ENSSSCG00000002873	GPI	6:44032623-44069331	109.955	89.6639	80.6161	118.036	107.006	129.997	122.589	137.011	77.2475
ENSSSCG00000002875	ENSSSCG00000002875	6:44074127-44097065	3.21549	3.53276	2.56094	4.41348	3.60755	4.27639	3.96973	4.00591	2.82854
ENSSSCG00000002876	ENSSSCG00000002876	6:44103215-44119940	1.98011	2.9733	1.48447	1.63603	1.77355	1.54421	1.14748	1.25478	1.56092
ENSSSCG00000002877	ENSSSCG00000002877	6:44243314-44357540	1.5597	1.37878	1.37912	1.69262	2.46777	2.17344	2.36599	1.589	1.11242
ENSSSCG00000002879	GRAMD1A	6:44576948-44593804	6.41772	5.37056	5.06271	7.65709	7.32717	7.33036	4.93976	5.49573	5.00285
ENSSSCG00000002880	ENSSSCG00000002880	6:44520832-44523776	0.007686	0.006309	0.004664	0.044628	0.030459	0.010297	0.022576	0	0.011951
ENSSSCG00000002882	KRTDAP	6:44932094-44935369	0	0	0	0	0	0	0	0	0
ENSSSCG00000002883	ENSSSCG00000002883	6:44942070-44954906	0.071245	0	0.095656	0.015414	0	0	0	0	0.019543
ENSSSCG00000002884	LSR	6:44759414-44773283	0.117015	0.102746	0.02349	0.026874	0.103131	0.029209	0.031692	0.036702	0
ENSSSCG00000002885	USF2	6:44773717-44787282	5.28533	8.28924	8.10834	11.3091	11.3226	11.4294	7.13199	7.65082	3.40873
ENSSSCG00000002887	MAG	6:44794254-44809924	0	0	0	0	0	0	0	0	0
ENSSSCG00000002888	GAPDHS	6:44966907-44979143	0.186419	0.204105	0.368905	0.261067	0.162338	0.119336	0.345207	0.450197	0.08298
ENSSSCG00000002891	FFAR3	6:44839667-44845134	0	0	0	0	0	0	0	0	0
ENSSSCG00000002893	CD22	6:44814965-44879703	0	0.007315	0	0	0.011679	0	0.006456	0.009519	0.026998
ENSSSCG00000002895	ENSSSCG00000002895	6:45146846-45160350	0.608204	0.430767	0.721465	0.821803	0.999908	0.577113	0.548628	0.571577	0.794855
ENSSSCG00000002898	ENSSSCG00000002898	6:45175647-45183952	1.23107	1.13775	0.888751	0.911033	0.721582	0.73407	1.15663	0.997272	1.07342
ENSSSCG00000002900	ENSSSCG00000002900	6:45184684-45195058	0.218799	0.118117	0.203712	0.130697	0.145486	0.11247	0.210511	0.160611	0.200957
ENSSSCG00000002901	UPK1A	6:45105118-45113631	0.087734	0	0.035492	0	0.038847	0	0	0.204594	0.154322
ENSSSCG00000002902	ATP4A	6:44984233-44997552	0.032359	0.027772	0.034253	0	0.01794	0.014678	0.045818	0.045835	0.053944
ENSSSCG00000002903	ENSSSCG00000002903	6:45005358-45006075	0.018708	0.172578	0.013074	0.077593	0	0	0.591395	0.230963	0.587953
ENSSSCG00000002904	HAUS5	6:45057547-45071611	0.412219	0.542876	0.385936	0.611808	0.500961	0.559178	0.776003	0.481638	0.757762
ENSSSCG00000002905	RBM42	6:45074527-45083228	20.0148	22.5463	23.7647	24.4794	21.8312	21.5961	20.4798	22.447	23.5586
ENSSSCG00000002906	ETV2	6:45087299-45102669	28.5301	33.7155	38.4744	21.8433	20.4128	19.3443	23.5826	24.6931	15.5638
ENSSSCG00000002907	ENSSSCG00000002907	6:45091285-45102669	27.2764	36.3891	21.6652	14.2914	13.9976	11.9079	1.76909	23.1273	16.8404
ENSSSCG00000002908	ZBTB32	6:45141889-45146794	0.032488	0.087007	0	0.007299	0	0	0	0.020415	0
ENSSSCG00000002910	ALKBH6	6:45384260-45390244	1.86216	3.0368	2.87142	2.36992	2.09798	1.83926	2.24663	4.2104	1.28795
ENSSSCG00000002913	PRODH2	6:45226332-45240442	0	0	0	0	0	0	0	0	0
ENSSSCG00000002915	KIRREL2	6:45275943-45283443	0	0	0	0	0	0	0	0	0
ENSSSCG00000002916	APLP1	6:45285234-45296717	0.151052	0.600258	0.328143	1.20141	1.9065	1.76326	0.464568	0.320782	1.14235
ENSSSCG00000002917	NFKBID	6:45296039-45306312	1.42483	1.51069	1.46428	1.54903	2.17698	1.85052	1.15694	1.645	1.6248
ENSSSCG00000002918	HCST	6:45289826-45309051	0.493894	0.158339	0.147751	0.306013	0.654965	0.395722	0.2042	0.238603	0.104785
ENSSSCG00000002919	TYROBP	6:45309201-45312539	0.767318	1.19424	1.20814	0	0.053071	0.132546	0.49411	1.01744	0.517146
ENSSSCG00000002921	CLIP3	6:45390657-45425307	1.26946	1.62839	1.50138	3.69455	4.39891	2.14154	1.52768	1.47897	2.59616
ENSSSCG00000002923	WDR62	6:45418861-45473977	0.371044	0.556701	0.674315	1.47422	1.64643	1.18546	0.639129	0.401346	1.08424
ENSSSCG00000002926	TBCB	6:45482536-45492627	25.4644	34.8397	28.1135	50.46	49.0152	51.1842	34.214	29.8688	48.7962
ENSSSCG00000002927	LRFN3	6:45346637-45351832	0.017207	0	0.014675	0.083386	0.029103	0.022128	0	0.020919	0.081516
ENSSSCG00000002929	SYNE4	6:45380248-45390244	1.61128	1.75453	1.30225	1.72399	1.0276	1.08136	1.609	1.04231	2.2275
ENSSSCG00000002930	ZNF260	6:45859012-45883008	3.34304	2.82176	3.27126	2.09066	3.8171	3.93539	4.0932	4.46257	6.23878
ENSSSCG00000002931	ZNF565	6:45543133-45577294	0.823079	0.680849	0.613109	0.986571	0.793656	1.3503	1.38976	0.674023	1.4559
ENSSSCG00000002932	ZNF567	6:45709662-45737832	1.17124	1.11203	1.25553	1.36405	2.0005	1.78638	1.98884	1.13947	2.74792
ENSSSCG00000002933	ZNF382	6:45776013-45812657	2.15704	2.39006	2.10824	2.95118	3.95094	3.78611	3.97401	3.90153	4.14084
ENSSSCG00000002935	ENSSSCG00000002935	6:46093204-46121776	1.01059	1.26756	1.26484	1.44008	2.06055	2.16789	2.26285	1.63742	2.58483
ENSSSCG00000002937	ENSSSCG00000002937	6:46484117-46530389	0.630737	0.542106	0.711856	0.942748	1.2638	1.29757	1.38434	0.40381	0.91993
ENSSSCG00000002938	ENSSSCG00000002938	6:46209122-46229060	1.44211	1.91584	1.86089	2.10613	1.87521	2.35522	2.38283	1.54838	2.88458
ENSSSCG00000002941	ENSSSCG00000002941	6:57627154-57662259	0	0	0	0	0	0	0	0	0
ENSSSCG00000002944	ENSSSCG00000002944	6:46890105-46891130	0	0	0	0.010034	0	0.01734	0	0	0
ENSSSCG00000002950	SIPA1L3	6:47036380-47137473	0.93565	0.621232	1.03366	1.11205	1.12321	0.631418	0.53137	0.419665	0.91163
ENSSSCG00000002952	YIF1B	6:47224561-47238898	7.11354	8.44618	7.53018	9.48414	7.4795	8.20893	6.11055	6.65881	6.87982
ENSSSCG00000002953	ENSSSCG00000002953	6:47223438-47224226	15.9869	17.4057	15.4333	17.4227	17.6891	17.0878	9.47057	27.1305	15.5429
ENSSSCG00000002954	SPINT2	6:47172647-47210568	0.031637	0	0.015485	0.012001	0	0	0	0	0.01984
ENSSSCG00000002955	CATSPERG	6:47253308-47283190	0.162068	0.14197	0.078127	0.108758	0.178233	0.106834	0.123164	0.142261	0.177258
ENSSSCG00000002957	GGN	6:47297575-47301553	0.249402	0.14922	0.434364	0.332411	0.276243	0.292254	0.263587	0.417889	0.302321
ENSSSCG00000002959	FAM98C	6:47315417-47319485	13.8811	13.9406	11.2333	16.1113	16.2726	15.8326	12.6267	10.1442	13.7668
ENSSSCG00000002960	RASGRP4	6:47314097-47333240	1.08156	0.892357	0.552108	0.646859	0.741917	0.592787	0.510192	0.530786	0.600092
ENSSSCG00000002962	MAP4K1	6:47458633-47474972	0	0.045247	0	0.0257	0.010535	0.005826	0.012602	0.033097	0.041685
ENSSSCG00000002963	EIF3K	6:47463095-47490023	101.648	121.234	105.905	82.7729	70.3011	82.5356	104.416	99.561	94.6283
ENSSSCG00000002965	ACTN4	6:47446034-47569609	10.2975	10.4534	10.7365	15.6576	18.1029	15.9455	25.2024	9.29306	13.2793
ENSSSCG00000002967	CAPN12	6:47566441-47578795	0	0	0	0	0	0.005981	0	0	0
ENSSSCG00000002968	ENSSSCG00000002968	6:47787570-47793873	0	0	0	0	0	0	0	0	0
ENSSSCG00000002969	ENSSSCG00000002969	6:47797904-47805162	0	0	0	0	0	0	0	0	0
ENSSSCG00000002971	ACP7	6:47840956-47851914	0	0	0	0	0.01643	0	0	0	0
ENSSSCG00000002972	ENSSSCG00000002972	6:47717680-47728296	1.99805	2.171	1.84757	1.17722	1.53964	1.19091	1.00956	1.13171	1.43311
ENSSSCG00000002977	SPMI	14:132315434-132321563	0	0	0	0	0	0	0	1.51024	0
ENSSSCG00000002978	PSP-II	14:132274013-132320855	0	0	0	0	0	0	0	0.057663	0
ENSSSCG00000002980	ENSSSCG00000002980	14:132240890-132247816	3.71571	1.08141	0.688586	11.4162	5.24786	5.52001	18.0513	69.5813	2.44956
ENSSSCG00000002981	DMBT1	14:132187148-132230899	0	0	0	0.005437	0	0	0	0	0
ENSSSCG00000002983	LGALS13	6:48204576-48210071	0	0	0	0	0	0	0	0	0
ENSSSCG00000002986	SELENOV	6:48162428-48167437	0.008963	0	0	0	0	0	0	0	0
ENSSSCG00000002987	ENSSSCG00000002987	6:48147834-48154909	0	0	0	0	0	0	0	0	0
ENSSSCG00000002988	ZNF546	6:48418756-48430858	1.35963	1.29012	1.37509	1.10896	1.50143	1.46477	2.08695	1.59148	1.63456
ENSSSCG00000002989	AKT2	6:48555842-48606262	3.77776	4.39513	3.9688	5.67035	5.70654	5.90787	5.30539	3.63333	5.3346
ENSSSCG00000002990	CNTD2	6:48550616-48553929	0	0	0	0	0	0	0.047657	0	0
ENSSSCG00000002991	TTC9B	6:48536973-48547509	0.138794	0.082536	0.069398	0.092589	0.062749	0.101937	0.065346	0.042537	0.121984
ENSSSCG00000002993	CYP2A19	6:49053993-49078300	0.218683	0.33674	0.197729	0.198329	0.109652	0.188359	0.604616	0.939962	0.500722
ENSSSCG00000002994	CYP2F1	6:49016326-49031204	0	0	0	0	0.00683	0	0	0	0
ENSSSCG00000002995	EGLN2	6:49002301-49009453	21.2298	21.6419	17.7163	23.7211	21.7038	21.5175	16.1635	20.0797	19.0362
ENSSSCG00000002996	ENSSSCG00000002996	6:48989080-49010040	11.2239	11.1812	11.7705	10.1236	9.41754	10.5561	7.34085	13.0852	9.23825
ENSSSCG00000002997	ENSSSCG00000002997	6:48986932-48988366	0	0	0	0.133985	0	0.140852	0.258755	0.182845	0.155237
ENSSSCG00000002998	SNRPA	6:48971868-48982369	6.66295	5.61864	6.36573	8.6876	8.33933	6.82675	5.10118	5.51722	5.53841
ENSSSCG00000003000	ITPKC	6:48942974-48961783	1.33055	0.900573	0.765325	0.867112	0.836179	0.730636	1.69412	1.12529	1.15775
ENSSSCG00000003006	CYP2B22	6:49110789-49178413	0.189399	0.090363	0.140689	0.108504	0.077966	0.169461	0	0.028558	0.448627
ENSSSCG00000003011	ENSSSCG00000003011	6:50104511-50134816	0	0	0	0	0	0	0	0	0
ENSSSCG00000003012	ENSSSCG00000003012	6:49481906-49490586	0	0	0	0	0	0	0	0	0
ENSSSCG00000003013	B9D2	6:49349710-49358404	5.83908	6.55862	6.49882	6.07792	5.32477	6.04419	5.96195	6.97837	5.25699
ENSSSCG00000003015	EXOSC5	6:49373313-49381732	9.92844	12.2147	10.6059	8.62513	6.51706	6.89304	4.63805	8.53468	4.34578
ENSSSCG00000003016	CCDC97	6:49318629-49328876	1.31439	0.89355	1.19174	1.6363	1.72918	0.861324	0.826654	0.914729	1.66302
ENSSSCG00000003017	TGFB1	6:49330418-49348198	1.01371	0.686297	0.581925	2.5886	2.43632	1.94425	1.22227	1.79719	1.84656
ENSSSCG00000003018	LIPE	6:49542875-49560135	0.950647	1.44391	1.33255	0.949873	0.970893	1.21981	0.768275	0.559869	0.873361
ENSSSCG00000003021	MEGF8	6:49577411-49618688	0.773404	0.597555	0.894334	0.945314	0.991957	0.715074	0.806896	0.753203	0.980122
ENSSSCG00000003022	TMEM145	6:49619547-49628239	0.026662	0.048721	0.109861	0.052389	0.035783	0.045614	0.012312	0.026531	0.079642
ENSSSCG00000003024	PRR19	6:49630832-49635831	0.058197	0.066863	0.177465	0.101236	0.129159	0.081209	0.063092	0.089484	0.108232
ENSSSCG00000003030	CIC	6:49638991-49660975	2.03436	1.78285	2.7149	5.53389	6.14283	3.11701	1.54718	1.91048	2.8424
ENSSSCG00000003035	ENSSSCG00000003035	6:49689638-49703668	1.5113	1.47606	1.2402	1.62222	1.82657	1.53052	1.59579	1.63074	1.78204
ENSSSCG00000003037	ZNF574	6:49834904-49840359	2.05048	2.16633	1.78854	1.87998	1.87162	2.27515	1.98904	2.02989	1.99131
ENSSSCG00000003038	GRIK5	6:49849238-49901079	0.086603	0.042472	0.091346	0.154414	0.136936	0.088524	0.055615	0.024095	0.087365
ENSSSCG00000003040	ARHGEF1	6:49975876-49995140	2.69574	2.15857	2.82636	2.98494	3.30011	3.54386	3.74471	2.01366	3.55404
ENSSSCG00000003042	ENSSSCG00000003042	6:50001041-50010060	786.936	862.552	800.028	517.113	462.454	488.456	490.339	844.809	569.004
ENSSSCG00000003043	DMRTC2	6:50012282-50016311	0	0	0	0	0	0	0	0	0
ENSSSCG00000003044	LYPD4	6:50010558-50023571	0	0.069902	0.157573	0.022408	0.011838	0.095717	0.07058	0.116982	0.199898
ENSSSCG00000003045	ENSSSCG00000003045	6:49895083-49931417	0	0	0.003574	0	0	0	0	0	0
ENSSSCG00000003046	RABAC1	6:49931664-50010156	394.763	490.634	399.716	289.499	263.343	273.158	250.606	359.016	335.518
ENSSSCG00000003047	ENSSSCG00000003047	6:50155930-50226572	0	0.006399	0	0.007443	0	0	0.011296	0	0
ENSSSCG00000003048	ENSSSCG00000003048	6:50051061-50063295	0	0	0	0	0	0	0	0	0
ENSSSCG00000003049	ENSSSCG00000003049	6:49970464-49973596	0.034719	0.048216	0	0.068999	0.046118	0	0	0.121301	0
ENSSSCG00000003051	CD177	6:50246564-50255713	0	0	0	0	0	0.023026	0	0	0
ENSSSCG00000003052	ENSSSCG00000003052	6:50269989-50274027	0	0	0	0	0	0	0	0	0
ENSSSCG00000003053	BSP1	6:50278436-50281322	0	0	0	0	0	0	0	0	0
ENSSSCG00000003054	ZNF575	6:50396270-50399377	0.190467	0.254667	0.165893	0.302241	0.461768	0.357836	0.144716	0.151447	0.153969
ENSSSCG00000003055	XRCC1	6:50403693-50425691	1.26605	1.35385	1.17206	1.38568	1.26784	1.26387	1.07455	1.15816	1.35236
ENSSSCG00000003059	ZNF428	6:50451147-50459786	9.95436	11.2515	6.6539	4.99552	4.15384	3.62494	2.39164	7.54731	5.22266
ENSSSCG00000003061	CADM4	6:50461380-50478437	0.097039	0.051603	0.020643	0.086846	0.127882	0.132992	0.178006	0.308009	0.107676
ENSSSCG00000003062	LYPD3	6:50341159-50345734	0	0.008615	0	0	0	0	0	0	0
ENSSSCG00000003063	PHLDB3	6:50346892-50376370	0.246318	0.210662	0.091685	0.196859	0.24146	0.203405	0.169604	0.221922	0.182161
ENSSSCG00000003064	ETHE1	6:50375980-50394382	12.2894	14.69	13.9294	19.1948	15.7371	18.139	13.0775	10.174	15.4679
ENSSSCG00000003066	IRGC	6:50542124-50543636	0	0	0	0	0	0	0.021972	0	0
ENSSSCG00000003068	SMG9	6:50539350-50569804	0.4088	0.260404	0.175025	0.167816	0.263035	0.218794	0.113919	0.133673	0.214346
ENSSSCG00000003069	KCNN4	6:50579641-50593834	0	0	0	0.007932	0.01085	0	0	0	0
ENSSSCG00000003070	ZNF45	6:50724290-50795768	3.24325	3.37597	3.08099	3.79332	3.71455	4.85024	5.51471	3.17275	4.52837
ENSSSCG00000003071	ZNF404	6:50698321-50721479	0.86073	1.16877	1.08569	1.2453	1.37393	1.7188	1.8787	0.956144	1.69897
ENSSSCG00000003072	ZNF283	6:50650505-50678027	4.01143	4.08372	4.15633	5.23636	6.57939	6.2269	7.09715	3.87577	6.2304
ENSSSCG00000003073	LYPD5	6:50607023-50612462	0	0	0	0.055148	0.015039	0	0	0.023856	0
ENSSSCG00000003076	ZNF226	6:50793034-50807344	2.98196	2.7704	3.05764	3.87296	4.17424	4.91898	4.52159	2.24979	3.36339
ENSSSCG00000003077	ENSSSCG00000003077	6:50915621-50937422	0.214604	0.075296	0.314372	0.003869	0.331809	0.00798	0.006567	0.094374	0.20967
ENSSSCG00000003078	CEACAM19	6:51182432-51203807	0	0	0	0	0	0	0	0	0
ENSSSCG00000003079	ENSSSCG00000003079	6:51161184-51180731	3.0846	2.32501	1.99306	1.69861	1.69015	1.85919	2.80923	2.25497	2.70003
ENSSSCG00000003080	ENSSSCG00000003080	6:51133102-51150573	2.97574	2.34007	2.82111	1.53659	1.46945	2.89541	2.63535	2.28461	3.58214
ENSSSCG00000003081	CEACAM16	6:51220879-51228654	0	0	0	0.015249	0	0	0	0	0
ENSSSCG00000003083	CBLC	6:51276493-51296369	0	0	0	0	0	0	0	0	0
ENSSSCG00000003085	CLPTM1	6:51413602-51441229	14.7829	11.3599	10.5778	12.4243	14.3382	13.6007	13.0217	12.5694	14.6993
ENSSSCG00000003086	APOC2	6:51400900-51406445	0	0	0.005127	0	0	0	0	0	0
ENSSSCG00000003088	APOE	6:51372241-51375617	15.2867	34.3876	34.0323	7.3354	7.06035	10.8706	16.6717	10.2195	37.8177
ENSSSCG00000003089	TOMM40	6:51359784-51369910	28.4994	23.7076	23.2526	16.4563	15.4727	15.1219	10.6351	16.2027	11.9881
ENSSSCG00000003090	NECTIN2	6:51317420-51358657	6.96835	6.03212	5.55354	6.64177	7.90823	7.74899	6.15973	7.10455	5.50995
ENSSSCG00000003091	IRF2BP1	6:52197111-52198865	14.022	13.1769	13.8915	11.7605	9.81904	11.0775	10.9327	14.892	12.6425
ENSSSCG00000003092	FOXA3	6:52180436-52190517	0	0	0.006328	0.010092	0.006926	0	0	0	0
ENSSSCG00000003093	SYMPK	6:52139540-52180293	2.75656	2.11076	2.65397	2.71006	3.08957	3.05768	3.15592	2.55295	3.50783
ENSSSCG00000003096	ENSSSCG00000003096	6:52219418-52219834	0	0	0	0	0	0	0	0	0
ENSSSCG00000003098	PPP5C	6:52377979-52402047	5.86451	5.79877	5.42372	5.12117	4.87483	5.93317	7.10001	3.68519	5.52498
ENSSSCG00000003100	CCDC61	6:52294535-52318003	1.86461	1.62221	1.65529	1.66701	1.96005	2.3899	3.35866	1.40806	2.8621
ENSSSCG00000003101	HIF3A	6:52345102-52373058	0.057879	0.006383	0.080781	0	0	0.008773	0.03293	0	0.017433
ENSSSCG00000003102	PNMA8A	6:52429285-52431115	0	0	0	0	0	0	0	0	0
ENSSSCG00000003103	FKRP	6:52627478-52639215	2.79865	2.34238	2.39827	2.54497	2.06847	2.55101	3.34528	2.22963	2.66982
ENSSSCG00000003104	STRN4	6:52601938-52627905	10.4456	9.71499	9.48686	11.0208	11.5487	11.9406	10.9067	10.0051	11.9884
ENSSSCG00000003105	SLC1A5	6:52647438-52661464	64.1692	44.139	37.7773	43.3763	50.7471	52.352	57.8426	36.123	48.8532
ENSSSCG00000003106	AP2S1	6:52693394-52703366	8.61896	10.6854	9.94008	9.66342	10.1215	9.02281	7.97604	7.80561	8.71893
ENSSSCG00000003107	ARHGAP35	6:52704367-52841807	4.599	3.52702	5.25448	11.2184	12.4697	10.3236	12.1708	4.8938	14.0055
ENSSSCG00000003108	NPAS1	6:52857754-52874730	0.093943	0.388475	0.204506	0.729487	1.07024	1.70868	0.201001	0.26604	1.06144
ENSSSCG00000003109	TMEM160	6:52874824-52877190	20.0355	24.5212	26.1868	13.1407	13.3204	12.7271	9.65357	14.4919	12.6922
ENSSSCG00000003110	ENSSSCG00000003110	6:52897811-52936960	1.25385	0.705014	1.10888	0.971342	1.06258	0.660126	0.88781	0.731923	0.922722
ENSSSCG00000003111	SAE1	6:52957469-53027134	22.2644	25.9205	21.8537	24.9521	22.6199	23.746	19.9843	15.8172	22.4351
ENSSSCG00000003112	ENSSSCG00000003112	6:53038088-53042777	0.218498	0.219596	0.17233	0.283124	0.295144	0.170825	0.168847	0.15016	0.414608
ENSSSCG00000003113	C5AR2	6:53124496-53125509	0.016742	0.074048	0.109811	0.117445	0.072205	0.13996	0.157145	0.019012	0.089323
ENSSSCG00000003114	DHX34	6:53131255-53161369	2.07148	2.00563	2.16011	1.60896	1.86548	1.70648	2.08704	1.88418	2.61972
ENSSSCG00000003115	MEIS3	6:53178920-53188339	4.02581	3.76731	4.3283	7.5074	6.78055	6.55195	4.46748	4.01204	6.31084
ENSSSCG00000003119	ZNF541	6:53280048-53306736	0	0	0.006496	0.005111	0	0.007334	0	0.01159	0
ENSSSCG00000003120	NAPA	6:53249330-53275306	6.36008	6.81832	7.04464	10.2304	10.3665	7.12716	6.14403	5.92384	9.26367
ENSSSCG00000003121	KPTN	6:53238629-53245886	3.57996	4.51975	3.98659	3.60335	3.45595	3.52454	2.63826	2.87878	3.72115
ENSSSCG00000003123	BSPH1	6:53567000-53572267	0	0	0	0	0	0	0	0	0
ENSSSCG00000003124	CRX	6:53506410-53509858	0	0	0	0	0	0	0	0	0
ENSSSCG00000003125	ENSSSCG00000003125	6:53583965-53603366	0	0	0	0	0	0	0	0	0
ENSSSCG00000003126	CABP5	6:53606912-53617721	0	0	0	0	0	0	0	0	0
ENSSSCG00000003128	LIG1	6:53620641-53651685	0.93914	1.20217	1.33457	1.61906	1.77507	2.06778	1.63113	0.99707	1.71678
ENSSSCG00000003129	ZSWIM9	6:53660330-53680971	0.088998	0.222206	0.21681	0.078202	0.148843	0.41058	0.161431	0.129512	0.286835
ENSSSCG00000003131	SYNGR4	6:53785654-53794156	0	0.024616	0	0.426358	0.042649	0	0.144644	0.034761	0
ENSSSCG00000003132	KDELR1	6:53794972-53805655	17.7406	20.5461	20.9758	29.4436	29.6822	22.9902	21.3661	20.9394	28.4788
ENSSSCG00000003133	GRIN2D	6:53809600-53847788	0.03287	0.017666	0.044662	0.038134	0.030048	0.03301	0.008319	0.011761	0.026365
ENSSSCG00000003134	GRWD1	6:53849668-53859187	6.96745	6.35119	5.88367	4.99496	4.68085	4.73776	3.34709	3.96727	3.21199
ENSSSCG00000003135	KCNJ14	6:53862393-53866763	0.202088	0.107915	0.03082	0.081891	0.118029	0.147427	0.103743	0.178712	0.165586
ENSSSCG00000003136	CYTH2	6:53868409-53878853	4.44646	4.35978	3.7185	5.48589	5.48411	6.62104	7.99696	4.66622	6.39269
ENSSSCG00000003137	PLEKHA4	6:54142607-54170638	2.32964	3.65819	3.32085	4.31074	3.60224	4.24351	5.06624	4.25853	6.43238
ENSSSCG00000003138	HSD17B14	6:54125407-54143864	4.38714	8.42545	7.93134	10.0117	10.8207	15.5651	12.2937	5.32665	15.3795
ENSSSCG00000003139	BCAT2	6:54107684-54123588	5.13339	5.40882	7.51791	9.43413	8.5962	7.98247	4.96601	5.3779	7.984
ENSSSCG00000003140	FGF21	6:54082606-54084606	0	0	0	0	0.078621	0	0.036285	0	0.077612
ENSSSCG00000003142	IZUMO1	6:54072707-54076275	0.205665	0.119823	0.066127	0.107083	0.090838	0.120241	0.103168	0.25628	0.129611
ENSSSCG00000003143	MAMSTR	6:54037245-54058201	0.204435	0.425896	0.206	0.375398	0.301656	0.212929	0.26169	0.264471	0.469742
ENSSSCG00000003144	BAX	6:54210654-54229745	2.05127	1.28533	2.35455	1.72459	1.69111	1.86799	1.77937	1.74693	2.3718
ENSSSCG00000003145	FUT2	6:54034335-54069401	0.88623	0.932629	0.949724	0.904863	1.03005	1.16647	0.647438	1.16739	0.802369
ENSSSCG00000003146	NTN5	6:54006887-54013639	0.241884	0.158255	0.093703	0.163656	0.190756	0.113321	0.154616	0.16463	0.140459
ENSSSCG00000003147	CA11	6:53989892-54024826	0.077427	0.132925	0.034317	0.153278	0.041473	0.133606	0.024883	0.212109	0.098592
ENSSSCG00000003148	DBP	6:53986958-53993020	1.01525	0.922293	0.675365	0.888564	0.815743	0.961076	1.57462	1.86529	1.85946
ENSSSCG00000003149	TULP2	6:54177227-54185598	0.028757	0.024005	0.058692	0.006874	0.050206	0.028227	0	0	0.043509
ENSSSCG00000003150	NUCB1	6:54180038-54210782	11.8852	12.9982	11.6822	17.1883	16.9932	18.3675	10.8132	14.4149	12.968
ENSSSCG00000003152	RUVBL2	6:54234985-54266893	31.8693	15.8539	14.2225	11.9632	10.2873	11.4592	20.16	10.985	10.884
ENSSSCG00000003153	FTL	6:54231121-54232753	1438.39	1989.89	1752.69	2110.1	1852.93	2145.89	2229.55	3010.59	2498.76
ENSSSCG00000003154	GYS1	6:54231329-54250317	6.02275	6.34187	5.55019	6.14241	3.72685	6.62387	3.34337	6.57919	8.20691
ENSSSCG00000003155	PPP1R15A	6:54172050-54179043	5.8303	2.54786	2.43569	6.78232	6.248	7.09178	7.32571	3.60821	8.38714
ENSSSCG00000003156	HRC	6:54335461-54366064	0.190496	0.537452	0.460316	0.18762	0.268284	0.204423	0.114267	0.457887	0.144892
ENSSSCG00000003157	LIN7B	6:54309536-54313138	0.357906	0.44549	0.431165	1.07273	1.00185	0.909581	0.451362	0.899273	1.10662
ENSSSCG00000003158	DHDH	6:54210609-54217287	18.7928	25.9273	17.9114	13.9961	12.9466	15.001	15.4963	16.1989	21.5141
ENSSSCG00000003159	KCNA7	6:54278887-54286838	0.094709	0.04497	0.181457	0.050934	0.041935	0	0.052365	0.144691	0.134511
ENSSSCG00000003160	NTF4	6:54271246-54274092	0.295841	0.265607	0.50344	0.220688	0.227424	0.243386	0.395337	0.332317	0.293358
ENSSSCG00000003161	PRRG2	6:54637563-54643738	0.02	0.246526	0.046582	0.361868	0	0.009807	0.174342	0.178579	0.633941
ENSSSCG00000003165	RPS11	6:54577414-54580846	610.965	719.683	625.509	543.967	456.48	535.852	457.472	607.324	490.267
ENSSSCG00000003166	ENSSSCG00000003166	3:110594400-110594999	0	0	0	0	0	0	0	0	0
ENSSSCG00000003167	FLT3LG	6:54552624-54563806	0.952084	1.42116	1.34658	2.41174	2.13887	1.98292	1.1999	0.580809	1.48432
ENSSSCG00000003168	ALDH16A1	6:54528848-54548146	8.07219	7.21506	8.41362	7.0684	5.78191	5.75736	4.14933	4.27005	4.10996
ENSSSCG00000003169	PIH1D1	6:54522564-54537958	7.64941	8.66496	7.95085	7.11807	6.34327	7.26691	6.91728	6.66489	7.27216
ENSSSCG00000003170	SLC17A7	6:54511126-54521616	0.015238	0.006338	0.018493	0.088082	0.028809	0.030485	0	0.008249	0
ENSSSCG00000003171	PTH2	6:54504908-54505692	0	0	0	0	0	0	0	0	0
ENSSSCG00000003172	CCDC155	6:54479770-54500887	0	0	0	0	0	0	0	0	0
ENSSSCG00000003177	BCL2L12	6:54701193-54714132	8.0744	9.34835	8.90062	6.60532	4.97511	6.21069	5.78317	7.26484	6.69705
ENSSSCG00000003178	IRF3	6:54701672-54707124	23.7948	24.9511	24.0482	35.1849	30.3458	34.0583	31.0069	31.1112	31.0435
ENSSSCG00000003183	RRAS	6:54680597-54684719	13.4638	15.657	12.8295	24.6083	23.0273	20.6345	13.6304	12.109	14.3549
ENSSSCG00000003187	FCGRT	6:54581133-54600340	73.5252	79.693	68.6657	101.966	91.5887	98.2978	67.4699	82.2124	68.6561
ENSSSCG00000003189	PRMT1	6:54718843-54732570	39.3759	36.6098	38.2686	51.5318	39.6364	45.9989	29.8621	27.1766	24.7124
ENSSSCG00000003191	TSKS	6:54762192-54779753	0	0	0	0	0	0	0	0	0
ENSSSCG00000003192	IL4I1	6:54905574-54950070	1.35964	1.0624	0.777802	1.12558	0.774408	0.916881	0.692881	1.00737	1.69702
ENSSSCG00000003193	TBC1D17	6:54889949-54906605	7.13996	7.14109	7.05362	7.51631	7.88651	7.2578	5.28783	7.15027	7.34349
ENSSSCG00000003194	AKT1S1	6:54881588-54889952	7.71884	7.52337	6.74614	8.7442	9.75865	6.9723	4.98692	6.15884	6.55637
ENSSSCG00000003195	PNKP	6:54865636-54881313	7.29787	7.25976	6.34069	7.46961	6.86341	6.71126	5.38832	6.90217	6.42777
ENSSSCG00000003196	PTOV1	6:54834326-54873746	11.8476	12.1153	11.3618	16.7593	15.614	12.8235	7.67828	13.4044	13.0052
ENSSSCG00000003197	MED25	6:54830513-54852820	1.12462	0.488092	1.25672	0.932739	1.07901	0.78981	0.810572	1.39625	1.04566
ENSSSCG00000003198	FUZ	6:54820542-54829923	0.51	0.604393	0.420035	0.549776	0.420964	0.544527	0.696572	0.412875	0.601198
ENSSSCG00000003199	AP2A1	6:54786699-54823541	25.9462	24.804	23.5719	24.7238	26.6942	29.759	19.561	18.7	22.5403
ENSSSCG00000003201	ATF5	6:54920040-54951544	8.86628	9.06494	7.49223	6.38212	7.11945	6.68446	9.07621	9.64375	9.63271
ENSSSCG00000003204	VRK3	6:54973731-55030923	1.35366	0.974692	1.26046	1.839	2.28312	1.59037	2.04201	1.71086	2.43124
ENSSSCG00000003207	IZUMO2	6:55059771-55069408	0.228447	0.588181	0.162781	0.089551	0.247458	0.06082	0.222524	0.712538	0
ENSSSCG00000003211	ENSSSCG00000003211	6:55238579-55246688	16.5066	13.2831	14.8573	19.6473	17.6544	17.9519	14.5714	14.8595	15.1779
ENSSSCG00000003212	NAPSA	6:55216719-55230669	0.022119	0.019882	0.027408	0.045316	0.044244	0.040946	0.020638	0.008414	0.014458
ENSSSCG00000003214	KCNC3	6:55201016-55216875	0.057951	0.0438	0.061068	0.040269	0.064199	0.030243	0.026143	0.063106	0.05521
ENSSSCG00000003216	POLD1	6:55247818-55272166	1.25612	1.76782	1.52633	1.50653	1.49781	1.46315	1.48779	0.841921	1.60677
ENSSSCG00000003217	JOSD2	6:55335935-55343551	11.6034	10.5202	9.50285	12.8011	14.5603	15.2774	7.30512	10.9567	12.5457
ENSSSCG00000003218	MYBPC2	6:55281803-55310295	0.005456	0.030222	0.016633	0.015983	0.069653	0.031848	0.173033	0.017901	0.230439
ENSSSCG00000003219	ENSSSCG00000003219	6:55310729-55316171	0	0	0	0	0	0	0	0	0
ENSSSCG00000003222	SYT3	6:55416002-55433288	0	0.009453	0.004066	0.019405	0.009055	0.004097	0	0.033034	0.041787
ENSSSCG00000003225	ENSSSCG00000003225	6:55745570-55760015	0.006671	0.017681	0	0.003885	0	0.014091	0.011091	0	0
ENSSSCG00000003226	ENSSSCG00000003226	6:55745861-55778980	0.659903	0.426924	0.5075	0.393969	0.419263	0.333662	0.564461	0.228426	0.601743
ENSSSCG00000003227	ENSSSCG00000003227	6:55830930-55847426	0	0	0	0	0	0	0	0	0
ENSSSCG00000003228	VSIG10L	6:58518924-58532304	0.022375	0.021898	0.02209	0	0.019667	0.035185	0	0.030891	0
ENSSSCG00000003229	ETFB	6:58501811-58517647	26.1555	29.7897	30.6947	12.7468	12.0435	10.365	11.8204	17.9779	15.6913
ENSSSCG00000003230	CLDND2	6:58499702-58501139	0	0.020422	0	0	0	0	0	0.025948	0
ENSSSCG00000003231	NKG7	6:58496089-58497827	0	0	0	0	0	0	0	0	0
ENSSSCG00000003232	LIM2	6:58482749-58488990	0	0	0	0	0	0	0	0	0
ENSSSCG00000003233	ZNF175	6:58408877-58419444	1.69663	1.26883	1.27945	1.90146	1.64209	1.56281	1.52649	1.07368	1.37066
ENSSSCG00000003234	ENSSSCG00000003234	6:58401168-58411624	0	0	0	0	0.046741	0	0	0	0
ENSSSCG00000003235	ENSSSCG00000003235	6:58392613-58396490	1.06932	0.759724	0.779399	0.571397	0.784138	0.783231	1.03046	0.548363	0.998685
ENSSSCG00000003236	ENSSSCG00000003236	6:58355199-58438570	0	0	0.002813	0	0	0	0	0	0
ENSSSCG00000003238	SPACA6	6:58321914-58331645	0.223522	0.243967	0.343956	0.388974	0.385989	0.267578	0.328467	0.432053	0.587997
ENSSSCG00000003239	HAS1	6:58303240-58313486	0.366194	0.095869	0.266603	0.837941	1.06676	0.299532	0.534714	0.519016	1.4805
ENSSSCG00000003240	ENSSSCG00000003240	6:58273003-58283799	0.174772	0.153872	0.129008	0.181407	0.252787	0.347223	0.257548	0.081688	0.303207
ENSSSCG00000003241	ZNF614	6:58102159-58134942	1.19889	1.03753	1.02579	1.2153	1.42675	1.23723	1.45252	1.26456	1.19057
ENSSSCG00000003243	ENSSSCG00000003243	6:58137569-58152660	0.489557	0.389747	0.547923	0.52671	0.836185	0.794747	1.1358	0.415109	1.23847
ENSSSCG00000003247	ENSSSCG00000003247	6:56342130-56350822	0	0	0	0	0	0	0	0	0
ENSSSCG00000003248	ENSSSCG00000003248	6:56297328-56302622	0	0	0	0	0	0	0	0	0
ENSSSCG00000003251	NLRP12	6:56401763-56425405	0	0	0	0	0	0	0	0	0
ENSSSCG00000003253	ENSSSCG00000003253	6:56236316-56278582	4.31134	4.88598	5.32525	14.83	15.4554	9.11916	5.47522	5.20577	11.5514
ENSSSCG00000003255	CACNG8	6:56157206-56172240	1.46245	0.426767	0.600076	0.980621	0.663403	0.617711	0.285023	0.846501	0.087846
ENSSSCG00000003256	PRKCG	6:56212590-56234011	0.005835	0	0.014164	0.034126	0.060435	0.007818	0	0	0.019208
ENSSSCG00000003257	CACNG6	6:56124449-56151133	0.334929	0.132655	0.087537	0.202378	0.23538	0.1779	0.435668	1.42076	0.112051
ENSSSCG00000003259	OSCAR	6:56022238-56029886	0	0	0	0.03661	0.012711	0	0	0	0.03005
ENSSSCG00000003261	ENSSSCG00000003261	6:56018223-56021198	116.561	156.031	138.873	92.2714	76.4487	70.0643	37.0417	116.006	63.1823
ENSSSCG00000003262	TFPT	6:56011379-56022135	5.46989	5.7909	4.3071	3.54558	3.3509	3.12754	3.37711	4.61831	2.72297
ENSSSCG00000003263	PRPF31	6:55991015-56011441	3.04758	2.89536	2.48785	2.32031	2.39019	3.05897	1.58706	2.71496	2.66564
ENSSSCG00000003264	CNOT3	6:55973869-55991321	0.88773	0.563396	0.9707	1.86923	1.50547	0.859905	0.715682	0.844017	1.1466
ENSSSCG00000003265	LENG1	6:55970648-55977470	0.796734	0.518919	0.785493	0.650052	0.684055	0.646247	0.620255	0.377978	0.355599
ENSSSCG00000003266	TMC4	6:55955982-55970280	0.009071	0	0	0.065107	0.012773	0.032758	0.003984	0.006512	0
ENSSSCG00000003267	MBOAT7	6:55939532-55955838	8.41865	6.89899	7.25995	8.06221	8.21599	6.89174	7.70651	7.02864	7.24785
ENSSSCG00000003268	TSEN34	6:55927308-55939493	8.92573	10.212	8.47489	12.9818	11.7179	13.5162	8.55765	9.25677	9.69332
ENSSSCG00000003269	LENG9	6:58852696-58860974	2.93074	3.57476	2.386	2.25317	2.18278	2.08486	1.50251	2.13872	10.0144
ENSSSCG00000003271	TTYH1	6:58871665-58891474	0.715332	0.856107	0.499723	0.811958	0.911778	0.917923	0.618128	0.978945	0.535796
ENSSSCG00000003272	ENSSSCG00000003272	6:58803932-58808473	0	0	0	0	0	0	0	0	0
ENSSSCG00000003275	ENSSSCG00000003275	6:58820886-58824369	0	0	0.019993	0	0	0	0	0	0
ENSSSCG00000003277	ENSSSCG00000003277	6:59186265-59208337	0	0	0	0	0	0	0	0	0
ENSSSCG00000003278	ENSSSCG00000003278	6:59167777-59174470	0	0	0	0	0	0	0	0	0
ENSSSCG00000003282	ENSSSCG00000003282	AEMK02000479.1:29325-37558	0	0	0	0	0	0	0	0	0
ENSSSCG00000003284	FCAR	6:59074296-59085395	0	0	0.00843	0	0	0	0	0	0
ENSSSCG00000003286	ENSSSCG00000003286	6:59093561-59133531	0	0.021991	0	0	0	0	0	0	0
ENSSSCG00000003288	HSPBP1	6:59452686-59464705	6.52995	6.19961	5.56594	3.81772	5.92202	5.77563	4.56442	5.21719	4.2955
ENSSSCG00000003289	ISOC2	6:59602103-59609640	5.78473	6.09222	4.58729	3.62438	3.18382	3.85785	3.50617	5.51363	4.23802
ENSSSCG00000003301	PPP6R1	6:59427901-59440973	2.93249	2.26357	2.32967	2.89065	2.7998	3.3065	4.15153	2.54553	3.51943
ENSSSCG00000003302	TMEM86B	6:59424134-59426774	0.087855	0.068262	0.092889	0.152338	0.18924	0.128959	0.064819	0.11703	0.17977
ENSSSCG00000003303	ENSSSCG00000003303	6:59860495-59868085	0	0	0	0	0	0	0	0	0
ENSSSCG00000003306	HELZ2	6:59915643-59931611	0	0	0	0	0	0	0	0	0
ENSSSCG00000003307	NLRP9	6:59949004-59973856	0	0	0	0	0	0	0	0	0
ENSSSCG00000003311	ENSSSCG00000003311	6:60082261-60083002	0	0	0	0	0	0	0	0	0
ENSSSCG00000003314	NLRP11	6:60173139-60217552	0	0	0	0	0	0	0	0	0.006583
ENSSSCG00000003315	NLRP8	6:60350622-60375307	0	0	0	0	0	0	0	0	0
ENSSSCG00000003317	ZNF787	6:60422391-60446188	6.50755	5.53358	6.28007	5.52339	5.66144	5.26372	4.0994	5.98188	4.55688
ENSSSCG00000003318	GALP	6:60487517-60493138	0	0	0	0	0	0	0	0	0
ENSSSCG00000003322	ENSSSCG00000003322	6:60721485-60750617	2.02136	2.37628	1.61784	2.31956	3.03412	2.47254	2.53253	1.7911	2.46963
ENSSSCG00000003324	ZNF471	6:60784524-60804616	0.747646	0.498553	0.572138	0.510145	0.590458	0.646681	0.810798	0.565205	1.28232
ENSSSCG00000003325	ENSSSCG00000003325	6:61249550-61259495	0	0	0	0	0	0	0	0	0
ENSSSCG00000003326	ENSSSCG00000003326	6:61283952-61307765	0.23387	0.266418	0.301003	0.32435	0.341819	0.310589	0.330216	0.249251	0.500315
ENSSSCG00000003329	ACAP3	6:63575928-63593846	1.26395	1.64322	1.7476	1.63646	1.84682	2.07226	1.8426	2.46686	2.4163
ENSSSCG00000003331	TNFRSF4	6:63524077-63530908	0.009836	0.00442	0.016171	0.012807	0.013058	0.010104	0.011276	0.008436	0
ENSSSCG00000003332	SDF4	6:63529650-63544788	57.4297	46.759	51.2736	55.6771	63.1857	60.6009	42.3936	48.2722	46.187
ENSSSCG00000003333	C1QTNF12	6:63548864-63553332	0.091513	0.100019	0.158459	0.548873	0.468738	0.121519	0.026013	0	0.104237
ENSSSCG00000003334	UBE2J2	6:63556140-63568014	6.06393	5.053	4.62819	8.07332	6.93687	6.27388	7.92772	5.13169	7.79627
ENSSSCG00000003336	TTLL10	6:63496755-63510917	0.004585	0	0	0	0	0	0	0	0.009844
ENSSSCG00000003338	PUSL1	6:63593959-63607884	4.24497	5.02465	4.34088	3.82122	3.53635	3.96844	2.78402	3.54606	3.14311
ENSSSCG00000003339	INTS11	6:63593901-63607921	21.3682	22.6739	19.4241	16.2832	13.6919	15.0186	12.6366	16.2586	14.3402
ENSSSCG00000003341	TAS1R3	6:63610525-63617831	0.421532	0.352216	0.336413	0.440002	0.359006	0.59339	0.50237	0.447121	0.556174
ENSSSCG00000003342	DVL1	6:63618653-63629279	12.0833	12.1397	10.8686	16.3145	16.9925	17.0094	11.214	10.7914	11.3979
ENSSSCG00000003343	ATAD3A	6:63706116-63722384	9.43885	6.80379	7.40087	4.88863	4.01308	4.3816	4.27212	4.81898	3.74995
ENSSSCG00000003344	VWA1	6:63693271-63700287	1.84543	2.0195	1.91843	2.07187	2.1564	1.89636	1.90694	2.0634	2.51192
ENSSSCG00000003346	ANKRD65	6:63680993-63682758	0	0	0	0	0	0	0	0	0
ENSSSCG00000003348	ENSSSCG00000003348	6:63727680-63755198	10.0395	10.7764	11.1512	9.13896	8.70092	9.3418	10.4351	11.992	11.6004
ENSSSCG00000003350	MIB2	6:63789656-63800505	5.85421	5.93138	5.9158	6.75227	6.32849	6.97082	4.94791	6.48211	5.04877
ENSSSCG00000003351	MMP23B	6:63801965-63804238	23.9488	30.9604	25.1562	30.8785	31.119	33.2268	21.2904	24.0974	28.7654
ENSSSCG00000003352	ENSSSCG00000003352	6:63805004-63819902	2.28575	1.52366	1.87328	2.76428	2.99313	2.34405	2.08322	1.5041	2.83214
ENSSSCG00000003353	ENSSSCG00000003353	6:63820071-63842177	2.94057	0.480866	1.55629	4.62409	5.38488	0.591172	5.64001	3.03768	6.41167
ENSSSCG00000003354	CCNL2	6:63656119-63668056	5.85198	8.60871	6.93615	9.90292	9.22466	9.47033	12.9349	7.39462	9.86109
ENSSSCG00000003356	MMEL1	6:64436817-64470592	0	0	0	0	0	0	0	0	0
ENSSSCG00000003357	ACTRT2	6:64664641-64665774	0	0	0	0	0	0	0	0	0
ENSSSCG00000003359	TPRG1L	6:65150891-65155308	6.58932	7.36951	6.67263	8.75058	7.8017	7.76396	5.42613	6.20131	7.54035
ENSSSCG00000003360	WRAP73	6:65150694-65167048	1.76175	2.07609	2.12358	1.57616	1.52404	2.03933	2.02374	1.53621	1.7425
ENSSSCG00000003362	CEP104	6:65272108-65310740	2.15898	1.52736	1.71451	2.82899	2.47972	1.87514	3.26265	1.73514	1.51029
ENSSSCG00000003366	CHD5	6:67016987-67087043	0.123962	0.126768	0.130127	0.253071	0.383963	0.328583	0.80106	0.539196	0.297626
ENSSSCG00000003367	ENSSSCG00000003367	6:27680911-27685671	0.076214	0.039104	0.123962	0.105072	0.162598	0.090082	0.119652	0.079563	0.171731
ENSSSCG00000003368	RNF207	6:67105763-67118965	0.134864	0.471124	0.285383	0.37495	0.202061	0.119448	0.673804	0.491298	0.47696
ENSSSCG00000003369	ICMT	6:67116945-67254067	15.9813	14.4025	13.9883	15.0269	17.5197	15.1406	19.0056	12.1232	14.9473
ENSSSCG00000003370	HES3	6:67134268-67135268	0	0	0	0	0	0	0	0	0
ENSSSCG00000003371	GPR153	6:67138961-67144398	2.32521	4.92983	4.53157	5.5308	5.97688	8.68917	11.276	5.04521	11.5865
ENSSSCG00000003374	ESPN	6:67284278-67315783	0.008835	0.036752	0	0.0171	0	0.011836	0	0.009565	0.013738
ENSSSCG00000003376	PLEKHG5	6:67316819-67365701	1.71559	1.17461	1.4295	1.4091	1.70199	1.63351	2.07435	1.49823	1.20405
ENSSSCG00000003377	ACOT7	6:67151926-67254153	1.41014	1.14611	1.13778	1.62641	1.36959	1.05378	1.5227	1.95036	1.21971
ENSSSCG00000003379	KLHL21	6:67420622-67436309	5.18284	4.96763	4.60769	7.16014	8.71022	8.0472	4.66871	5.62569	4.80201
ENSSSCG00000003382	TAS1R1	6:67397367-67409973	0.393062	0.402261	0.344185	0.300611	0.446407	0.228641	0.445844	0.393053	0.737586
ENSSSCG00000003383	ZBTB48	6:67407648-67421216	0.998292	0.780419	0.693118	0.823966	0.748505	0.822423	0.951013	0.840947	0.836757
ENSSSCG00000003384	DNAJC11	6:67463360-67529930	8.30663	6.51904	8.06212	6.49276	6.34188	5.81815	7.00714	5.93293	7.41122
ENSSSCG00000003385	PARK7	6:68628835-68646312	42.2728	42.3722	38.2467	40.904	39.8488	43.8943	45.4259	46.5894	39.9115
ENSSSCG00000003386	TNFRSF9	6:68590357-68609996	0	0.003125	0	0.028383	0	0	0.011033	0.028115	0
ENSSSCG00000003388	SLC45A1	6:68933897-68952218	0.005305	0	0	0.022947	0	0	0	0	0
ENSSSCG00000003390	SLC2A7	6:69481119-69503994	0	0	0	0.004181	0	0	0	0	0.020132
ENSSSCG00000003391	CA6	6:69447419-69469197	0	0	0	0	0	0	0	0	0
ENSSSCG00000003393	TMEM201	6:69973397-69998842	0.798979	0.571997	0.599147	0.521031	0.712151	0.566875	0.279225	0.580308	0.501351
ENSSSCG00000003395	PIK3CD	6:69954947-70165263	1.81274	1.6808	1.50395	1.50381	1.48181	1.13194	1.65936	1.25915	1.97229
ENSSSCG00000003396	CLSTN1	6:70082968-70114379	13.0648	11.2508	7.14712	9.80134	9.62458	8.67398	7.77712	8.9504	10.2014
ENSSSCG00000003398	UBE4B	6:70345801-70462430	5.96528	5.0023	5.87786	8.89342	9.10168	6.48234	6.87765	5.63755	9.14043
ENSSSCG00000003399	RBP7	6:70313309-70326455	0.026975	0.170353	0.021802	0.131954	0.126979	0	0.089261	0.124	0.045375
ENSSSCG00000003400	NMNAT1	6:70271406-70307406	2.4131	3.1419	2.42245	2.2182	2.41846	2.07134	2.48896	2.99946	2.53815
ENSSSCG00000003401	KIF1B	6:70495074-70663464	25.7027	23.9698	27.4993	36.5198	41.8176	41.4423	44.1956	22.3844	50.0128
ENSSSCG00000003402	PGD	6:70675887-70692285	27.1425	23.7213	23.4663	57.0222	59.644	64.643	21.4492	26.2367	26.816
ENSSSCG00000003403	CENPS	6:70701585-70712465	1.40469	2.47321	1.72642	3.38854	2.41079	2.61058	0.941954	0.947673	1.50729
ENSSSCG00000003404	DFFA	6:70725418-70736269	10.5568	11.9821	10.2646	11.8795	10.5791	13.6044	12.7647	9.72539	13.3308
ENSSSCG00000003405	PEX14	6:70737905-70872072	9.11391	7.89513	7.34111	6.62881	7.57246	6.96441	6.18623	9.08171	8.70482
ENSSSCG00000003407	CASZ1	6:70880373-70995998	0	0.007101	0	0.013766	0.009124	0	0.003955	0.007299	0.022083
ENSSSCG00000003410	MASP2	6:71224637-71243459	0.138195	0.082223	0.119399	0.13525	0.186903	0.171551	0.133658	0.043575	0.14968
ENSSSCG00000003412	EXOSC10	6:71256920-71282493	3.29448	2.90983	3.198	3.08724	2.91967	3.27894	5.01381	2.85921	4.72474
ENSSSCG00000003413	MTOR	6:71285103-71448662	2.83199	2.10021	2.46013	2.94136	3.37924	3.90021	5.82824	2.42116	4.81309
ENSSSCG00000003414	ANGPTL7	6:71292375-71373269	0.197299	0.152922	0.224703	0.203905	0.190611	0.197253	0.502896	0.22503	0.386068
ENSSSCG00000003417	DISP3	6:71583818-71640940	0	0	0	0	0.004068	0	0	0.008973	0.012888
ENSSSCG00000003419	MAD2L2	6:71773670-71786912	7.86714	8.89614	6.96375	9.35198	9.23721	9.85443	10.3917	7.31716	7.68614
ENSSSCG00000003420	FBXO6	6:71755359-71774262	9.78675	9.69109	11.9872	15.0604	15.2608	15.5087	16.3538	9.41512	12.3752
ENSSSCG00000003421	ENSSSCG00000003421	6:71742889-71754814	4.24282	4.72864	4.72106	4.00407	4.59969	4.13559	3.61787	6.32941	4.46007
ENSSSCG00000003423	DRAXIN	6:71798607-71814771	0	0.007765	0.020132	0	0	0.010003	0	0	0.005805
ENSSSCG00000003428	MTHFR	6:71863637-71881832	0.750673	0.795643	0.986306	1.88753	1.98667	2.48624	2.01494	0.630068	2.23205
ENSSSCG00000003429	CLCN6	6:71880589-71916032	0.832618	0.809274	1.3078	3.88257	6.85411	5.17355	2.10422	0.984481	2.57315
ENSSSCG00000003430	NPPA	6:71920605-71921216	0	0	0	0	0	0	0	0	0
ENSSSCG00000003431	NPPB	6:71930374-71932254	0.019823	0.052262	0	0	0	0	0	0.02267	0
ENSSSCG00000003432	KIAA2013	6:71971962-71981775	13.2836	12.9901	11.7369	11.9057	10.1431	11.5111	12.3024	14.6071	11.8519
ENSSSCG00000003433	PLOD1	6:71987933-72019863	27.3875	23.1628	21.4168	43.6829	42.8614	53.1707	51.009	41.1209	38.973
ENSSSCG00000003434	MFN2	6:72026525-72058774	3.56175	4.02093	3.7499	4.52616	3.22088	4.81967	6.17562	4.74523	6.79769
ENSSSCG00000003435	MIIP	6:72064645-72075228	3.99285	6.00725	4.50269	4.76128	5.54439	6.32749	6.08562	6.6363	9.05285
ENSSSCG00000003437	TNFRSF8	6:72103135-72177444	0.772588	1.08248	1.00713	2.95505	3.76139	3.61735	2.97359	1.61052	3.38539
ENSSSCG00000003438	VPS13D	6:72256822-72510188	3.78433	2.76181	3.82421	6.13737	7.34563	5.26797	6.36221	3.47105	7.36029
ENSSSCG00000003439	DHRS3	6:72556234-72599238	0.750423	0.98232	1.21761	4.89629	7.39448	8.31454	1.69839	0.673883	3.76533
ENSSSCG00000003440	ENSSSCG00000003440	6:72632752-72650538	0	0	0	0	0	0	0	0	0
ENSSSCG00000003441	AADACL3	6:72679189-72686004	0	0	0	0	0	0	0	0	0
ENSSSCG00000003442	C1orf158	6:72705641-72717231	0	0	0	0	0	0	0	0	0
ENSSSCG00000003444	ENSSSCG00000003444	6:72729978-72734637	0	0	0	0	0	0	0	0	0
ENSSSCG00000003448	ENSSSCG00000003448	6:72971078-72972217	0	0	0	0	0	0	0	0	0
ENSSSCG00000003449	LRRC38	6:72935778-72960988	0	0	0	0.022997	0	0	0	0	0
ENSSSCG00000003451	ENSSSCG00000003451	6:73018916-73049996	3.68599	4.74948	5.80031	14.0456	15.136	9.25886	5.16059	4.07376	13.4022
ENSSSCG00000003453	ENSSSCG00000003453	6:73137757-73238288	0.376453	0.385469	0.306438	0.456693	0.407427	0.627184	0.400376	0.34086	0.392629
ENSSSCG00000003455	FHAD1	6:74508097-74641450	0	0	0.011057	0.014011	0.004129	0.022649	0.062843	0.006633	0.014261
ENSSSCG00000003458	EFHD2	6:74651797-74668434	3.71422	5.68283	4.60779	8.75307	9.1793	9.27134	6.10966	4.21974	9.60116
ENSSSCG00000003459	CELA2A	6:74691653-74707598	0.182555	0.438042	0.158767	0.106236	0.032232	0.159537	0.297711	0.235932	0.416274
ENSSSCG00000003460	CASP9	6:74706334-74730046	1.8697	2.01022	2.28043	3.17372	4.36737	4.80697	5.59018	1.7902	5.56502
ENSSSCG00000003461	RSC1A1	6:74809373-74855426	8.68607	6.02018	7.49188	9.33679	10.798	8.52504	11.1132	8.45291	9.7622
ENSSSCG00000003463	AGMAT	6:74773017-74782781	0	0	0	0	0	0	0.061273	0	0
ENSSSCG00000003464	DNAJC16	6:74717891-74773500	3.09286	2.3543	2.92427	3.36776	3.84328	4.01837	4.71233	2.752	4.2004
ENSSSCG00000003465	FBLIM1	6:74931820-74962295	5.15716	7.10681	7.41726	15.8231	18.7727	16.2903	11.9698	4.90353	16.9652
ENSSSCG00000003466	TMEM82	6:74915707-74920121	0	0	0	0	0	0	0	0	0
ENSSSCG00000003468	PLEKHM2	6:74864230-74910425	18.0848	21.0999	18.2256	31.7383	29.5027	33.6729	23.3837	17.0955	26.8981
ENSSSCG00000003470	FAM131C	6:75190959-75213147	0	0.004467	0.013198	0.110939	0.092889	0.06047	0.02355	0.028837	0.008321
ENSSSCG00000003471	EPHA2	6:75249935-75280107	5.05192	2.05687	1.72199	5.23001	4.80767	6.12174	8.21583	5.8253	5.21854
ENSSSCG00000003472	ARHGEF19	6:75313822-75335270	0.137659	0.212871	0.204957	0.189625	0.18392	0.218568	0.18371	0.181071	0.284286
ENSSSCG00000003473	CPLANE2	6:75345259-75349943	1.15539	1.18001	0.865552	1.17504	1.31293	1.33669	1.89622	1.26794	2.39236
ENSSSCG00000003476	ENSSSCG00000003476	6:75485989-75517253	0	0.00453	0.021716	0.013062	0.017223	0	0	0	0
ENSSSCG00000003477	NECAP2	6:75527069-75543245	8.92914	9.93892	9.49163	9.10137	9.12964	10.2047	12.6235	10.5721	12.6108
ENSSSCG00000003478	CROCC	6:75558681-75605794	0.347448	0.296857	0.289819	0.209812	0.231454	0.396917	0.601139	0.130337	0.538369
ENSSSCG00000003479	MFAP2	6:75606137-75615423	1.29745	5.38272	5.65223	8.14537	7.32308	5.44367	3.90916	1.61282	7.2733
ENSSSCG00000003481	PADI1	6:75829989-75872222	2.90845	0.192474	0.161174	3.65649	3.23313	2.1913	1.70723	4.57942	0.431793
ENSSSCG00000003482	PADI3	6:75874247-75908508	0.134633	0.009439	0	0.03351	0.027618	0.021553	0.025198	0	0.017643
ENSSSCG00000003483	ENSSSCG00000003483	6:75946598-75966025	0.055145	0.00708	0.042732	0.023365	0	0.039732	0.026873	0.013059	0
ENSSSCG00000003484	PADI6	6:75969886-75987096	0	0	0	0	0	0.012538	0	0	0
ENSSSCG00000003485	RCC2	6:75988272-76014160	8.85294	7.59712	8.86215	8.12894	11.4308	9.63733	15.7283	11.4544	8.84757
ENSSSCG00000003486	ARHGEF10L	6:76064142-76230107	4.59808	5.45288	5.2663	10.1623	11.3962	13.2917	6.30837	4.39709	7.39412
ENSSSCG00000003488	UBR4	6:77568727-77721396	10.0549	6.13893	8.88692	14.2148	15.9269	10.8583	15.8733	12.1539	18.4188
ENSSSCG00000003489	EMC1	6:77708193-77747591	7.84549	4.56399	5.69168	6.28719	7.57306	7.12279	6.86411	6.07438	6.84676
ENSSSCG00000003491	AKR7A2	6:77754173-77761667	14.8649	15.5995	15.0743	16.0451	12.6894	13.255	10.962	11.6155	12.2013
ENSSSCG00000003492	PQLC2	6:77760752-77778577	1.84186	1.93257	1.86741	3.008	2.94685	2.98235	2.16744	1.49798	2.69807
ENSSSCG00000003493	CAPZB	6:77780682-77913339	27.3025	26.4278	25.2154	41.6034	40.4317	40.0855	30.1592	26.8514	34.7502
ENSSSCG00000003494	PLA2G2A	6:78327319-78330720	0	0	0	0	0	0	0	0	0
ENSSSCG00000003495	ENSSSCG00000003495	6:78345120-78345883	0	0	0	0	0	0	0	0	0
ENSSSCG00000003498	UBXN10	6:78456994-78465769	0	0	0	0	0.010179	0	0	0	0.035507
ENSSSCG00000003499	PLA2G2C	6:78434337-78446112	0	0	0	0	0	0	0	0	0
ENSSSCG00000003503	VWA5B1	6:78552307-78615166	0	0	0	0	0	0	0.028135	0	0.020596
ENSSSCG00000003505	DDOST	6:78885268-78895853	81.3571	89.0209	79.3648	88.3174	81.7824	91.5346	90.5546	74.7816	83.295
ENSSSCG00000003506	PINK1	6:78863289-78886692	7.45775	9.76999	9.48612	9.97645	10.2056	11.9763	8.22425	7.40657	11.1907
ENSSSCG00000003508	KIF17	6:78898383-78953812	0.344455	0.195641	0.295407	0	0	0.074508	0.02182	0	0.032166
ENSSSCG00000003509	SH2D5	6:78953362-78967384	0.015162	0.029634	0.014719	0.039433	0.019937	0.010236	0	0.005496	0
ENSSSCG00000003511	HP1BP3	6:78975510-79007994	11.4197	18.1104	19.543	14.3089	26.0264	15.3215	21.5477	14.2859	30.9368
ENSSSCG00000003512	EIF4G3	6:79022021-79329886	6.53432	7.19597	7.57204	14.2957	16.3236	12.4941	17.8893	10.8896	17.722
ENSSSCG00000003513	ECE1	6:79410669-79466047	1.59254	1.12018	1.35738	6.11459	5.12328	3.56052	2.03152	1.98578	2.5082
ENSSSCG00000003514	HSPG2	6:79850757-79921097	4.61162	5.8073	9.25463	17.6035	16.7061	8.16591	3.29591	2.96973	9.68507
ENSSSCG00000003520	ENSSSCG00000003520	6:80035048-80090934	122.055	134.039	113.403	140.568	140.341	150.755	151.018	112.399	138.734
ENSSSCG00000003521	ENSSSCG00000003521	6:80112277-80139670	0	0	0.009565	0.045804	0.083614	0	0	0	0
ENSSSCG00000003523	EPHA8	6:80521572-80548696	0	0	0	0	0	0	0	0	0
ENSSSCG00000003524	C1QA	6:80586183-80591269	0	0	0	0	0	0	0	0.003592	0
ENSSSCG00000003527	EPHB2	6:80649143-80843567	0	0	0	0.01092	0.022483	0	0.029084	0	0.026632
ENSSSCG00000003529	LACTBL1	6:80870866-80882391	0	0	0	0	0	0	0	0	0
ENSSSCG00000003530	TEX46	6:80896656-80898939	0	0.024627	0	0.090607	0.044086	0	0.146514	0.135254	0
ENSSSCG00000003531	KDM1A	6:80903358-80973632	16.3141	15.183	14.2287	17.6194	20.4335	18.708	17.1999	12.4638	14.0682
ENSSSCG00000003532	LUZP1	6:80973261-81112327	6.67336	5.63195	7.49897	10.1539	13.2429	10.0994	9.15193	6.64177	11.954
ENSSSCG00000003539	GRHL3	6:82013992-82051066	0.006118	0.015269	0	0	0	0	0	0	0
ENSSSCG00000003541	STPG1	6:82053705-82102928	0	0	0	0	0	0	0	0	0
ENSSSCG00000003543	NIPAL3	6:82111641-82198909	0.808219	0.727775	0.817162	1.17511	1.48477	1.48068	2.15273	1.16975	2.03683
ENSSSCG00000003546	ENSSSCG00000003546	6:82298535-82298936	0	0.023422	0	0.162925	0.035154	0.225801	0	0.030481	0
ENSSSCG00000003547	NCMAP	6:82275777-82280957	0	0	0	0	0	0	0	0	0
ENSSSCG00000003549	LDLRAP1	6:83030632-83054384	8.81068	8.15413	7.66181	9.45762	11.9987	13.1833	16.242	8.53842	13.2912
ENSSSCG00000003551	PAQR7	6:83318411-83329669	8.71938	8.30804	7.67792	6.72036	6.73026	7.83845	6.01327	7.98357	5.18596
ENSSSCG00000003552	AUNIP	6:83265408-83316418	0.417257	0.27428	0.336661	0.541203	0.403449	0.665706	0.740208	0.240064	0.91257
ENSSSCG00000003553	MTFR1L	6:83265389-83278009	5.01653	4.69281	5.02806	7.23731	8.11099	8.81838	11.6416	6.33698	11.4513
ENSSSCG00000003554	ENSSSCG00000003554	6:83246934-83260993	0.025394	0	0.094727	0.11574	0.152041	0.068488	0.100344	0.040842	0.07377
ENSSSCG00000003555	HMGN2	6:83856507-83863485	11.7949	24.715	25.7276	30.7654	25.9101	32.0978	21.704	14.9946	23.7076
ENSSSCG00000003557	LIN28A	6:83806178-83818550	0	0	0	0	0	0	0	0	0
ENSSSCG00000003558	RPS6KA1	6:83905066-83947187	1.62361	1.77236	1.64482	0.760528	0.772677	0.880014	3.46204	2.0648	3.17613
ENSSSCG00000003559	ARID1A	6:84049087-84127790	1.71514	1.24212	1.7621	2.38137	2.85622	1.22449	1.19461	2.3745	2.47524
ENSSSCG00000003561	ZDHHC18	6:84153717-84189994	1.08824	0.462173	0.597024	1.50661	1.05038	1.55078	1.07033	0.849931	0.674225
ENSSSCG00000003564	GPATCH3	6:84200724-84218773	1.89043	1.85568	1.81469	1.75287	2.33321	1.59112	3.42947	2.31529	2.62473
ENSSSCG00000003565	NR0B2	6:84225238-84229681	0.010992	0	0	0	0	0	0	0	0
ENSSSCG00000003566	NUDC	6:84237737-84254817	4.3714	3.58241	3.49242	3.38805	3.55878	3.52015	3.44204	3.20407	3.04981
ENSSSCG00000003567	KDF1	6:84254501-84265018	0	0	0	0	0	0	0	0	0
ENSSSCG00000003569	SLC9A1	6:84372648-84426976	0.402585	0.415136	0.449767	0.828118	0.990995	0.494424	0.430691	0.43701	0.814537
ENSSSCG00000003570	WDTC1	6:84449047-84538165	1.07427	0.890923	1.07117	2.98505	4.15785	3.15582	2.40471	1.39467	2.98078
ENSSSCG00000003572	SYTL1	6:84564247-84575495	0.048449	0.288466	0.035243	0.012119	0.009792	0.042844	0.013857	0.118009	0.062235
ENSSSCG00000003573	MAP3K6	6:84570437-84585392	1.15735	1.18979	1.25138	0.9571	0.927158	1.01937	0.837818	0.654141	0.725943
ENSSSCG00000003575	CD164L2	6:84597398-84603398	0	0	0	0	0	0	0	0	0
ENSSSCG00000003576	GPR3	6:84610107-84613202	0	0.01816	0	0.010491	0.028995	0.014621	0.024043	0.011737	0.016971
ENSSSCG00000003577	WASF2	6:84621743-84697426	4.46154	4.16216	6.19148	11.9371	13.1115	7.006	5.49353	5.55744	11.8505
ENSSSCG00000003578	FGR	6:84809531-84830399	0.06458	0.040612	0.054994	0.037855	0.076288	0.060912	0.078474	0.014125	0.25709
ENSSSCG00000003579	AHDC1	6:84735302-84802272	0.559873	0.464551	0.795325	1.35192	1.64213	1.12855	0.780979	0.378778	1.34541
ENSSSCG00000003580	EYA3	6:85095413-85185861	2.13605	2.37566	2.8185	3.69798	3.7656	3.28002	4.54926	2.23231	4.30562
ENSSSCG00000003582	SMPDL3B	6:85059871-85088137	0.282138	0.522679	0.237414	0.172559	0.31517	0.340481	0.027925	0.460567	0.27837
ENSSSCG00000003583	RPA2	6:85032554-85045930	3.7199	4.86084	5.14277	5.73948	5.13865	6.07651	5.83767	3.17444	5.98301
ENSSSCG00000003584	THEMIS2	6:85010746-85030723	0.00815	0.01017	0.013167	0.006999	0	0	0	0.025718	0
ENSSSCG00000003585	GJB5	6:91002163-91002984	0	0	0	0	0	0	0	0	0
ENSSSCG00000003586	EPB41	6:85842564-86033385	12.6917	13.2111	13.8559	9.35352	10.6711	10.7146	12.5197	11.8424	10.1054
ENSSSCG00000003589	SRSF4	6:85842016-86131721	8.35592	6.55674	9.44428	9.93276	10.3721	7.92134	10.2456	6.65589	11.5511
ENSSSCG00000003590	PTPRU	6:86137754-86228145	5.28482	5.60931	6.4468	7.59557	6.82675	7.40758	5.47743	2.61762	5.37887
ENSSSCG00000003591	PUM1	6:87547320-87687460	9.12713	7.21625	8.85696	11.6045	12.4286	12.5266	15.3568	8.6386	15.174
ENSSSCG00000003592	SDC3	6:87495043-87535845	0.487667	0.699696	0.573986	2.08961	2.57164	1.7102	0.722934	0.749727	1.6136
ENSSSCG00000003596	SNRNP40	6:87838892-87879623	6.39348	5.14553	6.46794	8.38417	8.8023	7.54712	9.05222	6.70831	9.59149
ENSSSCG00000003599	ENSSSCG00000003599	6:88046823-88061936	0	0	0	0	0	0	0	0	0
ENSSSCG00000003600	TINAGL1	6:88095635-88106088	1.18762	1.37783	1.00049	1.31676	1.74097	1.05543	1.06617	1.93459	0.746748
ENSSSCG00000003601	HCRTR1	6:88139623-88153151	0.214511	0.278637	0.286886	0.362923	0.250494	0.355185	0.341966	0.306541	0.270906
ENSSSCG00000003603	COL16A1	6:88177191-88239392	19.4031	28.3718	27.1628	33.1171	31.7155	39.9587	41.2639	20.8107	29.0267
ENSSSCG00000003604	ADGRB2	6:88251823-88293468	0.002365	0.052517	0.039132	0.341999	0.246796	0.139678	0.003485	0.032033	0.094247
ENSSSCG00000003606	SPOCD1	6:88323286-88349266	0	0.003362	0	0	0	0	0	0	0
ENSSSCG00000003608	LCK	6:88719881-88749768	0.004084	0	0.012935	0.01106	0	0	0	0	0
ENSSSCG00000003610	IQCC	6:88681164-88685499	1.45466	1.79295	1.90743	1.94514	2.20634	2.51615	3.99481	1.95905	3.16949
ENSSSCG00000003612	EIF3I	6:88695530-88708547	78.4392	79.5498	80.3577	70.6615	65.3889	71.1932	63.0794	57.9288	54.4661
ENSSSCG00000003613	HDAC1	6:88749193-88786905	4.06814	4.32356	4.4453	6.00478	6.69182	6.96302	8.11511	3.53874	6.81302
ENSSSCG00000003616	FAM167B	6:88715786-88717269	3.60776	7.81489	6.20878	0.542825	0.998887	0.882092	0.595381	0.164591	0.615917
ENSSSCG00000003617	TXLNA	6:88659708-88675369	10.8628	10.1996	11.0292	11.695	11.8868	12.5133	13.236	8.8116	13.493
ENSSSCG00000003619	AZIN2	6:89346092-89384979	0.115975	0.280599	0.267417	0.149711	0.13151	0.122376	0.496387	0.103307	0.686181
ENSSSCG00000003620	TRIM62	6:89404096-89442896	0.707915	0.646251	0.557339	0.577004	0.911798	0.815403	0.689911	0.478492	0.992348
ENSSSCG00000003621	ZSCAN20	6:89732664-89754719	1.14901	0.877078	1.12343	1.51414	1.62796	1.55474	2.10183	1.11533	1.78692
ENSSSCG00000003622	CSMD2	6:89784255-90208433	0	0.001794	0	0.018753	0.005423	0.002889	0	0.003419	0.006684
ENSSSCG00000003623	ENSSSCG00000003623	6:90460661-90475883	0	0	0	0	0	0	0	0	0
ENSSSCG00000003627	ZMYM4	6:91455764-91623818	4.34775	4.21328	4.61093	6.23168	8.14779	5.77555	7.32817	4.87127	7.17653
ENSSSCG00000003628	CLSPN	6:91903714-91941692	0.213631	0.377179	0.393625	0.725165	0.628193	0.728854	0.602825	0.183385	0.5085
ENSSSCG00000003630	AGO3	6:91967494-92226129	12.5559	10.5658	11.4069	15.4923	17.2822	14.6577	17.8839	13.2277	19.2078
ENSSSCG00000003632	ENSSSCG00000003632	6:92230992-92232005	0	0	0	0	0	0	0	0	0
ENSSSCG00000003633	TEKT2	6:92233586-92237900	0	0	0	0	0	0.018709	0	0	0
[truncated: 23,881 more rows]

## Sheet: lncRNA
gene_id	gene_name	gene_locus	d4_1	d4_3	d4_2	d0_1	d0_3	d0_2	d8_1	d8_3	d8_2
XLOC_000018	XLOC_000018	1:578465-720107	0.402323	1.38514	1.61269	0.62042	0.462233	0.845615	0.844507	0.42672	1.20934
XLOC_000071	XLOC_000071	1:1832780-1834521	0.129439	0	0.203074	0.188945	0.053102	0.375788	0.08833	0.151533	0.049041
XLOC_000101	XLOC_000101	1:2827801-2873894	1.46015	0.247531	0.267724	0.077619	0.129949	0.031265	1.89102	3.53761	0.978372
XLOC_000124	XLOC_000124	1:4377570-4398809	0.023611	0.678435	0.537851	1.12428	2.06102	1.28544	0.766036	0.033147	0.467567
XLOC_000174	XLOC_000174	1:5534317-5537820	0.181994	0.195951	0.369812	0.180751	0.314217	0.115328	0.281268	0.073379	0.366707
XLOC_000204	XLOC_000204	1:5599333-5600239	0	0.115657	0.079958	0.102972	0.330413	0	0.327965	0	0.658386
XLOC_000216	XLOC_000216	1:5621603-5623867	0.043177	0.085582	0.06503	0.060117	0.064812	0.024488	0.181216	0.075144	0.368754
XLOC_000305	XLOC_000305	1:8352967-8367399	0	0	0	0.247734	0	0	0	0	0
XLOC_000314	XLOC_000314	1:8738048-8823405	0.049298	0.079326	0.245215	0.201355	0.187077	0.09023	0.308466	0.018793	0.198658
XLOC_000324	XLOC_000324	1:9130393-9241631	1.21592	1.68371	1.21595	2.23801	2.49231	2.3875	2.12436	1.71967	3.03294
XLOC_000338	XLOC_000338	1:10299967-10354510	0.070108	0	0.32188	0.127119	0	0.079541	0	0	0
XLOC_000416	XLOC_000416	1:11885778-11897789	0.115458	0.221935	0.141558	0.263748	0.204898	0.117749	0.27198	0.195845	0.235499
XLOC_000468	XLOC_000468	1:15138436-15140602	0	0.163753	0	0	0	0	0	0	0
XLOC_000477	XLOC_000477	1:15963687-16017434	0.328114	0.341802	0.222228	0.219684	0.241919	0.335415	0.620874	0.477656	0.492783
XLOC_000479	XLOC_000479	1:16022258-16050266	1.29625	1.05306	1.06782	2.25755	2.67698	2.15031	1.6286	0.952267	1.69297
XLOC_000630	XLOC_000630	1:20515990-21069084	0.393681	0.375287	0.298353	0.534565	0.726141	0.518575	0.512302	0.299893	0.744632
XLOC_000867	XLOC_000867	1:27960702-28302597	0.920596	0.394273	0.385504	0.323169	0.175565	0.205332	0.765653	0.627806	0.294361
XLOC_000948	XLOC_000948	1:30981397-30993278	0.038378	0.025906	0.094629	0.644366	0.215172	0.131557	0.344797	0.413286	0.061027
XLOC_001001	XLOC_001001	1:32981780-33032353	0	0	0	0	0	0.377531	0	0	0
XLOC_001020	XLOC_001020	1:34699577-34702734	0.428436	0.278997	0.498249	0.145258	0.341089	0.173252	1.19693	0.527677	1.21166
XLOC_001021	XLOC_001021	1:34757476-34758899	0.084075	0.125389	0.152836	0.151035	0.284654	0.125611	0.315781	0.323198	0.848116
XLOC_001040	XLOC_001040	1:36696000-36703098	0.08574	0.15265	0.130777	0	0.063652	0.402032	0	0.001547	0
XLOC_001057	XLOC_001057	1:36987373-37002041	0.065993	0.245415	0	0	0.085287	0.284681	0	0.28436	0.151186
XLOC_001058	XLOC_001058	1:37017824-37019568	0.03995	0.091881	0	0.194826	0.183012	0.054183	0.009306	0.116767	0.062819
XLOC_001062	XLOC_001062	1:37015709-37024022	0.27524	0.143158	0.055568	0.14992	0.244275	0.158426	0.33302	0.057958	0.165234
XLOC_001074	XLOC_001074	1:37231696-37263154	0.071848	0.324398	0.090112	0.47582	0.434551	0.234447	0.125082	0.200023	0.250607
XLOC_001183	XLOC_001183	1:39850523-39869126	0.155558	0.292398	0.169345	0.229072	0.123671	0.105832	0.051275	0.219907	0.18072
XLOC_001213	XLOC_001213	1:40662239-40672729	0.498408	0.629931	0.520852	0.204392	0	0.107042	0.118632	0.065446	0
XLOC_001229	XLOC_001229	1:41288996-41388635	0.229956	0.120973	0.235256	0.166363	0.25547	0.14413	0.273296	0.12867	0.354703
XLOC_001582	XLOC_001582	1:43171887-43187946	0.428295	0.335609	0.306629	0.502699	0.517761	0.381179	0.693096	0.214967	0.890054
XLOC_001696	XLOC_001696	1:50058445-50120687	0	0	0.032788	0.173137	0	0	0	0.256071	0.052249
XLOC_001705	XLOC_001705	1:50361531-50372756	0	0	0	0	0	0	0	0.218807	0
XLOC_001706	XLOC_001706	1:50417699-50508755	0	0.064553	0	0	0	0	0.503753	0	0
XLOC_001727	XLOC_001727	1:52433904-52587785	1.97129	1.28516	1.5851	1.93058	2.88174	2.30977	2.03097	1.05689	1.761
XLOC_001911	XLOC_001911	1:56296326-56296850	0	0	0.147693	0.197315	0.055976	0	0.030478	0.131535	0.138936
XLOC_001919	XLOC_001919	1:56997947-57031600	0.06903	0	0	0	0	0.053767	0.631852	0.217255	0.180513
XLOC_001990	XLOC_001990	1:60556852-60557240	0	0	0.084009	0.033494	0.361975	0.046368	0	0	0
XLOC_002006	XLOC_002006	1:64038530-64044794	0.070515	0.436862	0	0.102359	0.117085	0.141704	0	0.114389	0.489212
XLOC_002051	XLOC_002051	1:66412957-66469627	3.82351	3.14416	3.50254	5.57444	6.57261	4.81974	8.45978	4.64004	5.26652
XLOC_002106	XLOC_002106	1:72404805-72520393	0.5285	0.323196	0.207282	0.257881	0.185374	0.396186	0.507478	0.411109	0.57386
XLOC_002117	XLOC_002117	1:73175243-73180012	0.212142	0.100003	0.119532	0.133782	0.196728	0.147892	0.132057	0.081469	0.146694
XLOC_002121	XLOC_002121	1:73510593-73538631	0.278555	0.259072	0.353439	0.253413	0.173171	0.747689	0.547292	0.503048	0.579564
XLOC_002190	XLOC_002190	1:74883820-74903268	1.9889	0.822447	1.40419	0	0	0	0.200872	0	0.360457
XLOC_002192	XLOC_002192	1:74923826-74981836	1.00681	1.92164	1.67412	0.785545	0.563621	0.576181	2.62534	2.33528	1.77586
XLOC_002193	XLOC_002193	1:75056308-75079161	0.873102	1.08986	0.902012	0.192446	0.164556	0.017981	0.2685	0.357042	0.753995
XLOC_002216	XLOC_002216	1:75441159-75459517	0.535791	0.77921	0.587967	0.593306	0.388447	0.46979	0.520708	0.528697	0.698595
XLOC_002258	XLOC_002258	1:76966980-76980558	0.114752	0.116859	0.196609	0.05692	0.276683	0	0.180502	0.061109	0.053285
XLOC_002265	XLOC_002265	1:77194063-77194724	0.045271	0.150527	0	0.05673	0.094813	0.242598	0.065821	0.098189	0.043074
XLOC_002267	XLOC_002267	1:77437799-77465835	0.433182	0.355688	0.571046	0.629445	0.843725	0.404782	0.716755	0.379832	1.02226
XLOC_002269	XLOC_002269	1:77540650-77543296	0.160471	0.437517	0.229358	0.243163	0.13368	0.126886	0.16902	0.151305	0.167074
XLOC_002279	XLOC_002279	1:77815563-77824689	0	0	0	0.370251	0	0	0	0	0
XLOC_002416	XLOC_002416	1:83384674-83439044	0.082311	0	0	0.262799	0	0	0.820543	0.050633	0.381058
XLOC_002515	XLOC_002515	1:86994006-86995212	0.089841	0.10462	0.11877	0.018177	0.093882	0.273903	0.185971	0.187641	0.125153
XLOC_002539	XLOC_002539	1:87270975-87276864	0.345249	0.264098	0.149671	0.401401	0.270232	0.163866	0.267264	0.881215	0.444901
XLOC_002621	XLOC_002621	1:91114561-91200100	0.180513	0.421414	0.176549	0.175924	0.104854	0.049254	0.141395	0.054547	0.117323
XLOC_002646	XLOC_002646	1:91370317-91431883	0.749017	0.579664	0.724541	0.655492	1.10078	0.657601	1.62597	1.1244	1.31961
XLOC_002692	XLOC_002692	1:92512965-92518090	0.032934	0.028691	0.09111	0.261218	0.346982	0.20024	0.166203	0.079551	0.214229
XLOC_002900	XLOC_002900	1:104684392-104685699	0	0.204661	0	0.082384	0	0	0	0	0
XLOC_002923	XLOC_002923	1:106862376-106899195	0.900653	0.918555	1.48682	0.556813	0.600754	0.403167	0.618184	0.707319	0.981742
XLOC_002932	XLOC_002932	1:106933227-106966534	2.35767	3.16229	2.21847	1.72858	1.51826	1.5441	1.77068	2.4677	1.929
XLOC_002939	XLOC_002939	1:107037332-107050912	0.071706	0.142555	0.085906	0.15008	0.254807	0.028853	0.033211	0.108555	0.1654
XLOC_002946	XLOC_002946	1:107150279-107154118	0	0.333894	0	0	0	0	0	0	0.124396
XLOC_002965	XLOC_002965	1:107981851-107982765	0	0.201456	0.133502	0	0.39103	0	0.068357	0.050569	0.206291
XLOC_002974	XLOC_002974	1:108557865-108562227	0.112057	0.121815	0	0.210288	0.700195	0.455566	0.108616	0.323517	0.590744
XLOC_002995	XLOC_002995	1:108881464-108890283	3.08638	2.55087	2.27003	3.1444	1.65524	1.69848	4.49661	2.43424	2.14719
XLOC_003011	XLOC_003011	1:109921384-109922980	0.068154	0.228706	0.184039	0.283271	0.171681	0.322469	0.135788	0.369783	0.536811
XLOC_003024	XLOC_003024	1:110719123-110923882	0.180904	0.17105	0.317977	0.691527	1.00103	0.410997	0.443885	0.236487	1.38312
XLOC_003170	XLOC_003170	1:112942480-112945519	0.4919	0.43764	0.517288	0.189548	0.455182	0.495771	0.462921	0.251023	0.384239
XLOC_003199	XLOC_003199	1:114266930-114319550	1.86675	2.17801	1.80567	1.08105	0.823196	1.04966	2.19022	2.22408	1.93151
XLOC_003208	XLOC_003208	1:115078651-115129946	0.298884	0.358204	0.535854	0.255026	0.188387	0.135242	0.370189	0.189868	0.034073
XLOC_003225	XLOC_003225	1:115219883-115345923	2.80457	1.98671	4.13537	4.01562	4.27203	2.33082	3.72449	4.60549	4.83468
XLOC_003356	XLOC_003356	1:122025297-122067471	0.209391	0.272091	0.206373	0	0.064383	0	0.167254	0.191456	0
XLOC_003367	XLOC_003367	1:122085152-122115207	0.937291	0.358481	0.304584	0	0.034442	0	0.106329	0.112047	0.254956
XLOC_003389	XLOC_003389	1:122575107-122597347	0.638338	0.305816	0.3477	0.68005	0.803765	0.376992	1.0829	0.760656	0.673601
XLOC_003469	XLOC_003469	1:124476795-124477154	0.304879	0	0	0	0	0	0	0	0
XLOC_003510	XLOC_003510	1:126549081-126570816	0.007672	0.007195	0.263413	0.509941	0.190822	0.55633	0	0.140988	0.000219
XLOC_003586	XLOC_003586	1:127937071-127938257	0.303875	0.399368	0.302853	0.234959	0.146361	0.360863	0.295173	0.259916	0.424768
XLOC_003632	XLOC_003632	1:129018445-129019265	0.219762	0	0	0	0	0	0	0	0
XLOC_003643	XLOC_003643	1:129656213-129698485	0.164874	0.220553	0.207738	0.123297	0.150404	0.180904	0.269764	0.088629	0.39276
XLOC_003665	XLOC_003665	1:130073960-130112443	0.155244	0.113777	0.132562	0.234932	0.327425	0.151774	0.19657	0.139462	0.149811
XLOC_003692	XLOC_003692	1:130651346-130651985	0.848215	0.733777	0.202851	0.242625	0.583171	0.224177	0.128033	0.095074	0.130098
XLOC_003818	XLOC_003818	1:132019562-132028282	3.97279	3.16376	3.0856	2.13578	2.46174	1.95972	2.87779	1.40472	1.95399
XLOC_003862	XLOC_003862	1:132181853-132288008	0.228112	0.245276	0.186705	0.127972	0.091873	0.114319	0.165267	0.053018	0
XLOC_003896	XLOC_003896	1:132306269-132313858	0	0.057413	0	0.268469	0	0	0.217228	0	0.200666
XLOC_003900	XLOC_003900	1:132505351-132532828	0.051324	0.033133	0.021654	0.176468	0.17964	0.132715	0.251387	0.048374	0.174883
XLOC_004113	XLOC_004113	1:138246850-138248938	0	0	0.038392	0	0.086881	0	0.088836	0.239742	0.094861
XLOC_004119	XLOC_004119	1:138260714-138262889	0.114668	0.038159	0	0.020006	0.025111	0.061448	0.269334	0.211048	0.376315
XLOC_004160	XLOC_004160	1:141443114-141448251	0.113926	0.215996	0.209908	0.141108	0.104297	0.078262	0.312615	0.149043	0.460772
XLOC_004259	XLOC_004259	1:143627620-143631234	0.023075	0.025957	0.045171	0	0	0	0.034366	0.050668	0.048514
XLOC_004271	XLOC_004271	1:144787292-144821169	0.106494	0.044486	0.059361	0.212832	0.064289	0	0.0401	0.20874	0.153654
XLOC_004280	XLOC_004280	1:145214148-145234965	0	2.17655	1.25006	0	1.67236	0	0	1.67382	0.959897
XLOC_004333	XLOC_004333	1:146022975-146221738	0.257303	0.364142	0.264658	0.267587	0.31612	0.178913	0.362374	0.271198	0.432335
XLOC_004393	XLOC_004393	1:148764033-148764549	0	0	0	0	0.253735	0	0	0	0
XLOC_004394	XLOC_004394	1:148799934-148892288	0	0.158517	0	0	0.084178	0	0	0	0.084038
XLOC_004535	XLOC_004535	1:159006210-159036497	0.210812	0.270547	0.260289	0.100622	0.16149	0.262912	0.091774	0.25979	0.118766
XLOC_004569	XLOC_004569	1:161184739-161188153	0.340886	0.169667	0.13025	0.256726	0.129601	0.033386	0.163076	0.391841	0.216297
XLOC_004735	XLOC_004735	1:166697915-166705641	0.847374	0.881962	0.955218	0.698034	0.852527	0.934201	0.802398	1.24161	0.709653
XLOC_004768	XLOC_004768	1:168375688-168452923	0.335612	0.25799	0.297224	0.549424	0.738185	1.22124	0.489736	0.272808	0.756151
XLOC_004811	XLOC_004811	1:169665118-169671748	0.158796	0.033389	0.216584	0.077677	0.053311	0.161302	0	0.303723	0.124812
XLOC_004823	XLOC_004823	1:169916006-169954181	0.219101	0.237823	0.133468	0.313553	0.428908	0.22051	0.288544	0.228945	0.77228
XLOC_004839	XLOC_004839	1:169987322-170027491	0.071451	0.048294	0.089696	0.141769	0.132978	0.146187	0.354386	0.064005	0.419933
XLOC_004884	XLOC_004884	1:170069997-170073444	0.041539	0.032141	0.062934	0.037637	0.061306	0.103282	0.045787	0.139422	0.282087
XLOC_004889	XLOC_004889	1:170093014-170136140	0.045165	0	0.290185	0	0	0	0	0	0.216816
XLOC_005079	XLOC_005079	1:179454916-179456873	213.057	309.625	201.838	82.6314	76.4718	69.6572	51.062	107.977	101.277
XLOC_005097	XLOC_005097	1:179788871-179799852	1.35023	0.917152	0.675149	1.37379	1.33464	1.03682	0.70076	0.7306	0.322127
XLOC_005127	XLOC_005127	1:180583131-180592908	0.105773	0.117331	0	0.21541	0	0.333162	0	0.075835	0.328213
XLOC_005162	XLOC_005162	1:181174247-181174827	0	0	0.171693	0.164515	0.562201	0.131152	0.163098	0	0.106935
XLOC_005242	XLOC_005242	1:182978721-182979101	71.0724	288.088	179.32	117.247	100.1	66.4895	102.286	245.506	40.9048
XLOC_005250	XLOC_005250	1:183863465-183875124	0.336943	0.705276	0.909948	0.155758	0.574253	0.147552	0.261553	0.387344	0.83256
XLOC_005269	XLOC_005269	1:184417589-184427259	0.32119	0.258992	0.329634	0.505809	0.570723	0.497562	0.285917	0.381568	0.587367
XLOC_005340	XLOC_005340	1:186512095-186529313	0	0	0.27842	0	0	0	0	0	0
XLOC_005384	XLOC_005384	1:188123585-188153280	0	0	0	0	0	0	0	0	0
XLOC_005416	XLOC_005416	1:189591540-189596112	2.62512	1.1549	0.413265	1.59943	1.55418	0.976431	1.18457	1.6725	0.134231
XLOC_005438	XLOC_005438	1:189921400-189994038	0.758421	0.871453	0.982856	2.59312	3.23315	2.16227	2.54324	1.25213	1.67874
XLOC_005439	XLOC_005439	1:189976129-189998158	0.136229	0.121265	0.090068	0.289938	0.800487	0.529605	0	0	0
XLOC_005459	XLOC_005459	1:190161212-190164752	0.130972	0.253711	0.552378	0.248866	0.380907	0.242489	0.175922	0.226789	0.402251
XLOC_005664	XLOC_005664	1:201267164-201268546	0	0.014712	0	0.136849	0.02349	0	0.073546	0.019082	0.493992
XLOC_005667	XLOC_005667	1:201275629-201544614	1.89343	2.15671	2.19966	2.15965	2.03256	1.50828	5.82031	3.09557	5.28044
XLOC_005668	XLOC_005668	1:201275943-201341510	0	0.144868	0.064919	0.226133	0.179134	0	0.450062	0.137163	0.539337
XLOC_005669	XLOC_005669	1:201278416-201297479	0.558912	0.887008	1.10491	0.51415	0.399749	0.473181	1.80475	0.748582	2.40869
XLOC_005670	XLOC_005670	1:201281195-201347269	0.102258	0.155895	0.411685	0.030422	0.066117	0.297203	0.138523	0.303888	0.575126
XLOC_005686	XLOC_005686	1:201358088-201412144	0	0.033613	0	0.023034	0.09612	0.058509	0	0	0.367407
XLOC_005756	XLOC_005756	1:203774465-203776276	0.148807	0.000804	0	0.024316	0	0.070472	0.205684	0.009629	0
XLOC_005765	XLOC_005765	1:204384007-204412952	0.068673	0.113431	0.240975	0.157529	0.299089	0.499315	0.050226	0.301675	0.614676
XLOC_006033	XLOC_006033	1:215806896-215807529	1.83969	1.12695	1.02927	1.45209	1.32328	0.828453	2.09127	1.32772	1.53983
XLOC_006158	XLOC_006158	1:217143119-217204916	0.74205	0.91544	0.966092	0.436112	0.723574	0.609728	0.607504	0.932901	0.604639
XLOC_006193	XLOC_006193	1:218148070-218148414	0	0	0	0.37127	0	0	0	0	0
XLOC_006247	XLOC_006247	1:219178513-219379717	0.254574	0.177924	0.256796	0.645528	0.686682	1.10727	0.53367	0.935872	1.37274
XLOC_006379	XLOC_006379	1:221520943-221585155	0	0	0	0	0	0	0	0	0
XLOC_006560	XLOC_006560	1:228853652-228854359	0.207431	0	0.088902	0	0.032067	0	0.053791	0.722635	0
XLOC_006614	XLOC_006614	1:230307199-230331280	3.1715	2.74769	2.99458	3.69597	4.30896	3.53635	6.0296	4.11639	4.92479
XLOC_006757	XLOC_006757	1:237286824-237304896	0.220046	0	0.13567	0	0	0	0	0.039341	0.056503
XLOC_006798	XLOC_006798	1:238328651-238333330	0.35538	0.492857	0.446331	0.213334	0.313805	0.237654	0.114778	0.361853	0
XLOC_006805	XLOC_006805	1:238637979-238667938	0.110277	0.303459	0.276264	0.460745	0.503522	0.535294	0.435655	0.296589	0.533219
XLOC_007014	XLOC_007014	1:248562479-248564711	0	0	0	0	0	0.37053	0	0	0
XLOC_007044	XLOC_007044	1:249998796-250003417	0.920007	1.31539	1.10282	0.826433	1.04831	0.709821	0.734372	1.00282	1.4233
XLOC_007075	XLOC_007075	1:251263999-251277508	5.14645	7.46951	5.56421	6.61174	6.56461	6.79854	5.22143	5.89444	5.11963
XLOC_007115	XLOC_007115	1:252991674-253093045	0.452642	0.476519	0.373528	0.608631	0.529142	0.439729	0.589347	0.494532	0.876963
XLOC_007133	XLOC_007133	1:253192076-253202242	0.063702	0.044624	0.10184	0.135284	0.183339	0.174201	0.024405	0.308974	0.022785
XLOC_007300	XLOC_007300	1:256060417-256161252	1.41471	2.17784	2.89856	1.99679	4.36677	2.72996	0.935333	0.210745	1.8715
XLOC_007393	XLOC_007393	1:261380081-261407686	1.05023	1.34724	1.04007	1.2463	1.33311	1.23857	1.22739	1.26509	1.79581
XLOC_007409	XLOC_007409	1:261427764-261456018	0.020615	0	0	0.261808	0.23692	0.192867	0.036712	0	0.050348
XLOC_007420	XLOC_007420	1:261511387-261589595	0.662885	0.56811	0.324026	0.365769	0.711944	0.705716	0.770856	0.391144	0.447081
XLOC_007422	XLOC_007422	1:261586933-261591460	0.168108	0.102901	0.106637	0.172445	0.165576	0.236688	0.185871	0.063575	0.283961
XLOC_007574	XLOC_007574	1:268383061-268385245	0.317752	0.188718	0.125389	0.075689	0.142864	0.048183	0	0.175185	0.198258
XLOC_007583	XLOC_007583	1:268429507-268465785	0.141561	0.2179	0.203184	0.121588	0.131247	0.20093	0.140392	0.156753	0.384465
XLOC_007608	XLOC_007608	1:268720306-268727670	3.09517	3.18869	2.17466	3.45306	3.91438	2.96132	1.9566	2.29264	1.98229
XLOC_007625	XLOC_007625	1:269003333-269030922	0.44351	0.375397	0.355562	0.79816	0.695313	0.613976	0.674461	0.498637	0.550813
XLOC_007663	XLOC_007663	1:269575543-269609997	5.991	11.7242	11.8498	5.39626	5.89698	8.02453	13.1033	8.03216	16.7072
XLOC_007724	XLOC_007724	1:270003963-270004515	0.231167	0	0.02577	0.120963	0.047361	0.036981	0.093554	0.091957	0.165089
XLOC_007787	XLOC_007787	1:272007118-272009596	0.362127	0.362702	0.476659	0.576842	0.804973	0.87402	0.514209	0.598827	0.576473
XLOC_007800	XLOC_007800	1:272666240-272685921	0.395206	0.20712	0.13487	0.072212	0.271144	0.166986	0.219667	0.133508	0.19485
XLOC_007824	XLOC_007824	1:273498188-273502135	1.00601	1.08526	1.08658	1.723	1.87887	2.34853	1.48821	0.822385	1.39051
XLOC_007846	XLOC_007846	1:273829800-273834493	0.272171	0.097321	0.070984	0.079054	0	0	0	0	0.060048
XLOC_007850	XLOC_007850	1:273848335-273850191	0.087476	0.104753	0.065448	0.093982	0.282251	0.144655	0.087134	0.038967	0.388041
XLOC_007861	XLOC_007861	1:273899999-273902604	0	0.224678	0	0	0	0	0	0	0
XLOC_007862	XLOC_007862	1:273904321-273907337	0.177836	0.233425	0.099239	0.368173	0.444194	0.375995	0.15158	0.354332	0.035481
XLOC_007893	XLOC_007893	1:799888-801654	0.051245	0.161645	0	0.085238	0.109808	0	0	0	0.071139
XLOC_007908	XLOC_007908	1:923530-924549	0	0	0	0	0	0	0	0	0
XLOC_007944	XLOC_007944	1:2574035-2593357	0.476889	0.464138	0.232577	0.220989	0.243365	0.234484	0.459073	0.363873	0.454176
XLOC_007948	XLOC_007948	1:2781045-2782990	0.101539	0	0	0	0	0	0	0.604505	0
XLOC_007964	XLOC_007964	1:4377666-4387693	0	0	0	0.063352	0.095214	0.346653	0.161	0	0
XLOC_008009	XLOC_008009	1:8158772-8161439	0.300576	0.271557	0.180722	0.330898	0.24356	0.315961	0.334323	0.457339	0.067588
XLOC_008034	XLOC_008034	1:8878335-8880362	0.168934	0.113151	0.118567	0.215812	0.321389	0.193612	0.220767	0.362276	0.391077
XLOC_008047	XLOC_008047	1:9008504-9013598	0.037207	0.02989	0.095623	0.338947	0.315904	0.110616	0.315615	0.120846	0.198572
XLOC_008061	XLOC_008061	1:9325160-9329594	0.159012	0.576067	0.254858	0.624078	0.631	0.670622	0.653825	0.727669	0.901598
XLOC_008095	XLOC_008095	1:11366330-11369521	0.501808	0.096026	0.209344	0.485481	0.488687	0.317601	0.377128	0.181385	0.766159
XLOC_008104	XLOC_008104	1:11836725-11841884	0.191019	0.172497	0.214207	0.408274	0.413416	0.258954	0.274937	0.193404	0.859208
XLOC_008105	XLOC_008105	1:11850606-11859632	0.194659	0.097446	0.245736	0.303616	0.454792	0.189322	0.294718	0.168835	0.435369
XLOC_008106	XLOC_008106	1:11888142-11899121	0	0.055879	0.022931	0.073805	0.141884	0	0	0.130084	0
XLOC_008146	XLOC_008146	1:14093346-14109175	0.067793	0.075705	0.086262	0.131906	0.080416	0.189771	0.529549	0.122984	0.430412
XLOC_008194	XLOC_008194	1:16022370-16024030	0.272061	0.10457	0.063349	0.133346	0.433667	0.145792	0.07835	0.05891	0.388915
XLOC_008207	XLOC_008207	1:16095612-16096357	0.060361	0	0.14529	0.306474	0.33248	0.130178	0	0.129829	0
XLOC_008214	XLOC_008214	1:16272568-16304080	0.376508	0.450035	0.428891	0.354542	0.282032	0.338241	0.432464	0.310625	0.319956
XLOC_008260	XLOC_008260	1:19604697-19610570	0.045542	0	0.229689	0	0	0	0.088944	0	0
XLOC_008271	XLOC_008271	1:19722754-19738106	0.077986	0.018813	0.101266	0.138957	0.315294	0.075736	0.146597	0.146728	0.228083
XLOC_008294	XLOC_008294	1:21058494-21096496	0.174269	0.847427	0.656386	0.181575	0.309548	0.45134	0.636771	0.146705	1.4265
XLOC_008496	XLOC_008496	1:25431344-25446979	0.086729	0.678847	0.609203	0.259609	0.234513	0.132999	0.405283	0.357145	0.290895
XLOC_008503	XLOC_008503	1:26001117-26011454	0.714856	0.794087	0.597883	1.23602	0.992473	1.47957	0.860462	0.402818	0.930082
XLOC_008732	XLOC_008732	1:31616574-31648858	0.239957	0.240437	0	0.291168	0.138308	0	0	0	0.530974
XLOC_008764	XLOC_008764	1:31837133-31841393	0	0.195753	0	0	0	0	0	0	0
XLOC_008788	XLOC_008788	1:32978392-33033094	0.029958	0.083867	0.120921	0.405769	0.552461	0.343629	0.157046	0.154153	0.265776
XLOC_008825	XLOC_008825	1:33839337-33844953	0.482185	0.047071	0.097744	0	0	0	0.054156	0	0.114688
XLOC_008829	XLOC_008829	1:34693397-35132201	0.055141	0.097446	0.183195	0.039875	0.073246	0.073811	0.201914	0.102369	0.449715
XLOC_008913	XLOC_008913	1:36660173-36665689	0	0.058807	0.049108	0.242439	0.238515	0.202482	0.014894	0.01098	0.055192
XLOC_008933	XLOC_008933	1:37201803-37203530	0.545764	0.630807	0.650692	1.10467	1.57993	1.31957	1.2731	0.556899	0.661913
XLOC_009002	XLOC_009002	1:40778398-40781277	0.110046	0.116558	0	0	0.108751	0.31541	0.160238	0.148689	0
XLOC_009021	XLOC_009021	1:41056934-41095387	0.186924	0.305309	0.246672	0.137242	0.331745	0.143935	0.052478	0.114108	0.177889
XLOC_009052	XLOC_009052	1:43257226-43258776	0	0	0.115667	0.069173	0.072795	0	0.206456	0	0
XLOC_009079	XLOC_009079	1:44145551-44154162	0.205623	0	0.165519	0.647327	0.301917	0.369143	0	0.143105	0.548252
XLOC_009150	XLOC_009150	1:51398963-51429587	0.417439	0.611431	0.707625	0.356599	0.446256	0.446086	0.300177	0.380859	0.65182
XLOC_009157	XLOC_009157	1:52246863-52281410	0.075092	0.02756	0	0.204272	0.342322	0	0	0	0.062406
XLOC_009163	XLOC_009163	1:52311810-52365262	0.136908	0.085381	0.082523	0.149713	0.15155	0	0.065458	0.172269	0
XLOC_009198	XLOC_009198	1:52420576-52421173	0.073135	0	0.152013	0	0.230782	0.199505	0	0	0.077186
XLOC_009200	XLOC_009200	1:52434758-52447417	0.316923	0.166436	0.142293	0.28923	0.397097	0.405667	0.233115	0.248741	0.286008
XLOC_009242	XLOC_009242	1:54062043-54180357	0.1549	0.110434	0.193582	0.241711	0.502799	0.331006	0.294701	0.212023	0.152891
XLOC_009409	XLOC_009409	1:56034898-56046473	0.421313	0.222179	0.360542	0.522335	0.580431	0.377369	0.430236	0.297296	0.570176
XLOC_009466	XLOC_009466	1:58218441-58281552	1.14055	0.093794	0.400197	0.061097	0.059395	0.033763	2.16803	0.189052	4.34094
XLOC_009551	XLOC_009551	1:65411989-65419509	0	0	0	0.182541	0	0	0	0	0
XLOC_009647	XLOC_009647	1:73235673-73248041	0	0.102625	0	0.162914	0.232539	0.080071	0	0.157352	0.02544
XLOC_009706	XLOC_009706	1:75305029-75402164	0.641999	2.25012	2.36808	1.51948	0.964763	1.13631	0.351838	0.688215	0.953295
XLOC_009707	XLOC_009707	1:75428689-75457898	0	0	0	0	0	0	0	0	0
XLOC_009750	XLOC_009750	1:77463205-77475671	0.207474	0.04921	0.086	0.133157	0.076838	0.108072	0.196942	0.096371	0.138642
XLOC_009885	XLOC_009885	1:81990187-81997931	0.30882	0.358808	0.344691	0.195582	0.264054	0.12107	0.342088	0.395923	0.409201
XLOC_009936	XLOC_009936	1:83826721-83846673	0.176978	0.142097	0.106919	0.570134	0.636118	0.512169	0.3879	0.332222	0.507174
XLOC_010043	XLOC_010043	1:86934336-86941934	0.0554	0.316911	0.294764	0.11758	0.220826	0.523909	0.093063	0.120572	0.225501
XLOC_010050	XLOC_010050	1:87114968-87169796	0.228253	0.272822	0.292112	0.158944	0.151139	0.228389	0.22516	0.359781	0.269325
XLOC_010097	XLOC_010097	1:88540421-88598555	0.109539	0.337306	0.356578	0.694705	0.994595	0.548421	0.383493	0.23941	0.117354
XLOC_010137	XLOC_010137	1:90111951-90137769	2.04745	1.60444	2.09551	1.08537	0.905514	0.863555	1.48698	1.30727	1.68277
XLOC_010149	XLOC_010149	1:90118757-90147548	0.105101	0.072056	0.374869	0.004916	0.181147	0.032979	0.326559	0.064422	0.314994
XLOC_010177	XLOC_010177	1:90931013-90962356	0.129242	0	0	0	0	0	0.199882	0.233729	0
XLOC_010180	XLOC_010180	1:91092286-91114726	1.11466	0.840979	0.630259	0.157722	0.142005	0.510862	0.456132	3.84791	0.282268
XLOC_010213	XLOC_010213	1:92047272-92048600	0	0.220631	0	0.356441	0.087178	0.044859	0.284237	0	0.303374
XLOC_010216	XLOC_010216	1:92242768-92286756	0.343115	0.703673	0.665869	0.496917	0.75444	0.631267	1.21619	0.673051	0.211691
XLOC_010315	XLOC_010315	1:99031622-99034896	0.248854	0.147667	0.257206	0.237297	0.219442	0.212813	0.26638	0.293683	0.223974
XLOC_010470	XLOC_010470	1:103670796-103674598	0.050335	0.04571	0.124478	0.264965	0.256396	0.089154	0.173761	0.016482	0.103039
XLOC_010518	XLOC_010518	1:106933280-106963471	0.042468	0.528086	0.360265	0.328779	0.14103	0.056894	0.467564	0.459782	0.066036
XLOC_010531	XLOC_010531	1:107141663-107154248	0.590315	0.31287	0.707819	0.283616	0.29119	0.324617	0.099371	0.322366	0.06624
XLOC_010568	XLOC_010568	1:108369708-108413035	0.187407	0.222475	0.166575	0.431263	0.479676	0.429251	0.376774	0.144796	0.403979
XLOC_010604	XLOC_010604	1:108643684-108645327	0.150903	0.107076	0.099477	0	0.037555	0	0.310971	0.091797	0.49611
XLOC_010697	XLOC_010697	1:109674142-109702824	0.09694	0.07784	0.278293	0.163779	0.402188	0.141577	0.156789	0.079446	0.1772
XLOC_010699	XLOC_010699	1:109676242-109676494	0.127911	0.144328	0.353702	0.048117	0.43073	0	0.138869	0.073624	0.12964
XLOC_010709	XLOC_010709	1:109918713-109923169	0.072531	0.097868	0.256017	0.114747	0.156062	0.260907	0.183229	0.154833	0.168244
XLOC_010763	XLOC_010763	1:112371211-112396504	0.684563	0.906119	0.467233	0.654652	0.56254	0.310845	0.377612	0.451982	0.360789
XLOC_010792	XLOC_010792	1:114240850-114251207	0.123233	0.066077	0	0.290471	0.131986	0.241311	0.223902	0.306408	0.410066
XLOC_010796	XLOC_010796	1:114266956-114297485	0.143262	0.117996	0	0.055638	0	0.095964	0.105199	0	0
XLOC_010818	XLOC_010818	1:115211736-115213583	0	0	0.12436	0	0	0	0.317958	0	0.189675
XLOC_010847	XLOC_010847	1:115701458-115732457	0.106662	0.093562	0.069725	0.26016	0.281808	0.166987	0.085835	0.052907	0.313166
XLOC_010897	XLOC_010897	1:119631871-119688518	0	0	0	0	0	0.287412	0	0	0
XLOC_010938	XLOC_010938	1:121145603-121203431	0.374121	0.532561	0.231823	0.392557	0.532603	0.483347	0.665648	0.502084	0.723482
XLOC_010961	XLOC_010961	1:121917425-122026053	1.96663	1.32708	2.64432	0.403718	0.192247	0.352391	5.39356	3.07708	5.15463
XLOC_010978	XLOC_010978	1:122054533-122116395	1.16537	0.77725	0.898628	0.59096	0.711148	0.542296	3.2193	1.55392	3.04007
XLOC_011048	XLOC_011048	1:122633739-122685249	0.515177	0.529518	0.354277	0.538636	0.559545	0.54425	0.5843	0.558231	0.693151
XLOC_011206	XLOC_011206	1:126078336-126137412	0.053402	0	0	0	0	0.152807	0	0	0
XLOC_011301	XLOC_011301	1:128691640-128702955	0.113052	0.073854	0.09476	0.362991	0.310968	0.27421	0.1646	0.127004	0.263108
XLOC_011308	XLOC_011308	1:129053113-129142155	0.834412	0.993315	0.999848	0.718806	0.717032	1.11032	1.04493	0.813121	0.767053
XLOC_011342	XLOC_011342	1:129992299-130065648	3.53326	3.04495	3.14021	28.0845	24.3357	1.88056	3.30645	2.84415	2.92936
XLOC_011417	XLOC_011417	1:131859927-131935297	0.067895	0.125467	0.160652	0.042038	0.058691	0.108662	0.606092	0.18268	0.619319
XLOC_011436	XLOC_011436	1:132020632-132025688	0.069408	0.218144	0.089686	0.101332	0.11012	0	0	0.054111	0.180362
XLOC_011439	XLOC_011439	1:132027959-132034838	0.02364	0.045355	0.255904	0.029207	0	0	0	0.032821	0.096675
XLOC_011466	XLOC_011466	1:132144541-132508772	2.27488	3.09336	2.92084	8.77336	12.8926	7.0177	8.25417	2.80544	8.58837
XLOC_011535	XLOC_011535	1:132887462-132893522	0.128857	0.068707	0.184113	0.198539	0.192323	0.143669	0.598996	0.110422	0.706396
XLOC_011584	XLOC_011584	1:135348089-135348463	0	0	0	0	0	0	0	0.216597	0
XLOC_011674	XLOC_011674	1:135541306-135544927	0.033717	0.024261	0.085846	0.170676	0.046981	0	0.225083	0.108492	0.137488
XLOC_011783	XLOC_011783	1:138593928-138594863	0.037089	0	0	0	0.19641	0.079202	0	0.190157	0.671818
XLOC_011860	XLOC_011860	1:141870016-141888146	0.807975	1.13243	1.52585	1.32592	0.529467	0.965904	0.432162	1.79225	0.881834
XLOC_011960	XLOC_011960	1:144781976-144821012	0	0	0	0	0.208607	0	0.402454	0.297438	0.201681
XLOC_012018	XLOC_012018	1:144675034-144680214	0.087785	0.079899	0.073019	0.129032	0.204618	0.099281	0.298315	0.1533	0.26993
XLOC_012075	XLOC_012075	1:144827978-144831591	0.236757	0	0.330531	0.214168	0	0	0.133327	0.432029	0.09411
XLOC_012130	XLOC_012130	1:147961981-147963586	0.059924	0	0	0.251878	0.161896	0	0.145256	0	0.177359
XLOC_012141	XLOC_012141	1:148788783-148892391	0.385255	1.13465	1.5134	1.00783	1.30667	0.965366	2.52685	0.711642	2.87262
XLOC_012162	XLOC_012162	1:149562433-149564560	0.033315	0.037973	0.050834	0.127588	0.139885	0.189141	0.471056	0.100513	0.157276
XLOC_012204	XLOC_012204	1:152462646-152464570	0.330447	0	0.034648	0.266733	0	0.109225	0.243782	0.026973	0
XLOC_012230	XLOC_012230	1:152517646-152566405	0.078055	0.059422	0.064942	0.091225	0.086888	0.121941	0.12792	0.191264	0.109575
XLOC_012263	XLOC_012263	1:152572942-152580744	0.201962	0.176959	0.181966	0.178615	0.236402	0.17703	0.455216	0.259067	0.433384
XLOC_012325	XLOC_012325	1:154869928-154918985	0	0	0	0	0	0.128689	0	0.22901	0.026373
XLOC_012434	XLOC_012434	1:161206390-161267654	0.439122	0.73454	0.607258	0.282044	0.144442	0.053959	0	0.217592	0.166173
XLOC_012480	XLOC_012480	1:161684106-161684415	0	0	0	0	0	0.336941	0	0	0
XLOC_012503	XLOC_012503	1:163052348-163079400	0.070912	0.012585	0.081684	0.216696	0.296638	0.290883	0.086048	0	0.067921
XLOC_012590	XLOC_012590	1:164994902-165128708	0.283841	0.259062	0.282495	0.292575	0.377012	0.379718	0.557258	0.315765	0.893537
XLOC_012626	XLOC_012626	1:166661774-166699811	0.313387	0.70076	0.47554	0.454203	0.637741	0.32552	0.977445	0.461808	0.362134
XLOC_012632	XLOC_012632	1:167279375-167295950	0.314103	0.525853	0.342399	0.446003	0.277224	0.371734	0.63648	0.391323	0.662829
XLOC_012698	XLOC_012698	1:169663231-169671832	1.04958	0.758498	1.25915	1.41632	1.20797	1.46356	1.34196	1.08549	1.27698
XLOC_012730	XLOC_012730	1:171400415-171491672	0.026462	0	0.251707	0.025608	0.18145	0.03593	0.69742	0.028649	0.903
XLOC_012749	XLOC_012749	1:174959754-174979157	0	0	0	0	0	0	0	0.394825	0
XLOC_012771	XLOC_012771	1:175853181-175856446	0	0	0.107319	0.082655	0	0	0	0	0.422364
XLOC_012878	XLOC_012878	1:178605861-178643758	0	0	0	0.197086	0	0	0	0	0
XLOC_012898	XLOC_012898	1:179454934-179461777	0.026389	3480.3	0.043594	0.06298	0.012837	0.030126	0	0.024144	0.062313
XLOC_012908	XLOC_012908	1:179788962-179799657	0	0.18769	0	0	0	0	0	0	0
XLOC_012964	XLOC_012964	1:181516134-181649355	0.080555	0.45212	0.207698	0.809413	0.976434	0.405588	0.40099	0.082157	0.099905
XLOC_012988	XLOC_012988	1:181812158-181816016	0.144635	0	0	0	0	0	0	0	0.449052
XLOC_013024	XLOC_013024	1:182409855-182423476	1.52879	1.6592	1.23963	1.28902	1.05111	1.24382	2.16632	1.66387	1.78778
XLOC_013041	XLOC_013041	1:182630667-182646654	0.049489	0.270674	0.068066	0	0	0	0.093496	0	0.041836
XLOC_013052	XLOC_013052	1:182978546-182979101	14.1965	14.8123	10.6162	5.70628	5.37462	3.15734	8.97559	9.53555	9.82754
XLOC_013057	XLOC_013057	1:183424394-183792406	0.969065	0.550899	0.529756	0.607219	0.784576	0.647963	0.597871	0.699127	0.866449
XLOC_013159	XLOC_013159	1:183705137-183741605	0.049019	0	0.259988	0	0.063818	0	0.092589	0	0.141734
XLOC_013356	XLOC_013356	1:187380294-187385004	2.26742	1.78484	1.75045	2.38278	2.2925	2.13087	2.38512	1.60324	2.92336
XLOC_013476	XLOC_013476	1:190137487-190164786	0.349049	0.680515	0.565892	1.4261	1.44598	1.40749	0.795821	0.730238	1.29892
XLOC_013494	XLOC_013494	1:190625204-190678417	0.932439	0.691649	0.469329	1.79211	1.75745	1.62064	1.4656	2.1838	0.674909
XLOC_013507	XLOC_013507	1:191258152-191258908	0.392599	0.234264	0.092796	0	0.133675	0	0	0.144417	0.124276
XLOC_013651	XLOC_013651	1:200696791-200697597	0	0	0.296605	0	0	0	0	0	0
XLOC_013718	XLOC_013718	1:201665110-201771622	1.00501	1.07181	1.61988	0.99608	1.20632	0.962328	2.91567	1.35345	3.05078
XLOC_013801	XLOC_013801	1:206428760-206435492	0	0	0	0	0.251611	0	0	0	0
XLOC_013825	XLOC_013825	1:207245939-207252416	1.23366	0.962563	1.34235	1.46392	1.04325	0.711908	0.391957	1.15404	0.722588
XLOC_013828	XLOC_013828	1:207262068-207280641	0	0	0	0	0	0	0	0.254216	0.073023
XLOC_013926	XLOC_013926	1:215567652-215568444	0	0.244799	0	0.333193	0	0.137794	0	0	0
XLOC_013951	XLOC_013951	1:216709145-216792746	0.816646	1.16708	1.20964	0.737814	1.19594	0.530008	0.967202	1.02334	1.43552
XLOC_014284	XLOC_014284	1:228854562-229160536	2.80305	0.740223	1.17096	1.27299	1.05561	0.78727	1.79623	2.15329	0.491662
XLOC_014322	XLOC_014322	1:229725944-229849140	0.234448	0.363558	0.532034	4.64334	4.84115	3.61379	0.537274	0.09776	1.53875
XLOC_014344	XLOC_014344	1:231142365-231143362	0.108311	0.138118	0.104214	0.310846	0.35132	0.463537	0.031083	0.150484	0.133346
XLOC_014493	XLOC_014493	1:237820725-238067672	0.22891	0.254503	0.189615	0.183985	0.267614	0.142425	0.188629	0.169194	0.213898
XLOC_014510	XLOC_014510	1:238326391-238333060	0.603194	0.702987	1.07669	1.29736	0.50121	0.457454	0.507725	0.624458	1.09053
XLOC_014524	XLOC_014524	1:238560051-238567499	0.08434	0	0.263231	0.051923	0.264926	0	0.090716	0.375329	0
XLOC_014530	XLOC_014530	1:238638177-238667651	10.9702	5.69741	5.72419	20.9962	19.3304	28.4044	12.7883	4.85412	27.4187
XLOC_014742	XLOC_014742	1:241390100-241393468	0.051028	0	0	0.018786	0	0	0	0	0.301861
XLOC_014773	XLOC_014773	1:241445385-241567928	0.084428	0.134724	0.489839	0.092822	0.145328	0.298383	0.214422	0.108743	0.776592
XLOC_014887	XLOC_014887	1:244680135-244733671	0.159567	0	0	0	0.386275	0	0.598055	0.114129	0
XLOC_014935	XLOC_014935	1:246061652-246078986	0.201474	0.044923	0.121048	0.097966	0.107769	0	0.131934	0.11376	0.136246
XLOC_014936	XLOC_014936	1:246062443-246079583	0.076209	0	0	0.153637	0.031764	0.136766	0.147917	0.079039	0.328505
XLOC_014976	XLOC_014976	1:246548437-246760409	0.356739	0.96988	0.527377	1.22056	0.866174	1.12651	0.904132	0.735237	1.69776
XLOC_015185	XLOC_015185	1:249258617-249507831	0.04915	0.147652	0.380159	0.211987	0.371371	0.214433	0.355866	0.126626	0.440309
XLOC_015325	XLOC_015325	1:249897592-249905442	0.446327	0.532492	0.866623	0.457085	0.417546	0.490236	0.197698	0.788325	0.913442
XLOC_015326	XLOC_015326	1:249905567-249947889	0.220195	0.333478	0.296829	0.1548	0.243951	0.113365	0.394041	0.25181	0.334096
XLOC_015328	XLOC_015328	1:249971182-249979489	0.204045	0.19532	0.079264	0.165382	0.007129	0	0.191658	0.059905	0.283572
XLOC_015332	XLOC_015332	1:249985293-249997739	0.550232	0.327091	0.011199	0.159059	0.316734	0.321854	0.071234	0	0.185837
XLOC_015340	XLOC_015340	1:250400196-250401777	0	0	0.04712	0	0	0.052015	0.170872	0.229511	0.237061
XLOC_015424	XLOC_015424	1:253202390-253275194	0.151409	0	0	0	0	0	0.109783	0.411181	0
XLOC_015435	XLOC_015435	1:253702738-253715941	0.296673	0.149274	0.51132	0.09748	0.275673	0.284583	0.217689	0.180881	0.194139
XLOC_015463	XLOC_015463	1:254723549-254723923	0	0.018866	0.248605	0	0	0	0	0	0
XLOC_015513	XLOC_015513	1:255883162-255887529	0	0.215336	0	0	0	0.115234	0	0	0
XLOC_015533	XLOC_015533	1:255987783-256073004	0.52344	0.57422	0.624008	0.436744	0.99516	0.408103	0.202938	0.155054	1.10576
XLOC_015538	XLOC_015538	1:256046124-256053336	0.065831	0.247635	0.291659	0.056712	0.058384	0.127056	0.053791	0.07915	0.155064
XLOC_015597	XLOC_015597	1:260633187-260648059	0.383033	0.583243	0.468019	1.04208	1.74579	1.03412	1.22239	0.918202	1.10062
XLOC_015653	XLOC_015653	1:262197438-262204423	0.321293	0.314689	0.287466	0	0	0.241108	0.175375	0.225961	0.371743
XLOC_015662	XLOC_015662	1:262361549-262419542	0	0	0	0	0	0	0	0	0
XLOC_015703	XLOC_015703	1:263857542-264028543	0.218316	0.295825	0.17726	0.303994	0.372178	0.169575	0.323414	0.20665	0.418668
XLOC_015806	XLOC_015806	1:268720217-268726527	1.3693	2.52605	1.31557	1.56584	1.09045	1.43606	1.03936	1.12113	1.46863
XLOC_015837	XLOC_015837	1:269172628-269238701	0.629087	0.767374	0.728265	0.727541	0.775482	0.823086	0.716963	0.783604	1.01214
XLOC_015853	XLOC_015853	1:269444851-269452283	0.52292	0.905582	0.560671	0.520457	0.902501	0.318209	0.702632	0.762572	0.526894
XLOC_015860	XLOC_015860	1:269575549-269586384	0.375801	0.446838	0.48098	0.26747	0.316501	0.087427	0.636865	0.277453	0.76785
XLOC_015866	XLOC_015866	1:269640769-269643850	0.659475	0.424911	0.218055	0.297008	0.15879	0.241272	0.345959	0.845721	0.973071
XLOC_015869	XLOC_015869	1:269648543-269649489	0	0.061142	0.02973	0.115293	0.22811	0.159958	0	0.106088	0.108649
XLOC_015876	XLOC_015876	1:269706264-269711354	0.266843	0.195801	0.249373	0.207325	0.234156	0.171184	0.223706	0.474918	0.164878
XLOC_015891	XLOC_015891	1:269808408-269816513	0.614204	0.533733	0.837977	0.58327	0.486961	0.472769	0.693798	0.760878	0.829665
XLOC_015950	XLOC_015950	1:271336765-271399987	0.527497	0.534317	0.391523	0.680514	0.581417	0.316232	0.306496	0.373238	0.472175
XLOC_015976	XLOC_015976	1:272007229-272011937	0.128531	0.160679	0.164672	0.179128	0.554837	0.112582	0.196848	0.202946	0.144878
XLOC_015989	XLOC_015989	1:272655653-272686118	0.707923	0.68399	0.729274	1.41727	2.11417	1.56239	1.11562	1.18843	1.52791
XLOC_016006	XLOC_016006	1:273498293-273500806	0.180497	0.171486	0.128002	0.272562	0.199079	0.193096	0.162368	0.155385	0.206936
XLOC_016008	XLOC_016008	1:273557543-273560145	0.100514	0.269949	0.285856	0.131937	0	0.10495	0.115628	0.495384	0.021716
XLOC_016020	XLOC_016020	1:273701464-273703643	0.044112	0.231881	0.062338	0.045441	0.079359	0	0.032511	0.212098	0.122158
XLOC_016033	XLOC_016033	1:273864908-273865489	0	0	0	0	0	0.447597	0.068919	0	0.051518
XLOC_016043	XLOC_016043	1:273901076-273902589	0	0.13933	0	0	0.421508	0	0	0	0.197366
XLOC_016044	XLOC_016044	1:273911019-273913318	0.058195	0.080822	0.082137	0.015053	0	0	0	0.09108	0.184907
XLOC_016142	XLOC_016142	10:1005558-1009713	0.343269	0.245912	0.38018	0.073009	0.139652	0.057488	0.333395	0.221835	0.232311
XLOC_016151	XLOC_016151	10:1135741-1138476	0.153189	0.19751	0	0	0.076941	0	0	0	0
XLOC_016156	XLOC_016156	10:1203036-1217149	0.265196	0	0	0	0	0	0	0.063404	0
XLOC_016194	XLOC_016194	10:5822996-5825833	0.046595	0.078523	0.084795	0.080257	0.067759	0.058988	0.097717	0.067447	0.311966
XLOC_016236	XLOC_016236	10:10147975-10150936	0	0	0	0	0	0	0	0.25566	0
XLOC_016293	XLOC_016293	10:12322420-12328968	0.078923	0.450116	0.206806	1.65492	2.06603	1.86159	0.88368	0.515724	0.760638
XLOC_016298	XLOC_016298	10:12335005-12336778	0	0	0	0	0.086494	0	0	0	0.348485
XLOC_016309	XLOC_016309	10:12432023-12436414	0.199658	0.181156	0.299732	0.225354	0.525577	0.463149	0.18572	0.404687	0.670992
XLOC_016324	XLOC_016324	10:12756548-12791755	0.112702	0.262457	0.232224	0.330095	0.36643	0.335946	0.292077	0.487033	0.39344
XLOC_016362	XLOC_016362	10:13017419-13144861	0	0	0	0	0	0	0	0	0
XLOC_016376	XLOC_016376	10:13672355-13727712	12.8299	6.40353	10.4758	18.3648	6.28274	17.3959	19.8873	14.6357	16.5011
XLOC_016392	XLOC_016392	10:13965279-13971017	1.05399	1.15824	1.1568	1.14832	1.15579	0.937344	1.06217	1.64793	1.40181
XLOC_016393	XLOC_016393	10:13971532-14001148	0.349643	0.266558	0.356221	0.354303	0.837072	0.370868	0.524322	0.5431	0.813263
XLOC_016394	XLOC_016394	10:13974416-13977098	0	0	0.25039	0.21474	0.059307	0.139195	0.142204	0.012856	0.050007
XLOC_016418	XLOC_016418	10:14477062-14479408	0	0	0	0.305295	0	0.140177	0.057915	0.089942	0
XLOC_016442	XLOC_016442	10:15205413-15264430	0.339355	0.390374	0.249284	0.185064	0.189398	0.225575	0.54638	0.481139	0.51119
XLOC_016455	XLOC_016455	10:16541737-16741169	0.206359	0.207092	0.261559	0.256209	0.283375	0.168546	0.242974	0.200311	0.261082
XLOC_016474	XLOC_016474	10:17438225-17440157	0.108304	0.021625	0	0.139628	0	0	0	0.097713	0.140339
XLOC_016476	XLOC_016476	10:17471072-17477392	0.878189	0.683139	1.13978	0.921812	0.917527	0.556732	0.396535	0.700507	0.582959
XLOC_016510	XLOC_016510	10:19153790-19272971	0.387558	0.192954	0.350975	0.358619	0.260213	0.261881	0.476843	0.273549	0.46618
XLOC_016511	XLOC_016511	10:19270495-19312947	0.046258	0.036852	0.062377	0	0	0.120087	0	0.049616	0.231441
XLOC_016595	XLOC_016595	10:21702160-21778099	0.244522	0.266369	0.230861	0.40755	0.421658	0.342918	0.125719	0.314195	0.318341
XLOC_016685	XLOC_016685	10:24193991-24197822	0.045493	0.173091	0	0.04401	0.624691	0.249244	0	0	0
XLOC_016698	XLOC_016698	10:24739912-24832203	0.435568	0.38149	0.422883	0.427873	0.489322	0.503403	0.672654	0.496677	0.678257
XLOC_016704	XLOC_016704	10:24875226-24903252	0.190225	0.202878	0.114606	0.250448	0.24375	0.163121	0.274929	0.200441	0.274736
XLOC_016735	XLOC_016735	10:25738231-25758291	0.322222	0.019912	0.140994	0.402254	0.239219	0.177086	0.105861	0.159848	0.307912
XLOC_016775	XLOC_016775	10:28153086-28157856	0.073971	0.061592	0.108865	0.164093	0.0453	0.049591	0.027181	0.374242	0.086242
XLOC_016785	XLOC_016785	10:28462144-28475175	1.16977	0.330155	0.439694	0.590509	0.710207	0.544859	0.264445	1.014	0.286489
XLOC_016796	XLOC_016796	10:28485863-28490125	0.042127	0.041389	0	0.357686	0.199802	0.518265	0.283473	0.417771	0
XLOC_016820	XLOC_016820	10:28866213-28875753	1.14675	1.32632	1.23555	2.08699	1.60504	1.67936	1.6768	1.70614	1.35928
XLOC_016970	XLOC_016970	10:33610030-33629903	0.428324	0.060841	0.071608	0.050459	0.059384	0	0.264365	0	0.231016
XLOC_016978	XLOC_016978	10:33630362-33637841	0	0.04509	0	0	0	0	0.311141	0.194361	0
XLOC_017013	XLOC_017013	10:34330762-34401122	0.195978	0	0	0	0	0	0	0	0
XLOC_017103	XLOC_017103	10:35013087-35055512	0	0	0	0	0	0	0	0	0.365966
XLOC_017203	XLOC_017203	10:39878825-39886403	10.613	8.79308	9.6552	10.394	11.458	12.1086	16.5884	12.5599	14.3881
XLOC_017269	XLOC_017269	10:42013100-42116190	1.70479	1.33869	2.169	3.54227	5.37488	3.26621	3.44037	1.92869	4.32665
XLOC_017272	XLOC_017272	10:41962567-41964125	0.050676	0	0.018145	0.081626	0.266719	0.197035	0	0.10973	0
XLOC_017273	XLOC_017273	10:42126229-42137384	0.179621	0.205149	0.302965	0.719161	0.804717	0.452872	0.75223	0.191712	0.572796
XLOC_017315	XLOC_017315	10:42974893-43008338	0.139827	0.049567	0.12392	0.258699	0.213689	0.243068	0.163039	0.201561	0.1621
XLOC_017319	XLOC_017319	10:43018848-43069183	0.239981	0.16199	0.10458	0.188728	0.274016	0.212927	0.080441	0.098046	0.128578
XLOC_017345	XLOC_017345	10:43076904-43084634	0.106088	0.169176	0.055871	0.113214	0.237602	0.145334	0.386462	0.21453	0.212056
XLOC_017365	XLOC_017365	10:44018701-44050820	0.273872	0.255385	0.287446	0.644882	1.21212	0.652264	0.510989	0.546902	0.602538
XLOC_017676	XLOC_017676	10:47140774-47232396	0.22782	0.195609	0.076783	0.115392	0.379843	0.045509	0.145839	0.188705	0.193471
XLOC_017686	XLOC_017686	10:47302188-47302903	0.230906	0.161664	0.118552	0.206682	0	0	0.213907	0	0.347913
XLOC_017710	XLOC_017710	10:48583637-48656799	1.03128	1.19545	1.80482	4.02486	2.30034	2.3329	2.93225	1.5072	3.08391
XLOC_017711	XLOC_017711	10:48598979-48605263	0.217255	0.138795	0.217343	0.369528	0.390997	0.090842	0.340067	0.317363	0.337173
XLOC_017738	XLOC_017738	10:50245567-50247394	0	0	0.044196	0.134977	0	0.176017	0	0.038654	0.185793
XLOC_017756	XLOC_017756	10:50479568-50484301	0.192642	0	0	0	0	0	0	0.026714	0
XLOC_017765	XLOC_017765	10:50680349-50684190	0.094904	0.03166	0.077146	0.20823	0.323183	0.186894	0.11387	0.060765	0.452533
XLOC_017794	XLOC_017794	10:52576233-52577253	0.172309	0.192543	0	0.066905	0	0.129265	0.15451	0.166313	0
XLOC_017811	XLOC_017811	10:52676831-52834262	0.102115	0.26427	0.288478	0.164699	0.135492	0.434133	0.099312	0.773518	0.158783
XLOC_017823	XLOC_017823	10:52784249-52789311	0	0.163884	0	0	0	0	0	0	0
XLOC_017830	XLOC_017830	10:53061141-53065739	0.134191	0.089167	0.215505	0.14179	0.259922	0.204151	0.17724	0.06312	0.19067
XLOC_017834	XLOC_017834	10:53136273-53315051	0.217914	0.277436	0.192973	0.218549	0.147654	0.111314	0.422621	0.246497	0.314399
XLOC_017846	XLOC_017846	10:54206131-54214190	3.57195	3.99311	2.69543	1.71382	2.09008	2.23522	0.609161	0.385713	1.13602
XLOC_017874	XLOC_017874	10:56437288-56461087	0.38296	0.412503	0.507691	0.155456	0.184356	0.372348	0.636114	0.373891	0.570008
XLOC_017906	XLOC_017906	10:57897890-57898851	0.133517	0.192767	0.282688	0.025613	0.088086	0	0.14311	0.035354	0.310032
XLOC_018007	XLOC_018007	10:63391636-63393107	0.758739	0.364683	0.374506	0.121631	0.155302	0.078271	0.062134	0.299523	0.090746
XLOC_018075	XLOC_018075	10:65548724-65550525	0.538154	0.217871	0	0.327797	0.339816	0.286838	0.314209	0.70376	0.072472
XLOC_018104	XLOC_018104	10:66173188-66174353	0	0.259389	0	0.100095	0.076756	0	0	0.058059	0.084729
XLOC_018113	XLOC_018113	10:66284500-66290491	0.215619	0.629507	0.06756	0.435278	0.743133	0.466684	0.091391	0.284082	0.061302
XLOC_018138	XLOC_018138	10:66434926-66439323	0.27171	0.095357	0.095922	0.157805	0.222214	0.302776	0.426613	0.044232	0.145427
XLOC_018167	XLOC_018167	10:67215765-67216600	0	0	0	0.05522	0	0	0.357451	0	0
XLOC_018179	XLOC_018179	10:68534480-68539447	1.50053	2.92001	2.10954	17.907	15.432	19.4236	2.75961	0.996362	4.11523
XLOC_018191	XLOC_018191	10:68710476-68729122	0	0.093067	0	0.095794	0.086199	0	0	0.234823	0.115278
XLOC_018209	XLOC_018209	10:68779868-68926665	0.301986	0.178366	0.31051	0.573215	0.918536	0.335216	0.452789	0.362362	0.813854
XLOC_018227	XLOC_018227	10:69304633-69319059	0.212073	0.891951	0.816728	0.888428	0.698653	0.79462	0.762392	0.243633	0.858505
XLOC_018272	XLOC_018272	10:1096586-1138568	0.517454	0.361005	0.255169	0.138595	0.171633	0.142163	0.168987	0.073662	0.17701
XLOC_018284	XLOC_018284	10:1197618-1217230	0.254591	0.541078	0.236978	0.168045	0.077718	0.267243	0.347712	0.330331	0.166281
XLOC_018347	XLOC_018347	10:8522854-8548875	0	0	0.091569	0	0.087999	0	0.095664	0.056799	0.326657
XLOC_018360	XLOC_018360	10:8559281-8978031	0.32818	0.250643	0.295094	0.360965	0.499962	0.373083	0.823524	0.264072	0.632228
XLOC_018364	XLOC_018364	10:9475845-9476175	0.368551	0	0	0	0	0	0	0	0
XLOC_018417	XLOC_018417	10:10992503-11001010	0	0	0	0.196697	0	0.069635	0	0	0
XLOC_018424	XLOC_018424	10:11006933-11313886	0.809762	0.787726	1.36575	1.43641	1.25948	1.02339	1.11644	0.322719	1.38987
XLOC_018446	XLOC_018446	10:11728012-11728662	0	0.084102	0.024484	0.574716	0	0	0.131222	0	0
XLOC_018448	XLOC_018448	10:11766258-11768557	0.20046	0	0	0	0	0	0.078081	0	0
XLOC_018449	XLOC_018449	10:11770641-11777919	0	0.175996	0	0	0.050932	0	0	0	0
XLOC_018453	XLOC_018453	10:11788703-11835322	0.296954	0.332722	0.096017	0.263159	0.390549	0.077788	0.647432	0.350285	0.498127
XLOC_018505	XLOC_018505	10:13432249-13435723	0.307778	0.288783	0.29547	0.641634	0.487266	0.402841	0.226283	0.448576	1.07873
XLOC_018527	XLOC_018527	10:13822784-13837102	0	0.060747	0	0	0	0.489108	0.124393	0.102242	0.422742
XLOC_018547	XLOC_018547	10:13968937-13970227	0.208792	0.202927	0.111304	0.134073	0.129601	0.247913	0.101735	0.211262	0.225544
XLOC_018576	XLOC_018576	10:15279669-15317503	0.370157	0.191793	0.249222	0.226846	0.299139	0.263196	0.383235	0.251642	0.280574
XLOC_018601	XLOC_018601	10:17154959-17156367	0.163123	0.500944	0.333358	0.895369	0.713382	0.772815	0.661053	0.444623	0.429418
XLOC_018609	XLOC_018609	10:17365655-17413961	0.906456	0.700196	0.882728	0.623131	0.845208	1.02902	1.35979	0.715223	0.769787
XLOC_018611	XLOC_018611	10:17437773-17441226	0.733229	0.738667	0.557547	0.662613	0.556005	0.801095	0.680976	0.405418	0.459207
XLOC_018612	XLOC_018612	10:17442312-17449259	0.388986	0.214878	0.223784	0.052713	0	0.052374	0.296067	0.125424	0.536972
XLOC_018693	XLOC_018693	10:21696825-21778133	6.00131	2.98381	5.87056	5.40306	4.61594	3.23839	10.75	3.03263	12.8285
XLOC_018706	XLOC_018706	10:22250933-22261711	0.394984	0.070902	0.062058	0.146912	0	0.038894	0.297255	0.349142	0.389971
XLOC_018712	XLOC_018712	10:22261845-22270406	0.57339	0.292499	0.389978	0.358268	0.440877	0.418931	0.66363	0.481679	0.677099
XLOC_018720	XLOC_018720	10:22908357-22981558	2.72872	1.40569	1.86432	1.69238	1.53024	1.40621	1.604	0.495236	1.18737
XLOC_018722	XLOC_018722	10:22960266-22961283	0.15132	0	0.28938	0	0	0.041885	0	0.203092	0
XLOC_018758	XLOC_018758	10:23829722-23830468	0	0.158917	0	0	0	0	0	0	0
XLOC_018764	XLOC_018764	10:23883969-24076822	0.126065	0.130342	0.164716	0.208306	0.257201	0.152403	0.04856	0.079147	0.134324
XLOC_018768	XLOC_018768	10:24156475-24157162	0.055147	0.136191	0.024815	0.160352	0	0.156445	0.1762	0	0.213296
XLOC_018786	XLOC_018786	10:24804683-24807817	23.5179	30.2558	19.7423	19.1653	18.2945	21.8586	25.8993	20.4513	19.8093
XLOC_018802	XLOC_018802	10:24956426-24976513	0.061644	0.137184	0.066731	0	0.279981	0	0	0	0.322045
XLOC_018875	XLOC_018875	10:28407691-28463810	2.53863	1.70976	1.61386	1.50202	1.2622	1.20786	1.83611	2.51643	1.14611
XLOC_018910	XLOC_018910	10:28866501-28874133	0	0	0	0	0.286867	0.312681	0.251662	0.3253	0
XLOC_018925	XLOC_018925	10:28993540-29004996	0.311994	0.194679	0.238062	0.192038	0.188575	0.126152	0.143325	0.221181	0.171341
XLOC_018933	XLOC_018933	10:29428126-29428633	0	0	0	0	0.079189	0	0	0.226336	0
XLOC_018942	XLOC_018942	10:30458728-30487045	0	0	0	0	0	0	0	0.316893	0
XLOC_018956	XLOC_018956	10:30954958-30975564	0.349091	0.258227	0.266632	0.405835	0.387919	0.180107	0.095128	0.057014	0.446745
XLOC_019006	XLOC_019006	10:31991721-32101476	0.819439	0.868667	1.20573	1.0433	1.35774	1.05309	1.00068	0.424487	1.14572
XLOC_019017	XLOC_019017	10:32111280-32149282	8.66869	13.3048	9.64926	4.00386	3.14982	3.52311	2.16172	2.35803	5.27762
XLOC_019030	XLOC_019030	10:32272929-32275111	0.202968	0.368543	0	0.285752	0.232987	0.272081	0.243583	0.059967	1.16185
XLOC_019049	XLOC_019049	10:32843772-32881431	0.028444	0.192583	0.090784	0.193003	0.16014	0.096896	0.130762	0.114429	0.269931
XLOC_019053	XLOC_019053	10:33020725-33021868	0.183562	0.106462	0.121272	0.263627	0.353089	0.163643	0.074443	0.133952	0.410276
XLOC_019140	XLOC_019140	10:38914524-39001809	1.09732	0.8656	1.08952	0.772685	0.776657	0.598931	1.57223	1.12457	1.33247
XLOC_019146	XLOC_019146	10:38926704-38935900	0.190163	0.310199	0.290911	0.234129	0.299047	0.183997	0.472993	0.146273	0.424512
XLOC_019200	XLOC_019200	10:39878140-39881393	0.082914	0.127946	0.022854	0.093503	0.031329	0.133437	0.10854	0	0.058369
XLOC_019204	XLOC_019204	10:39893446-39894440	0.049093	0	0.02899	0.15241	0.322559	0.146327	0.053348	0.038736	0.130772
XLOC_019267	XLOC_019267	10:41564698-41568454	0.186705	0.096124	0.070971	0.158913	0.031386	0.153692	0.378234	0.185248	0.328946
XLOC_019328	XLOC_019328	10:41894786-42014690	2.24041	2.63408	2.62658	3.29059	3.88348	3.54387	4.0208	2.91423	4.12365
XLOC_019381	XLOC_019381	10:42408989-42447735	0.333563	0.121262	0.227167	0.148749	0.180612	0.144595	0.696648	0.302722	0.460133
XLOC_019382	XLOC_019382	10:42418303-42439732	0.089977	0	0.141406	0.087854	0.086137	0	0.304875	0.045634	0
XLOC_019398	XLOC_019398	10:42758972-42761602	0.036509	0	0	0.395466	0.228255	0.097822	0	0.200267	0.056769
XLOC_019411	XLOC_019411	10:43077241-43097302	1.21326	0.326022	0.432177	0.431751	1.10604	0.507761	1.0397	1.31142	0.668301
XLOC_019457	XLOC_019457	10:45079106-45289409	1.65883	2.67068	1.48014	2.28493	2.18677	2.39754	2.56888	1.82998	2.48558
XLOC_019510	XLOC_019510	10:48054277-48095943	0.191968	0.227022	0.266077	0.444006	0.367149	0.214988	0.484976	0.202757	0.606105
XLOC_019530	XLOC_019530	10:48287301-48360642	0.059838	0.334421	0.144014	0.00915	0.040197	0.081043	0.088885	0.154072	0.093953
XLOC_019573	XLOC_019573	10:50340860-50364788	0.072748	0.041812	0.121826	0.388879	0.31204	0.30177	0.265396	0.245092	0.299764
XLOC_019582	XLOC_019582	10:50358266-50360240	0.144515	0.048091	0.043747	0.07902	0.074392	0.114915	0.167768	0.134715	0.247409
XLOC_019593	XLOC_019593	10:50530085-50539891	0.016854	0.026961	0	0.296282	0.413645	0.359447	0.13128	0.053958	0.359154
XLOC_019608	XLOC_019608	10:51583539-51592281	0	0.182831	0	0	0	0	0	0	0
XLOC_019620	XLOC_019620	10:51908027-51910673	0.331794	0.35576	0.288284	0.36399	0.270676	0.297997	0.193247	0.213814	0.403649
XLOC_019633	XLOC_019633	10:52575578-52577170	0.105943	0.465417	0.356941	0.265632	0.121602	0.197665	0.070735	0.470566	0.192063
XLOC_019639	XLOC_019639	10:53061824-53067542	0.045241	0	0.054905	0.095707	0.067508	0.079937	0.177195	0.032653	0.164143
XLOC_019654	XLOC_019654	10:53500352-53500749	0	0.200336	0	0	0.073451	0	0	0	0.066016
XLOC_019680	XLOC_019680	10:56057002-56076065	2.57784	0.363152	0.999124	1.93104	1.85468	0.707041	1.7351	0.43914	5.36368
XLOC_019689	XLOC_019689	10:56477599-56547968	0	0.306781	0.06862	0	0	0	0	0	0
XLOC_019721	XLOC_019721	10:57051853-57057297	0.182327	0.09952	0.142898	0.42347	0.575518	0.157264	0.365873	0.116074	0.440877
XLOC_019722	XLOC_019722	10:57062678-57071690	0.201083	0.074172	0.228034	0.485455	0.810122	0.344963	0.201118	0.198799	0.511303
XLOC_019724	XLOC_019724	10:57384689-57400682	0.364556	0.16625	0.326373	0.527619	0.731159	0.369823	0.908769	0.356426	1.07564
XLOC_019725	XLOC_019725	10:57413297-57501791	0.336349	0.103959	0.249192	0.402672	0.551154	0.305812	0.40133	0.281672	0.767526
XLOC_019726	XLOC_019726	10:57447435-57450010	0.248756	0.085417	0.207242	0.400346	0.499324	0.370477	0.370892	0.171795	0.801686
XLOC_019727	XLOC_019727	10:57525314-57588952	0.255181	0.127383	0.200031	0.237707	0.498511	0.343416	0.487961	0.316964	0.601076
XLOC_019728	XLOC_019728	10:57532920-57574281	0.12905	0.121661	0.227924	0.245941	0.531927	0.145828	0.311734	0.370251	0.367405
XLOC_019729	XLOC_019729	10:57541869-57542503	0.050727	0.026244	0.458364	0.10581	0.314549	0.196196	0.230721	0.17465	0.474927
XLOC_019731	XLOC_019731	10:57633728-57698945	0.211546	0	0	0	0	0	0	0	0
XLOC_019734	XLOC_019734	10:57804694-57829438	0.342757	0.396585	0.499261	0.51527	0.501678	0.550121	1.4031	0.569663	0.934879
XLOC_019745	XLOC_019745	10:57912429-57929110	0.137107	0.122734	0.243914	0.168134	0.39862	0.156565	0.450977	0.231924	0.279635
XLOC_019796	XLOC_019796	10:60136687-60138603	0.49792	0.403988	0.363589	0.434662	0.615442	0.616214	0.616954	0.526365	0.492315
XLOC_019806	XLOC_019806	10:60704474-60713793	0.019547	0.186233	0.340402	0.487271	0.735071	0.685118	0.208384	0.118426	0.40063
XLOC_019893	XLOC_019893	10:65514821-65517535	0.193072	0.034141	0	0	0	0	0.06142	0.411728	0
XLOC_019897	XLOC_019897	10:65522575-65527924	0.701644	0.144882	0.104665	0.156011	0.077047	0.115368	0.126778	0.442466	0.132493
XLOC_019905	XLOC_019905	10:65547670-65549496	0.025892	0	0	0.283045	0.252192	0.259738	0.1271	0.158171	0.137157
XLOC_019946	XLOC_019946	10:66433252-66436267	0.623312	0.891658	0.848305	0.803408	0.62119	1.25651	0.385563	0.604416	0.734463
XLOC_019965	XLOC_019965	10:66991394-66992257	0.231565	0.276936	0.087588	0.246127	0.318619	0.174115	0.042227	0.026428	0.090018
XLOC_019966	XLOC_019966	10:66992349-66996738	0.118336	0.038629	0.176095	0.111013	0.095942	0.35638	0	0.108148	0
XLOC_020006	XLOC_020006	10:68578570-68621330	0.379331	0.224529	0	0.461099	0.457526	0.649844	0.389119	0.273724	0.371935
XLOC_020007	XLOC_020007	10:68621629-68705046	0.493378	0.315879	0.384232	0.514182	0.43115	0.502468	0.409873	0.31213	0.56965
XLOC_020041	XLOC_020041	11:75759-81775	0	0.19511	0	0	0	0	0	0	0
XLOC_020088	XLOC_020088	11:1421177-1500477	0.528596	0.777414	0.59864	0.513012	0.627908	0.646948	0.789753	0.522311	0.494064
XLOC_020106	XLOC_020106	11:1763773-1768223	0	0.411284	0	0.481781	0.057644	0.080389	0	0	0.090943
XLOC_020118	XLOC_020118	11:1964625-1966367	0	0	0	0.206002	0	0	0	0	0
XLOC_020161	XLOC_020161	11:4369157-4370569	0.197441	0.108603	0.144106	0.059734	0.087055	0.286223	0.321216	0.163024	0.244119
XLOC_020184	XLOC_020184	11:4738799-4739287	0.271847	0	0.19077	0	0.292815	0.440996	0.718092	0.234653	0.254776
XLOC_020233	XLOC_020233	11:6698065-6763608	0.868236	0.741099	0.674704	0.41233	0.459447	0.516863	0.565492	0.668696	0.622959
XLOC_020242	XLOC_020242	11:6960598-6961160	0	0	0	0	0.49918	0	0	0	0
XLOC_020247	XLOC_020247	11:7141866-7145321	0.351896	0.353161	0.321999	0.262357	0.144637	0.218393	0.152007	0.941329	0.182862
XLOC_020248	XLOC_020248	11:7159647-7162232	0	0.235592	0	0	0.086171	0	0.019009	0	0.060956
XLOC_020249	XLOC_020249	11:7167287-7170669	0.18419	0.221238	0.209957	0.194316	0.496414	0.323658	0.16605	0.25265	0.12831
XLOC_020266	XLOC_020266	11:7465578-7474000	0	0.070098	0.121756	0.052141	0	0.0889	0.040739	0.270291	0
XLOC_020370	XLOC_020370	11:8866754-8885496	0.209399	0.342701	0.380817	0.263451	0.307786	0.115084	0.167338	0.09935	0.86843
XLOC_020399	XLOC_020399	11:9642852-9690624	0.201833	0.248714	0.332692	0.151591	0	0.213702	0	0	0.669839
XLOC_020400	XLOC_020400	11:9587917-9594212	1.12179	0.049589	0.025675	0.03303	0.031953	0	0.056572	0.082307	0.056106
XLOC_020401	XLOC_020401	11:9617304-9620370	0.307457	0.172571	0.149927	0.148927	0.040639	0.291691	0.185244	0.247855	0.153446
XLOC_020402	XLOC_020402	11:9620525-9626930	0	0	0	0	0.036885	0	0.486008	0.038274	0
XLOC_020412	XLOC_020412	11:9754744-9804112	0	0.040585	0	0	0.259203	0	0	0	0.260301
XLOC_020413	XLOC_020413	11:9913075-9956071	0.152256	0.051231	0.041062	0.09792	0	0	0.092348	0	0.107549
XLOC_020483	XLOC_020483	11:11879909-12159103	0.220168	0.176598	0.146499	0.295857	0.469095	0.261066	0.289075	0.180543	0.760183
XLOC_020700	XLOC_020700	11:13793397-13806285	0.082247	0.116481	0.142422	0.296731	0.281417	0.180032	0.111555	0.095475	0.252526
XLOC_020767	XLOC_020767	11:13958100-13959209	0.072813	0	0.063714	0.236793	0.087084	0.080178	0.180447	0.042701	0
XLOC_020775	XLOC_020775	11:14759505-14769418	0.043187	0.022231	0	0	0.10894	0.164808	0.054381	0	0
XLOC_020777	XLOC_020777	11:14973072-14982765	0	0.163426	0	0	0	0	0	0	0.336378
XLOC_020778	XLOC_020778	11:14973278-14979054	0.055574	0.01486	0	0	0	0	0.290332	0	0.091425
XLOC_020780	XLOC_020780	11:15039998-15057010	0.125903	0.144084	0.164743	0.175371	0.044467	0.220146	0.198943	0	0.104721
XLOC_020798	XLOC_020798	11:15472377-15481468	0.187174	0.142526	0.268087	0.053024	0.13232	0.193183	0.573003	0.096724	0.387495
XLOC_020823	XLOC_020823	11:16047606-16086572	0.063258	0.079464	0.05619	0.121357	0.113114	0.074174	0	0	0.260829
XLOC_020854	XLOC_020854	11:17878382-17920235	0.030351	0.1832	0.056669	0.052976	0.232825	0.082257	0.094131	0.055301	0.027928
XLOC_020907	XLOC_020907	11:18129111-18131902	0.241965	0.133112	0.045481	0.08183	0.180682	0.085075	0.144333	0.141028	0.120923
XLOC_020928	XLOC_020928	11:18425673-18461660	1.77227	1.78184	1.13263	1.6046	1.21167	1.12412	1.82452	0.967646	1.78951
XLOC_020932	XLOC_020932	11:18518165-18534572	0.317579	0.228798	0.354649	0.643417	0.417415	0.239992	0.392021	0.22613	0.443741
XLOC_020944	XLOC_020944	11:18870691-18935850	2.74616	0.357743	0.677875	2.09474	0.996342	0.443471	3.29389	1.45148	1.18705
XLOC_020950	XLOC_020950	11:18904066-18984603	6.39084	1.19977	1.64698	4.4794	3.80386	2.23145	4.81913	3.37471	1.09167
XLOC_020976	XLOC_020976	11:19043633-19046237	0.24351	0.040938	0.046422	0.366066	0.281906	0.098841	0.200361	0.200067	0
XLOC_020977	XLOC_020977	11:19046714-19084977	0.161571	0.21862	0	0.250551	0.002765	0.052284	0.408086	0.106194	0.012137
XLOC_020981	XLOC_020981	11:19053537-19061098	0.282362	0.063972	0.080834	0.540097	0.364608	0.087695	0.0597	0.205859	0.038142
XLOC_020984	XLOC_020984	11:19068944-19069518	0.100698	0	0	0.291788	0.270582	0	0	0.113369	0
XLOC_020992	XLOC_020992	11:19091162-19092525	0.211217	0.044449	0	0.212652	0.157884	0.075312	0.172164	0	0.027692
XLOC_021006	XLOC_021006	11:19349098-19377925	22.6282	29.1919	20.4387	17.7905	15.911	14.151	11.3313	20.9652	18.3992
XLOC_021026	XLOC_021026	11:19999935-20017072	0.257954	0.050946	0	0.080019	0.13964	0.120172	0.130495	0	0
XLOC_021074	XLOC_021074	11:22197019-22198098	0	0	0.310756	0	0	0	0	0	0
XLOC_021090	XLOC_021090	11:22447756-22468611	0	0	0	0	0	0	0.407889	0	0
XLOC_021101	XLOC_021101	11:22844398-22862415	0.160419	0.167958	0.138912	0	0	0	0.015256	0.021026	0
XLOC_021133	XLOC_021133	11:25545265-25578345	0	0.066432	0.106777	0.104751	0.053123	0.010933	0.0881	0.167706	0.201896
XLOC_021144	XLOC_021144	11:25728222-25734992	0	0.04226	0	0.199378	0	0	0	0	0
XLOC_021148	XLOC_021148	11:25899995-25903138	0.162408	0.108676	0.125892	0.146974	0.224609	0.075804	0.148055	0.247372	0.191254
XLOC_021174	XLOC_021174	11:29898491-29899663	0.044912	0.037364	0	0.043462	0.116929	0	0	0	0.413425
XLOC_021284	XLOC_021284	11:44779239-44807715	0	0	0	0	0	0	0.637416	0	0
XLOC_021326	XLOC_021326	11:47794276-47818547	0.409551	0.632688	0.454429	0.368553	0.367057	0.402479	0.459237	0.442122	0.501557
XLOC_021380	XLOC_021380	11:51121963-51126044	0	0.270178	0	0.294905	0.471227	0	0	0	0
XLOC_021455	XLOC_021455	11:52242411-52260883	0	0	0	0	0.275344	0	0	0.091862	0
XLOC_021587	XLOC_021587	11:62413535-62474074	0.564449	0.199252	0.37108	0.484311	0.614061	0.356621	1.9001	0.496115	2.20527
XLOC_021589	XLOC_021589	11:62459410-62500576	0.145052	0.181034	0.10892	0.157143	0.207877	0.143896	0.79942	0.143952	1.02956
XLOC_021590	XLOC_021590	11:62481458-62498371	0.124793	0.26972	0.539863	0.153146	0.461616	0.192905	0.191168	0.092081	0.458268
XLOC_021593	XLOC_021593	11:62953356-62962821	0.216815	0	0	0	0.162585	0	0.05774	0	0.067427
XLOC_021641	XLOC_021641	11:64238892-64309818	0.290174	0.226685	0.278485	0.250941	0.231529	0.095648	0.449158	0.543206	0.151671
XLOC_021736	XLOC_021736	11:67829280-67856348	0.09774	0.030482	0.090048	0.221857	0.296624	0.19181	0.473335	0.053893	0.378735
XLOC_021743	XLOC_021743	11:68359875-68390734	0.763319	0.135053	0	0	0	0	0.346194	2.13446	0
XLOC_021764	XLOC_021764	11:69362137-69442594	0.244509	0.217541	0.255099	0.239157	0.249591	0.226631	0.220102	0.218222	0.223783
XLOC_021811	XLOC_021811	11:74267482-74325196	0.39714	0.526192	0.285802	0.350119	0.426173	0.394579	0.142336	0.384479	0.51304
XLOC_021909	XLOC_021909	11:77544247-77545903	0.16739	0.094713	0.055473	0.139528	0	0	0.143194	0.048558	0.200856
XLOC_021949	XLOC_021949	11:78905337-78918137	0.098481	0.202485	0.075405	0.082681	0.070699	0.160986	0.363574	0.112994	0.326477
XLOC_021951	XLOC_021951	11:78911121-78921468	0.052579	0.173152	0.090311	0.054608	0.094056	0.092348	0.089692	0.033367	0.040879
XLOC_021963	XLOC_021963	11:78939249-78940438	0.149571	0.158	0.079638	0.016947	0	0.038865	0.087986	0.16748	0
XLOC_021966	XLOC_021966	11:78949302-78950205	0	0.112748	0	0.126838	0	0	0.035987	0	0.211666
XLOC_021984	XLOC_021984	11:576723-617089	2.37136	2.00067	1.91339	1.33375	2.47978	2.71095	6.41613	2.94618	3.56754
XLOC_021985	XLOC_021985	11:624207-630548	0	0	0.253187	0.151416	0	0	0	0.048561	0
XLOC_022007	XLOC_022007	11:1099659-1103160	0.078627	0.119545	0.119181	0.251838	0.199869	0.170647	0.078704	0.137554	0.208953
XLOC_022060	XLOC_022060	11:2193777-2280700	0.610332	0.55434	0.747537	0.607523	0.789218	0.510197	0.9493	0.604027	1.48505
XLOC_022061	XLOC_022061	11:2205130-2206197	0.158162	0	0.04706	0.100707	0.063365	0	0.33271	0	0
XLOC_022120	XLOC_022120	11:3840489-3873241	0	0.32741	0	0.08267	0.132456	0.423032	0.055534	0.080968	0.251584
XLOC_022142	XLOC_022142	11:4717672-4720087	0	0.112827	0.32141	0.064502	0.065358	0.423855	0.175384	0.014432	0.109032
XLOC_022170	XLOC_022170	11:5477886-5486090	0.393129	0.662437	0.374492	0.645324	0.888788	0.873412	1.22503	0.670586	0.973477
XLOC_022176	XLOC_022176	11:5910465-5953692	0.468617	0.509603	0.532702	0.824297	0.322806	0.571184	1.63818	0.690088	0.803285
XLOC_022197	XLOC_022197	11:6605149-6605893	0	0	0	0	0	0.358166	0	0	0
XLOC_022223	XLOC_022223	11:6959925-6961455	0.09184	0.04764	0	0.160305	0.191469	0.11247	0.151485	0.041749	0.148903
XLOC_022226	XLOC_022226	11:6966608-6971775	0.088617	0.011522	0.022109	0.1522	0.320085	0.086057	0.206621	0.077784	0.186027
XLOC_022240	XLOC_022240	11:7103175-7169342	0.774709	0.60392	0.566407	0.530418	0.915828	0.534969	0.683592	0.8732	1.04417
XLOC_022257	XLOC_022257	11:7139153-7145369	0.239071	0.309011	0.234093	0.252835	0.397272	0.186641	0.165857	0.344801	0.249816
XLOC_022286	XLOC_022286	11:7501837-7512105	0.585247	0.14203	0.207657	0.029081	0.049945	0.049069	0.15583	0.414587	0.077685
XLOC_022305	XLOC_022305	11:8843495-8890869	0.73238	1.11583	0.696436	1.29149	1.29975	1.37761	1.00082	0.439168	1.35595
XLOC_022310	XLOC_022310	11:9132229-9187494	0.130642	0.108446	0.105759	0.240902	0.144695	0.145932	0.031995	0.068401	0.457211
XLOC_022314	XLOC_022314	11:9206397-9220425	0.254636	0.228028	0.449842	0.253956	0.459669	0.444572	0.280128	0.263826	0.41607
XLOC_022321	XLOC_022321	11:9676398-9690637	1.8117	1.19731	0.828226	1.46597	3.93295	1.63661	3.14068	1.12658	4.03738
XLOC_022322	XLOC_022322	11:9630710-9633506	0.721933	0.344543	0.655322	0.558048	1.14962	0.567451	0.877805	0.480401	1.8742
XLOC_022323	XLOC_022323	11:9732910-9738351	0.202569	0.183677	0.322396	0.20406	0.279748	0.310258	0.386135	0.155512	0.622518
XLOC_022329	XLOC_022329	11:9823072-9895093	0.199247	0.077807	0	0.173863	0	0.069393	0.149606	0.276768	0.158482
XLOC_022418	XLOC_022418	11:14815221-14874444	0.100947	0.067918	0.070897	0.066552	0.072409	0.069605	0.230929	0.07697	0.183986
XLOC_022636	XLOC_022636	11:15179038-15180287	0.025043	0.015576	0.102046	0.070989	0.209556	0.125412	0.027221	0	0.271619
XLOC_022692	XLOC_022692	11:15418138-15422500	0	0	0.357324	0	0	0	0.002955	0.005809	0
XLOC_022886	XLOC_022886	11:17688312-17689892	0.06545	0.139636	0.248092	0.099953	0.136475	0.200328	0.076791	0.161072	0.116064
XLOC_022942	XLOC_022942	11:18425727-18461690	20.4929	22.2047	20.5287	23.2858	22.0363	26.6933	25.1114	23.2295	21.9532
XLOC_022945	XLOC_022945	11:18518179-18530182	0	0.10463	0	0.156131	0	0	0	0	0
XLOC_022952	XLOC_022952	11:18917824-18975266	0.386768	0	0	0.012578	0.252669	0.124866	0.068613	0.081686	0
XLOC_022958	XLOC_022958	11:18933832-18936587	0.008315	0	0	0.268223	0	0	0.101481	0.058477	0
XLOC_023213	XLOC_023213	11:22263884-22267364	0.076457	0	0.1462	0.011992	0.038667	0.099521	0.021434	0.406017	0
XLOC_023218	XLOC_023218	11:22323426-22324731	0.219188	0.328192	0.211988	0.166077	0.129833	0.148646	0.052866	0.186644	0.158415
XLOC_023225	XLOC_023225	11:22477816-22508092	0.196549	0.016933	0	0.106093	0.261775	0.054383	0.041158	0.10985	0.184276
XLOC_023239	XLOC_023239	11:22518797-22634340	1.0343	1.17701	1.02319	0.448369	0.487952	0.268727	0.760754	0.626121	1.04372
XLOC_023254	XLOC_023254	11:23143715-23159780	1.68087	1.19551	1.26263	2.15843	2.57097	2.32014	4.82102	1.87515	5.0936
XLOC_023272	XLOC_023272	11:24090238-24091375	0.04447	0.145769	0.026805	0.071582	0.245739	0.028398	0.162623	0	0.341136
XLOC_023359	XLOC_023359	11:28688784-28694001	0.32176	0	0	0.157095	0.22557	0	0	0	0
XLOC_023381	XLOC_023381	11:30511313-30608567	0.118549	0.084602	0.091767	0.40048	0.317883	0.288413	0.191349	0.102166	0.249844
XLOC_023394	XLOC_023394	11:31496548-31504577	0.826064	0.657853	0.348036	0.389666	0.62507	0.421077	2.14415	0.804054	1.15557
XLOC_023527	XLOC_023527	11:39320529-39323010	0.036894	0.007686	0	0.154586	0.234974	0.082043	0.069959	0.019939	0.028349
XLOC_023718	XLOC_023718	11:47829074-47885776	0.572444	1.46865	1.05794	0.83082	0.82986	0.610458	1.00622	0.621292	1.59605
XLOC_023730	XLOC_023730	11:48627788-48659399	0	0	0	0.21616	0	0	0	0	0
XLOC_023780	XLOC_023780	11:50858652-50890715	0.155762	0.068003	0	0.3507	0.103052	0	0	0	0.248805
XLOC_023814	XLOC_023814	11:52157267-52158948	3.25597	2.28108	1.90548	4.13721	3.59135	3.24702	7.52869	3.40512	9.65252
XLOC_023815	XLOC_023815	11:52159515-52160519	0.066058	0.383298	0.037306	0.038097	0.021416	0.049069	0.094551	0.099204	0.3508
XLOC_023947	XLOC_023947	11:62577718-62581317	0.220296	0.314929	0	0.369168	0.412118	0.368176	0.334856	0.267325	0.493843
XLOC_023973	XLOC_023973	11:64298496-64309389	0.321526	0.506178	0.299052	0.197861	0.218684	0.208178	0.418684	0.565241	0.105726
XLOC_024013	XLOC_024013	11:67143357-67154263	0.15156	0.282579	0.349629	0.378007	0.251055	0.462052	0.17592	0.112045	0.520342
XLOC_024039	XLOC_024039	11:68144816-68319906	0.30313	0.323545	0.267933	0.428771	0.33075	0.460095	0.518185	0.54428	0.435972
XLOC_024064	XLOC_024064	11:69103176-69286430	0.214789	0.143109	0	0.093414	0.10627	0.054156	0.024265	0.098383	0.102508
XLOC_024093	XLOC_024093	11:70914704-70915275	0	0	0	0.033147	0	0	0	0.229202	0
XLOC_024146	XLOC_024146	11:74899282-74899687	0	0	0	0	0	0	0	0.223567	0
XLOC_024183	XLOC_024183	11:75521411-75523588	0.284723	0	0.045819	0	0	0	0	0	0
XLOC_024255	XLOC_024255	11:78751839-78755306	0.300518	0.129146	0.052376	0.251773	0.31054	0.225609	0.285745	0.152871	0.050781
XLOC_024263	XLOC_024263	11:78903642-78918819	0.996321	1.47807	1.47835	0.427479	0.346074	0.379763	1.34916	0.860619	1.45897
XLOC_024275	XLOC_024275	11:78936088-78937365	0	0.138071	0.244973	0	0	0	0.017944	0.073923	0
XLOC_024293	XLOC_024293	12:75656-158127	0.251072	0.602955	0.277604	0.54842	0.242053	0.661743	0.162183	0.291085	0.21944
XLOC_024346	XLOC_024346	12:632187-651816	0.610436	0.584361	0.58502	0.746053	0.835198	0.935553	0.546095	0.638769	0.429301
XLOC_024367	XLOC_024367	12:804104-807487	0.239865	0.184632	0.160482	0.469554	0.272336	0.628133	0.262632	0.335387	0.105078
XLOC_024368	XLOC_024368	12:807562-813824	0.23138	0.125492	0.227674	0.439628	0.425367	0.389035	0.405956	0.331242	0.126536
XLOC_024372	XLOC_024372	12:820084-917481	0.122775	0.659396	0.338032	0.389809	0.383388	0.410727	0.33055	0.227543	0.371694
XLOC_024387	XLOC_024387	12:984619-994771	4.31572	4.05502	4.57441	4.99568	5.19716	4.77222	3.07161	3.77382	3.92073
XLOC_024429	XLOC_024429	12:1566194-1567317	0.262724	0.176239	0.116156	0.829268	0.474639	0.278671	0.169377	0.63278	0.515181
XLOC_024497	XLOC_024497	12:3344834-3348531	0.617314	0.428029	0.430147	0.435866	0.246391	1.01418	0.021543	0.315367	0.459162
XLOC_024507	XLOC_024507	12:3465518-3477280	0.271188	0	0.199064	0	0.072627	0	0	0	0.042508
XLOC_024537	XLOC_024537	12:4059171-4069333	0	0.048333	0.024371	0.258058	0	0.237573	0	0.095596	0
XLOC_024543	XLOC_024543	12:4488294-4495022	0	0	0	0	0.196474	0	0	0.336258	0
XLOC_024555	XLOC_024555	12:4541080-4593526	0	0.050107	0.009512	0.034327	0.012109	0.035793	0	0	0
XLOC_024564	XLOC_024564	12:4822319-4857296	10.5931	14.57	13.3145	12.4801	12.1731	13.0658	14.4042	10.4185	17.2802
XLOC_024619	XLOC_024619	12:5676026-5678192	0	0	0	0	0	0	0	0.222786	0
XLOC_024620	XLOC_024620	12:5679855-5685409	0	0	0	0.153078	0	0	0	0.211863	0.20583
XLOC_024637	XLOC_024637	12:6076218-6103694	0.380702	0.260031	0.389468	0.198882	0.261337	0.348465	0.494012	0.188449	0.396176
XLOC_024661	XLOC_024661	12:6539573-6559509	0	0	0.339146	0	0	0	0	0	0
XLOC_024662	XLOC_024662	12:6559693-6562333	0	0	0	0	0.096917	0	0	0	0.691549
XLOC_024716	XLOC_024716	12:8243837-8540383	1.16762	1.3741	1.45147	1.34657	1.71757	1.90172	1.41471	0.562667	1.9095
XLOC_024817	XLOC_024817	12:13788678-13841189	0.74063	0.474933	1.05837	0.38463	0.524651	0.179321	0.522511	0.498241	0.989065
XLOC_024818	XLOC_024818	12:13860039-13875421	0.77353	0.616167	0.995372	0.290721	0.435073	0.114315	0.422213	0.684249	1.00657
XLOC_024825	XLOC_024825	12:14066644-14067481	0.10022	0.05294	0.032157	0.054204	0.171163	0.024806	0	0.286451	0.180725
XLOC_024836	XLOC_024836	12:14261619-14270613	0	0.177657	0	0	0.052102	0	0	0	0
XLOC_024860	XLOC_024860	12:14493539-14502088	0.128968	0.133429	0.134566	0.315113	0.49871	0.280796	0.348026	0.177991	0.465771
XLOC_024873	XLOC_024873	12:14868292-14875160	0.440342	0.132019	0.127781	0.083243	0.133597	0.214476	0.36446	0.40944	0.267258
XLOC_024883	XLOC_024883	12:15069408-15076592	0	0	0	0.256031	0.078098	0	0	0	0
XLOC_024910	XLOC_024910	12:16156621-16259635	0.700305	0.761985	0.632185	0.702291	0.703073	0.631835	0.69476	0.645069	0.670638
XLOC_024931	XLOC_024931	12:17347109-17442743	0.130441	0	0	0.046409	0.36905	0.191028	0	0	0
XLOC_024957	XLOC_024957	12:17868836-17870514	0	0	0	0	0	0	0	0.217504	0
XLOC_024994	XLOC_024994	12:18639586-18654413	0.459367	0.591469	0.47929	0.473764	0.542771	0.604742	0.635067	0.59633	0.713985
XLOC_025010	XLOC_025010	12:19020540-19024130	0.511317	0.325849	0.130967	0.438457	0.558663	0.415246	0.50618	0.222674	0.562722
XLOC_025011	XLOC_025011	12:19024430-19025604	0.368129	0.354085	0.303401	0.111309	0.090424	0.054216	0	0.336391	0.131001
XLOC_025029	XLOC_025029	12:19582425-19593115	0	0.693845	0.3209	0.063576	0.079299	0	0.541884	0.787065	0.52221
XLOC_025038	XLOC_025038	12:19697281-19698162	0.128679	0.186501	0.126532	0.178983	0.317495	0.159784	0.213561	0.162856	0.241046
XLOC_025040	XLOC_025040	12:19705335-19705966	1.56609	0.920415	0.937364	0.469344	0.232515	0.382574	0.672352	0.236979	0.168494
XLOC_025051	XLOC_025051	12:20005292-20021490	0.048315	0.172819	0.081015	0.204555	0	0.031932	0	0	0.052464
XLOC_025120	XLOC_025120	12:20974248-20977054	2.22822	1.81137	1.22016	2.27315	0.82435	1.51074	1.48246	1.63443	2.38579
XLOC_025219	XLOC_025219	12:22661838-22680740	0.328241	0.546926	0.465645	0.718261	0.291897	0.368914	0.161766	0.327945	0.085637
XLOC_025293	XLOC_025293	12:24292981-24295171	0.412672	0.553191	0.343105	0.548816	0.257843	0.309036	0.057847	0.412799	0.310856
XLOC_025303	XLOC_025303	12:24855963-24858408	0.108275	0.174485	0.173512	0	0.22126	0.061714	0.089211	0.098995	0.061254
XLOC_025349	XLOC_025349	12:25554124-25557429	0.172828	0	0	0	0.067225	0.035676	0.078219	0	0.289857
XLOC_025353	XLOC_025353	12:25609905-25636344	0.412499	0.596795	0.430071	0.17264	0.414582	0.079172	0.246581	0.479792	0.055283
XLOC_025388	XLOC_025388	12:26379086-26397020	5.34826	8.6825	9.85592	16.0148	18.7904	7.49424	4.02334	4.65494	16.8197
XLOC_025389	XLOC_025389	12:26406806-26421509	0.379038	0.677628	0.780795	0.396593	0.180764	0.322482	0.133627	0.394232	0.188566
XLOC_025398	XLOC_025398	12:26535867-26543951	1.95267	2.07642	2.008	2.82006	3.34752	3.0168	3.80241	2.0375	3.34313
XLOC_025400	XLOC_025400	12:26606859-26622914	0.538897	0.46729	0.435237	0.528638	0.348203	0.304192	0.496934	0.35847	0.633459
XLOC_025450	XLOC_025450	12:28803429-28807691	0.053385	0.044414	0.259159	0.878263	0.496398	0.214562	0.156806	0.173394	0
XLOC_025470	XLOC_025470	12:31137800-31142577	0	0.135045	0.347732	0	0	0	0	0.090121	0
XLOC_025482	XLOC_025482	12:31838409-31946972	0	0	0.071974	0	0	0	0.397326	0	0
XLOC_025498	XLOC_025498	12:32043774-32091927	0.71909	0.46448	0.464318	0.724212	0.915627	0.917496	1.03789	0.670767	0.805963
XLOC_025499	XLOC_025499	12:32051815-32135609	0.143101	0.134025	0.246987	0.180066	0.548072	0.244401	0.16051	0.250298	0.472972
XLOC_025505	XLOC_025505	12:32100446-32118398	0	0	0.067899	0.005502	0	0	0.331396	0.146103	0.217227
XLOC_025513	XLOC_025513	12:32118504-32201036	0	0	0	0.037184	0.068757	0.276417	0	0.121271	0.23356
XLOC_025534	XLOC_025534	12:33212468-33214736	7.29871	11.2916	9.51292	11.56	9.78228	9.97528	3.21093	7.87003	7.62
XLOC_025664	XLOC_025664	12:36102608-36153879	0.373844	0.322356	0.544732	0.445862	0.424882	0.314981	0.570583	0.419523	0.49029
XLOC_025665	XLOC_025665	12:36123277-36308215	0.701041	0.491715	1.48647	0.892862	0.83502	2.17348	0.866462	0.829482	1.44341
XLOC_025728	XLOC_025728	12:38564655-38568030	0.20628	0.044927	0.301495	0.140238	0.190837	0.146038	0.248593	0.055818	0.201395
XLOC_025749	XLOC_025749	12:39364417-39378527	8.79803	9.10511	11.0324	0	0	0	0.18316	0.239686	0.496159
XLOC_025773	XLOC_025773	12:40075281-40090258	0.409615	0.240977	0.386012	0.2059	0.418014	0.24166	0.094635	0.326838	0.057058
XLOC_025788	XLOC_025788	12:40817997-40853066	0.013046	0.034761	0.07791	2.83111	1.60798	1.20382	0.127242	0.014078	0.092342
XLOC_025934	XLOC_025934	12:44848705-44850012	0.143012	0.242734	0.308292	0.05019	0.152922	0.041318	0	0.174143	0
XLOC_025943	XLOC_025943	12:44956343-44962723	577.355	689.703	589.652	429.685	368.411	380.531	254.683	522.248	351.481
XLOC_025968	XLOC_025968	12:45419136-45429788	0.188181	0.111827	0	0.103368	0.185452	0.07203	0.154765	0.350616	0.167207
XLOC_026029	XLOC_026029	12:47125202-47133636	1.88331	2.49454	1.9909	3.21491	3.81602	3.46778	3.28751	1.95696	2.01372
XLOC_026037	XLOC_026037	12:47563596-47570790	0	0.252773	0	0	0	0	0	0.041666	0
XLOC_026090	XLOC_026090	12:49023880-49137845	0	0.048502	0	0	0	0	0	0	0.388202
XLOC_026107	XLOC_026107	12:49783217-49786488	0.225286	0.424615	0.440651	0.718972	0.96182	0.420722	0.49335	0.299082	0.358544
XLOC_026111	XLOC_026111	12:49769806-49774412	0.208153	0.145113	0.289087	0.616696	0.556768	0.240001	0.147021	0.19767	0.436237
XLOC_026165	XLOC_026165	12:51508002-51526184	2.14263	2.5144	2.66825	3.15949	1.4994	2.41966	2.68965	2.65695	1.07211
XLOC_026182	XLOC_026182	12:51986470-51990276	0.033218	0.029609	0	0.154988	0.11819	0.761729	0.179631	0.253776	0.06106
XLOC_026199	XLOC_026199	12:52145592-52157684	0.447647	0.262933	0.514267	1.29164	1.0332	1.46618	2.38252	0.127669	0.463124
XLOC_026211	XLOC_026211	12:52417135-52422325	0.777424	1.59172	1.19188	0.603219	1.03819	0.718051	0.600701	0.90136	0.696599
XLOC_026212	XLOC_026212	12:52429840-52433492	0	0.66942	0	0.369478	0.502557	0	0.560593	0.216987	0.460614
XLOC_026214	XLOC_026214	12:52443425-52447662	0.06132	0.085211	0.049721	0.285458	0.266572	0.080376	0.025937	0.022178	0.031852
XLOC_026225	XLOC_026225	12:52660346-52667663	2.13608	1.67748	2.03181	1.06568	1.45686	1.82693	5.38577	1.07634	1.93479
XLOC_026253	XLOC_026253	12:52914991-52918480	0	0	0	0	0	0	0	0	0
XLOC_026300	XLOC_026300	12:53642482-53659049	0.419007	0.36049	0.547654	0.742938	0.813805	0.612372	0.92979	0.379452	1.23368
XLOC_026302	XLOC_026302	12:53745990-53761948	0.076757	0.139129	0	0	0	0	0	0	0.319575
XLOC_026312	XLOC_026312	12:54736683-54769206	0.757587	0.328062	0	0.332703	0.350561	0.567616	0.28229	0.705991	0
XLOC_026314	XLOC_026314	12:54918619-54973597	0	0.108268	0.056766	0.139931	0.432961	0.240325	0.071851	0.229409	0
XLOC_026317	XLOC_026317	12:55242033-55270343	0	0	0	0	0	0	0	0	0.358644
XLOC_026321	XLOC_026321	12:55426774-55430362	0.315102	0.040769	0.075732	0.18195	0.323641	0.113349	0.468106	0.158982	0.458919
XLOC_026384	XLOC_026384	12:58238931-58285689	0.282232	0.573621	0.130726	0.090522	0.120915	0.198744	0.089888	0.475881	0.45557
XLOC_026391	XLOC_026391	12:58285925-58286522	0.224322	0	0	0	0	0	0	0	0.110213
XLOC_026434	XLOC_026434	12:58431011-58433020	0	0	0	0	0	0	0.278496	0	0
XLOC_026444	XLOC_026444	12:58964500-58981769	0.023133	0.099269	0.236918	0.191939	0.258241	0.167009	0	0.148822	0.563165
XLOC_026455	XLOC_026455	12:59092382-59094544	0	0.196562	0	0	0.057597	0	0	0	0
XLOC_026464	XLOC_026464	12:59173160-59176075	0.288934	0.157365	0.1808	0.200567	0.270302	0.125862	0.091138	0.184358	0.212192
XLOC_026477	XLOC_026477	12:59792336-59792629	0	0.040105	0.02449	0	0.522103	0.051523	0	0.047493	0
XLOC_026499	XLOC_026499	12:59953709-60017656	2.29079	1.73927	1.97581	2.62755	2.26168	2.41368	2.14668	1.52497	2.06014
XLOC_026538	XLOC_026538	12:60955512-60962888	0.085477	0.023822	0.017109	0.204306	0.238051	0.141199	0.346131	0.302348	0.083395
XLOC_026568	XLOC_026568	12:61313337-61315979	0.380929	0.617029	1.09883	0.344829	0.295255	0.405805	0.080883	0	0.399554
XLOC_026570	XLOC_026570	12:61316064-61319261	3.60749	3.57342	3.60237	3.05186	2.24988	3.34878	3.15619	4.29101	3.483
XLOC_026593	XLOC_026593	12:75076-133176	0.441201	0.63472	0.41663	1.06921	0.692251	0.595247	0.48395	0.374021	0.582002
XLOC_026595	XLOC_026595	12:142509-158249	0.933401	0.904674	0.970355	2.1126	2.20458	1.63886	1.7552	1.01657	1.09466
XLOC_026610	XLOC_026610	12:182291-184491	0.182133	0.232367	0.173953	0.268313	0.198526	0.185581	0.06484	0.182354	0.310561
XLOC_026655	XLOC_026655	12:673312-690706	1.01773	1.24588	1.36373	0.99036	1.07307	1.17094	0.998812	0.855734	1.37774
XLOC_026665	XLOC_026665	12:768819-795007	1.68877	1.39013	0.945104	1.52141	1.62876	1.45582	1.28954	1.4814	1.1924
XLOC_026668	XLOC_026668	12:811372-812408	0.018973	0.018072	0	0.030636	0.252175	0	0	0	0.020268
XLOC_026671	XLOC_026671	12:820095-833527	0.247653	0	0.060111	0.046654	0.131587	0.229813	0	0.127528	0.077017
XLOC_026685	XLOC_026685	12:1094998-1103271	12.0168	12.7143	12.3854	12.7236	9.65196	10.7392	11.3236	13.4769	10.9412
XLOC_026801	XLOC_026801	12:3728738-3731824	0.434998	0.686963	0.982009	0.123734	0.238805	0.499332	0.391747	0.395901	0.399808
XLOC_026881	XLOC_026881	12:5055086-5112817	0.218498	0.186801	0.143329	0.212639	0.346102	0.149421	0.216511	0.167371	0.263895
XLOC_026894	XLOC_026894	12:5430943-5479685	1.29417	1.73367	0.9795	0.929663	1.14675	1.49159	1.34346	1.3458	1.558
XLOC_027013	XLOC_027013	12:8242951-8401152	0.206967	0.144596	0.235822	0.177641	0.143302	0.299946	0.082069	0.250497	0.237697
XLOC_027121	XLOC_027121	12:12386818-12389922	0	0	0	0.025661	0	0.344455	0	0	0
XLOC_027141	XLOC_027141	12:13677933-13680746	0.661507	0.22957	0.81892	0.070715	0.053406	0.053863	0	0.113665	0.062308
XLOC_027169	XLOC_027169	12:14762177-14764282	0.167698	0.206668	0.104042	0.074714	0	0.186717	0.134263	0.079712	0
XLOC_027210	XLOC_027210	12:15887911-15888282	0	0	0	0	0	0	0	0.26351	0
XLOC_027231	XLOC_027231	12:16233088-16234675	0.17619	0.175524	0.207982	0.121345	0.216306	0.143668	0.360056	0.437824	0.269334
XLOC_027234	XLOC_027234	12:16288215-16308560	0.765477	0.743893	0.786578	0.647351	1.69462	2.17795	1.1716	1.82097	1.63064
XLOC_027240	XLOC_027240	12:16470486-16479396	0.090181	0.317612	0.435593	0.078543	0.119791	0	0.066221	0.420156	0.140227
XLOC_027254	XLOC_027254	12:17428499-17442465	0.156106	0.032468	0.141933	0.169448	0.440645	0.1816	0.628369	0.105631	0.364107
XLOC_027258	XLOC_027258	12:17763527-17767846	0.211951	0.088489	0.072102	0.040102	0.351485	0.140083	0.127221	0.154475	0.405067
XLOC_027315	XLOC_027315	12:18632795-18640772	0.496771	0.92516	0.766584	0.5398	0.727697	0.492142	0.661223	0.598073	0.590467
XLOC_027318	XLOC_027318	12:18689578-18690142	0	0	0	0	0	0	0.366651	0	0
XLOC_027348	XLOC_027348	12:19220770-19221569	0	0.10252	0	0.069311	0.165155	0	0.113457	0.395631	0.192684
XLOC_027373	XLOC_027373	12:19629231-19631643	0	0.084136	0.230847	0	0	0	0	0	0
XLOC_027383	XLOC_027383	12:19722280-19722915	1.06252	0.461197	0.959618	0.264652	0.309264	0.247247	0.24655	0.213745	0
XLOC_027385	XLOC_027385	12:19723391-19723702	0	0.218972	0.067985	0	0.080378	0.061663	0.209405	0	0
XLOC_027403	XLOC_027403	12:20104320-20108000	0.119916	0.194427	0.1618	0.032308	0.159946	0.26836	0	0.238822	0.137448
XLOC_027464	XLOC_027464	12:21304864-21319105	0	0	0	0	0	0	0	0	0
XLOC_027501	XLOC_027501	12:21876442-21877698	0.063715	0	0.022757	0.058962	0	0	0.139416	0.192229	0.032391
XLOC_027504	XLOC_027504	12:21884515-21888638	0.458517	0.19441	0.076715	0.189069	0.073653	0.054708	0.30799	0.811927	0.213747
XLOC_027580	XLOC_027580	12:22975513-22979065	0	0.058845	0	0	0	0.094864	0	0	0
XLOC_027597	XLOC_027597	12:23217231-23218709	0.021676	0	0.020927	0.316893	0.132662	0.135227	0.109838	0.107824	0.137204
XLOC_027609	XLOC_027609	12:23376173-23379663	4.06	7.34887	5.07432	4.16251	4.0553	5.02355	5.09218	5.18493	5.34172
XLOC_027652	XLOC_027652	12:24058912-24062061	0.58589	0.413553	0.569449	0.319999	0.678587	0.583784	0.473619	0.333816	0.666568
XLOC_027676	XLOC_027676	12:24293118-24294734	0	0	0.469587	0.073349	0	0	0	0	0
XLOC_027727	XLOC_027727	12:25554200-25556933	0	0	0	0.233757	0	0	0	0.079337	0.109727
XLOC_027746	XLOC_027746	12:26143283-26146278	0	0	0.086261	0.071112	0.207336	0.122764	0.370972	0.162429	0.248929
XLOC_027774	XLOC_027774	12:26414493-26418989	0.095923	0.443443	0.145848	0.074206	0.088964	0.082343	0	0	0.024972
XLOC_027782	XLOC_027782	12:26462083-26465786	0	0	0.073988	0	0.360811	0.090165	0	0.030715	0.239339
XLOC_027786	XLOC_027786	12:26521155-26557929	0.033386	0	0	0	0.314128	0	0	0.21181	0
XLOC_027790	XLOC_027790	12:26596905-26606560	1.14208	1.9961	2.1743	2.90029	1.86868	1.67717	4.3974	1.82177	2.41344
XLOC_027791	XLOC_027791	12:26606852-26622935	16.8953	19.6669	19.9988	24.2132	22.0648	20.0375	17.2735	16.734	19.8926
XLOC_027811	XLOC_027811	12:27439552-27445027	11.2716	13.7191	9.66835	9.7006	8.87011	7.91146	6.25397	8.63077	9.03604
XLOC_027869	XLOC_027869	12:33212513-33214708	0.428924	0.39945	0.270427	0.557589	0.448151	0.31148	0.299003	0.541523	0.388144
XLOC_027973	XLOC_027973	12:36159350-36174855	7.85149	7.75128	6.60479	8.94451	8.55322	9.23004	13.0397	10.8253	8.67781
XLOC_028045	XLOC_028045	12:39283808-39306608	0.166666	0.107734	0.152219	0.211712	0.131423	0.161016	0.278794	0.16504	0.488413
XLOC_028054	XLOC_028054	12:39351029-39355649	2.26081	1.62037	4.04741	0	0	0	0	0	0.165499
XLOC_028055	XLOC_028055	12:39361681-39384767	2.89707	2.59523	2.04747	0.193015	0.590412	0.692942	1.71336	0.427924	0.985031
XLOC_028056	XLOC_028056	12:39364353-39378540	176.543	159.48	198.159	0.067397	0.092805	0.012961	5.8832	4.40758	8.7187
XLOC_028057	XLOC_028057	12:39387272-39649468	12.2658	12.4182	14.0493	0.122366	0	0	0.518549	0.247441	0.941833
XLOC_028075	XLOC_028075	12:40075252-40089808	0.175016	0.289593	0	0.156911	0.293139	0.351704	0.231901	0.126322	0.197719
XLOC_028112	XLOC_028112	12:42545647-42546777	0	0	0	0	0.384723	0	0	0	0
XLOC_028151	XLOC_028151	12:42850626-42864547	0.405184	0.274351	0.319239	0.19774	0.499941	0.283561	0.205297	0.221607	0.293528
XLOC_028174	XLOC_028174	12:43343589-43348031	0.091878	0	0.375725	0.158424	0.081277	0	0	0.167266	0
XLOC_028210	XLOC_028210	12:44853025-44857242	0.247201	0.241247	0.290635	0.587508	0.64504	0.444572	0	0.2432	0.422627
XLOC_028259	XLOC_028259	12:45912192-45913578	0.083924	0.223605	0.353784	0.216265	0.201678	0.187001	0.349465	0.056984	0.185693
XLOC_028330	XLOC_028330	12:47108278-47113174	0.478078	0.5041	0.342895	0.261052	0.312678	0.275146	0.367702	0.34047	0.237367
XLOC_028337	XLOC_028337	12:47325001-47330199	0	0	0.08955	0	0	0.007075	0.021971	0.009508	0.011717
XLOC_028352	XLOC_028352	12:47582709-47597930	0.302363	0.247253	0.383191	0.484601	0.554966	0.27882	0.587398	0.376333	0.564797
XLOC_028421	XLOC_028421	12:49486385-49499911	0	0	0	0.194752	0	0	0	0	0
XLOC_028432	XLOC_028432	12:49778800-49784583	0.01865	0.047239	0.005694	0.055556	0	0.075752	0.013717	0	0.028222
XLOC_028466	XLOC_028466	12:50366604-50368604	0	0.170679	0	0	0	0	0	0	0
XLOC_028483	XLOC_028483	12:50709230-50728738	0	0	0	0	0	0	0	0	0
XLOC_028554	XLOC_028554	12:52434765-52435963	0.675245	0.893603	1.71019	0.868904	0.616176	0.760473	0.744762	1.1755	1.14167
XLOC_028596	XLOC_028596	12:53341329-53376723	0.780899	0.73684	0.899346	0.125289	0.221168	0.135355	1.2436	0.572437	0.742863
XLOC_028597	XLOC_028597	12:53378413-53382231	0.59117	0.429456	0.615595	0.506711	0.789634	0.404419	0.914154	0.533944	0.680824
XLOC_028599	XLOC_028599	12:53383771-53386867	0.168562	0.593369	0.169111	0.057932	0.322153	0.026346	0.460487	0.260051	0.429514
XLOC_028608	XLOC_028608	12:53421895-53423230	0.118821	0.164483	0.146734	0.070345	0.048401	0.130175	0.08099	0.069452	0.147673
XLOC_028616	XLOC_028616	12:53538010-53541695	0.059537	0.110379	0	0.079715	0.083462	0.282563	0	0.053273	0.195312
XLOC_028630	XLOC_028630	12:54105969-54292783	0.21183	0.245109	0.186759	0.167736	0.20801	0.182246	0.089305	0.081377	0.152256
XLOC_028681	XLOC_028681	12:57971550-58011790	3.93469	3.74446	4.15572	4.69086	5.57842	4.46649	6.16236	4.47389	7.02467
XLOC_028710	XLOC_028710	12:59093099-59094541	0.089468	0.318078	0.348181	0.088362	0.174701	0	0	0.089114	0.380257
XLOC_028729	XLOC_028729	12:59454633-59455078	0	0	0	0	0.067737	0	0	0.272293	0
XLOC_028742	XLOC_028742	12:59958678-59961039	1.4702	1.16889	1.23209	2.12028	2.42752	1.51642	2.11812	1.95952	1.56293
XLOC_028782	XLOC_028782	12:60955682-60961101	0.160062	0	0	0.028067	0	0	0	0.35225	0
XLOC_028800	XLOC_028800	12:61308474-61315987	0.739993	1.04247	0.869199	0.856984	0.832286	0.978903	0.923794	0.909984	0.840062
XLOC_028802	XLOC_028802	12:61317836-61319004	0.106613	0.05389	0.302722	0.062127	0.128396	0.030081	0.211744	0.082969	0.106556
XLOC_028924	XLOC_028924	13:9979900-10027440	1.02831	0.766834	0.987861	2.29289	2.90891	2.11981	2.94779	1.15537	3.18319
XLOC_028925	XLOC_028925	13:9998153-10118187	2.60859	2.40417	3.20698	5.22079	5.99278	4.16268	6.81857	3.03649	6.67662
XLOC_028926	XLOC_028926	13:10062953-10151280	2.90454	2.08923	3.31231	5.15651	7.48898	4.33781	6.93072	2.37297	8.31425
XLOC_028927	XLOC_028927	13:10132740-10144041	1.34479	0.711066	0.889464	2.01299	2.83514	1.48259	3.23594	1.42053	4.72941
XLOC_028928	XLOC_028928	13:10134137-10145453	0.66448	0.315889	0.735979	1.2524	1.08679	0.777962	1.71175	0.608329	1.63227
XLOC_028990	XLOC_028990	13:12277355-12325112	0.198556	0.041297	0	0	0	0	0.265604	0.15836	0
XLOC_029000	XLOC_029000	13:12698758-12913826	0.013608	0.006788	0	0	0	0	0.053472	0.008803	0
XLOC_029009	XLOC_029009	13:14085977-14092764	0.190288	0.826468	0.381405	0.482707	0.300872	0.243961	0.484076	0.359012	0.709559
XLOC_029018	XLOC_029018	13:14682249-14926001	1.66518	1.73374	1.76559	2.12811	2.18519	2.38213	2.46667	1.33604	2.51708
XLOC_029057	XLOC_029057	13:18126473-18129271	0.076357	0.069614	0.104012	0.060991	0.026302	0.073963	0.128465	0.435138	0.05056
XLOC_029069	XLOC_029069	13:18371985-18424129	0.413208	0.589645	0.702598	0	0.312674	0.452839	0.390763	0.232261	0.495928
XLOC_029089	XLOC_029089	13:18978329-18994471	0.149313	0.167465	0.210514	0.657871	0.505372	0.283	0.339771	0.189053	0.456322
XLOC_029158	XLOC_029158	13:21614024-21670353	0.179779	0.359175	0.395105	0.186395	0.173713	0.062397	0.316469	0.45997	0.465149
XLOC_029174	XLOC_029174	13:22258721-22260432	0.093714	0.024501	0.08245	0.150779	0.08262	0.125619	0.129978	0.067791	0.338339
XLOC_029315	XLOC_029315	13:26364696-26365617	0.030091	0.028023	0	0.043664	0.051885	0	0	0	0.365588
XLOC_029337	XLOC_029337	13:26503863-26513504	0.645789	0.338034	0.603417	0.349101	0.701859	0.584867	0.509421	0.34442	0.970543
XLOC_029342	XLOC_029342	13:26535556-26592335	0.11564	0.15846	0.153983	0.207831	0.145925	0.059162	0.117772	0	0.185323
XLOC_029455	XLOC_029455	13:28697817-28699404	0.139074	0.032474	0.069897	0.019402	0.033529	0.101908	0.0583	0.172203	0.22111
XLOC_029513	XLOC_029513	13:30253164-30320600	0.452326	0.4809	0.310531	0.356214	0.55193	0.367972	0.379186	0.302524	0.376175
XLOC_029514	XLOC_029514	13:30411457-30576354	0.301004	0.306033	0.261314	0.421556	0.302496	0.330788	0.493946	0.207879	0.344723
XLOC_029525	XLOC_029525	13:30673529-30805203	0.72203	0.805891	0.70267	1.09027	1.49171	1.49771	0.8684	0.493951	1.66977
XLOC_029533	XLOC_029533	13:31079236-31111776	0.249294	0.240251	0.283843	0.589809	0.640676	0.526157	0.640569	0.278897	0.864836
XLOC_029560	XLOC_029560	13:31379445-31406909	0.559422	0.887144	0.421813	0.699658	0.482044	0.383782	1.01832	0.501577	0.845542
XLOC_029563	XLOC_029563	13:31426647-31517320	0.823852	1.24254	0.717909	0.75937	0.901431	0.707088	0.522207	0.636574	1.0051
XLOC_029615	XLOC_029615	13:32370553-32379730	0.063736	0.03481	0	0.035245	0.158705	0.073189	0.089558	0.09896	0.18838
XLOC_029662	XLOC_029662	13:33711459-33750731	0.18045	0.15018	0.140218	0.178318	0.32206	0.207881	0.253334	0.115497	0.241181
XLOC_029664	XLOC_029664	13:33751036-33756162	0.883932	1.31502	0.580836	0.188209	0.420997	0.270108	0.783966	1.16623	0.84379
XLOC_029681	XLOC_029681	13:34009289-34017060	0.038335	0	0	0.175933	0.20615	0.116724	0.201353	0.106004	0.275669
XLOC_029731	XLOC_029731	13:34680194-34681655	0.074383	0	0.097342	0.071948	0	0	0.428634	0.045119	0.211451
XLOC_029740	XLOC_029740	13:34973044-35017828	0.694331	0.497022	0.845876	0.37632	0.529048	0.618648	0	0.179666	0.434809
XLOC_029793	XLOC_029793	13:38536720-38557669	0.435101	0.234589	0.317768	0.267059	0.279742	0.280041	0.531551	0.248734	0.175307
XLOC_029806	XLOC_029806	13:39410097-39430168	4.12391	6.15991	4.04449	4.10011	3.70075	3.39184	4.05617	4.26651	5.08726
XLOC_029869	XLOC_029869	13:43316819-43366358	0.6686	0.32961	0.750259	0.645867	1.0178	0.640254	1.12559	0.576664	1.94007
XLOC_029870	XLOC_029870	13:43135801-43171508	0.649792	0.414225	0.668965	0.728603	1.09851	0.487009	1.26098	0.580162	2.55227
XLOC_029871	XLOC_029871	13:43366414-43395850	0.004521	0.58722	0.977233	1.1636	1.62963	0.874467	2.5329	1.18761	2.67511
XLOC_029872	XLOC_029872	13:43376450-43424261	0.631312	0.388041	0.599962	0.718811	1.21108	0.329443	0.920571	0.550045	1.78133
XLOC_029873	XLOC_029873	13:43376538-43394012	0.882883	0.513957	0.815677	0.909548	1.41976	0.716178	2.30295	0.909536	1.97406
XLOC_029874	XLOC_029874	13:43396161-43416463	0.578006	0.323246	0.587853	0.679112	1.08278	0.468925	1.6533	0.558755	1.67771
XLOC_029875	XLOC_029875	13:43464918-43485015	0.553699	0.2844	0.431536	0.538607	0.795098	0.377355	0.951984	0.502997	1.22877
XLOC_029899	XLOC_029899	13:45335775-45527228	1.10441	0.925881	1.08483	1.54627	2.06235	1.72288	1.98512	1.69222	2.57545
XLOC_029911	XLOC_029911	13:46341339-46369151	0	0	0.15778	0.001233	0.00355	0.107529	0	0	0
XLOC_030076	XLOC_030076	13:51459293-51460293	0.04556	0.029916	0	0	0	0.050795	0.100007	0	0.471651
XLOC_030141	XLOC_030141	13:54810148-54810380	0	0.27161	0	0	0	0	0	0.184337	0
XLOC_030219	XLOC_030219	13:60916144-60959545	0.720448	0.753837	0.401735	1.10081	0.269818	0.317923	0.337	0.091292	0.162471
XLOC_030286	XLOC_030286	13:66055373-66059043	0.222724	0.381932	0.349069	0.496432	0.5847	0.423188	0.446509	0.261787	0.340147
XLOC_030422	XLOC_030422	13:71760406-71779916	14.5312	14.8699	13.2346	23.5078	20.0375	25.6252	21.9062	24.2337	23.0913
XLOC_030472	XLOC_030472	13:73377936-73397325	0.217879	0.252602	0.245486	0.195583	0.025944	0.15844	0.055933	0.040284	0
XLOC_030499	XLOC_030499	13:73877625-73880765	0.055479	0.016347	0	0.049854	0	0.064415	0.323196	0	0.108984
XLOC_030522	XLOC_030522	13:74781174-74826586	0.116487	0.187825	0.242945	0.240366	0.212338	0.341105	0.338473	0.140072	0.233259
XLOC_030533	XLOC_030533	13:75389794-75427491	0.158509	0.493077	0.280095	0.315228	0.498389	0.847308	0.5899	0.366566	0.860453
XLOC_030546	XLOC_030546	13:75448590-75454594	0.375783	0.536823	0.516248	0.489199	0.554684	0.535725	0.265855	0.173482	0.241683
XLOC_030625	XLOC_030625	13:79303210-79321546	0	0.168139	0.122638	0.142447	0	0.067689	0	0	0.22154
XLOC_030662	XLOC_030662	13:81078977-81088766	0	0	0	0	0	0	0.398916	0	0
XLOC_030676	XLOC_030676	13:82197486-82201602	0.080869	0.290027	0.24462	0.242721	0.392834	0.31115	0.165759	0.294783	0.187995
XLOC_030702	XLOC_030702	13:82680417-82760720	6.93916	0.119925	4.00305	10.2622	0.058525	0.032743	0.037147	0.266154	6.32946
XLOC_030703	XLOC_030703	13:82762873-82782721	0.29058	0.203363	0.045762	0.160944	0.079047	0.162654	0.156013	0.094322	0.126988
XLOC_030710	XLOC_030710	13:83068896-83112916	0.08152	0.153074	0.114566	0.052564	0.126094	0.096371	0.060526	0.185996	0.250374
XLOC_030855	XLOC_030855	13:85052217-85065254	0	0.172719	0	0	0	0	0	0	0
XLOC_030973	XLOC_030973	13:90349361-90369724	0	0	0	0.219049	0	0	0	0	0.25772
XLOC_030980	XLOC_030980	13:90555121-90588336	0.026382	0.112156	0.127315	0.102036	0.087609	0.053015	0.232468	0.083116	0.307666
XLOC_031107	XLOC_031107	13:92326194-92349734	0.119996	0.067575	0.200012	2.52874	2.49287	1.87637	1.1939	0.345784	1.31481
XLOC_031284	XLOC_031284	13:96643226-96648216	0.214028	0.234697	0.154545	0.22481	0.260359	0.166174	0.257816	0.236244	0.25104
XLOC_031285	XLOC_031285	13:96651850-96883967	0.164102	0.155933	0.205831	0.18737	0.448754	0.108048	0.38274	0.17118	0.3201
XLOC_031313	XLOC_031313	13:97049574-97069652	0	0.325045	0.454179	0	0	0	0	0	0.022841
XLOC_031330	XLOC_031330	13:97879935-98335280	1.74516	1.58804	1.78201	2.5378	2.58895	2.2914	2.77839	2.407	2.69974
XLOC_031387	XLOC_031387	13:99821126-99839778	0.087898	0.074685	0.012532	0.094015	0.043894	0	0.05903	0.588333	0.256398
XLOC_031420	XLOC_031420	13:100439829-100442035	0.144741	0.188316	0	0.182541	0.107742	0	0.22162	0.163376	0.117323
XLOC_031596	XLOC_031596	13:106910199-107002637	0	0.07119	0.101744	0	0	0.40278	0.157511	0	0
XLOC_031634	XLOC_031634	13:108335222-108337909	0.498521	0.137726	0.174421	0.122389	0.101855	0.258083	0.15135	0.060103	0
XLOC_031730	XLOC_031730	13:110052398-110057915	0.213956	0.166034	0.34977	0.644841	0.651858	0.383673	0.315034	0.343833	0.513307
XLOC_031812	XLOC_031812	13:112850579-113413829	1.60381	1.34261	1.43702	1.75883	2.86583	1.37743	2.70058	1.53581	2.19748
XLOC_031871	XLOC_031871	13:113112889-113114381	0.134812	0.149598	0.10265	0.20463	0.276672	0.011297	0.337041	0.102007	0.241351
XLOC_032091	XLOC_032091	13:120625394-120679128	0.130263	0.204613	0.067157	0.402089	0.457302	0.319379	0.296857	0.08477	0.617447
XLOC_032113	XLOC_032113	13:120727597-120879332	5.82201	3.89275	5.09485	7.88719	8.89706	8.20027	10.1615	5.60964	8.85452
XLOC_032174	XLOC_032174	13:122006984-122012964	0	0	0	0	0	0	0	0	0
XLOC_032209	XLOC_032209	13:123486975-123737909	0.383271	0.329341	0.25056	0.44656	0.534265	0.319598	0.306535	0.405672	0.571386
XLOC_032211	XLOC_032211	13:123656021-123658528	0.131407	0.164333	0.225875	0.326073	0.38217	0.409248	0.282409	0.095364	0.427153
XLOC_032296	XLOC_032296	13:126532655-126534696	0.234793	0.180976	0.095307	0.371221	0.082296	0.2702	0.287153	0.240977	0.074852
XLOC_032406	XLOC_032406	13:131621814-131622135	0.206463	0	0	0	0	0	0	0	0.102598
XLOC_032458	XLOC_032458	13:133774556-133779474	0.057032	0	0.22711	0.472826	0.00552	0.839766	0.585809	0.026377	0.459379
XLOC_032624	XLOC_032624	13:139954143-139960107	0.191633	0.19857	0.200637	0.288812	0.434757	0.235642	0.284309	0.187282	0.307322
XLOC_032639	XLOC_032639	13:140737430-140760524	0.210303	0.323513	0.16733	0.27522	0.14161	0.235106	0.168414	0.224648	0.189113
XLOC_032690	XLOC_032690	13:144855959-145235811	1.52831	1.37031	1.88654	2.91014	3.86057	2.79565	3.52936	1.54331	4.23422
XLOC_032752	XLOC_032752	13:145236176-145301659	0.33092	0.47332	0.543927	1.05458	1.27778	0.888233	0.672074	0.574637	1.06625
XLOC_032794	XLOC_032794	13:146193207-146220759	1.1121	1.32064	9.31656	2.55208	2.17928	1.2879	0.736181	0.884716	1.4953
XLOC_032802	XLOC_032802	13:146420781-146469694	1.20715	0.860099	0.964097	1.1358	0.946011	1.70126	3.02244	1.4921	2.38106
XLOC_032805	XLOC_032805	13:146480431-146501497	0.006958	0.133086	0	0	0	0	0.15466	0	0
XLOC_032808	XLOC_032808	13:146573531-146574927	0	0	0	0	0.284334	0	0.130704	0.210988	0
XLOC_032851	XLOC_032851	13:147761646-147776663	0.082419	0.11437	0.097865	0.119819	0.248231	0.072281	0.050616	0.199335	0.3174
XLOC_032876	XLOC_032876	13:148509791-148579053	0.994558	1.25999	0.91635	1.11137	1.40262	1.08528	1.44983	1.17665	1.59193
XLOC_032908	XLOC_032908	13:151003692-151018311	0	0.079493	0.070179	0.151734	0.46001	0.147906	0.112883	0.15827	0.236056
XLOC_032924	XLOC_032924	13:151545122-151587076	0.531309	0.782336	0.53305	2.27916	2.01606	1.88301	1.01493	0.730119	1.33844
XLOC_032946	XLOC_032946	13:151611932-151615051	0	0	0.260344	0.02781	0	0	0	0	0
XLOC_032973	XLOC_032973	13:152101643-152107731	0	0.026134	0	0	0	0	0	0.237595	0
XLOC_032988	XLOC_032988	13:152258846-152311211	0.531717	0.582934	0.808421	0.040682	0.039026	0.067336	0.402725	0.076852	0.513365
XLOC_032989	XLOC_032989	13:152269468-152844156	3.24976	2.85495	6.03705	0.464812	0.977903	0.69695	3.46223	0.90123	4.24414
XLOC_032992	XLOC_032992	13:152308374-152381189	0.221085	0.052602	0.367557	0	0	0.084565	0.101323	0.10268	0.023924
XLOC_033007	XLOC_033007	13:152418067-152451480	0.508348	0.286204	0.559537	0.030895	0.168807	0.047679	0.246956	0.099045	0.655205
XLOC_033025	XLOC_033025	13:152486379-152598234	0.030181	0.203381	0.904461	0.108749	0.117063	0	0.130017	0.019354	0.163674
XLOC_033032	XLOC_033032	13:152528217-152587857	0.043654	0.018125	0.349558	0.078675	0.031919	0.064384	0.333606	0	0.112092
XLOC_033050	XLOC_033050	13:152584661-152585619	0.068049	0.053619	0.232636	0.01202	0.085696	0	0	0.058635	0.146138
XLOC_033079	XLOC_033079	13:152742908-152746501	0.055821	0.113466	0.320549	0.07896	0.03823	0.018696	0.04099	0.032844	0.05528
XLOC_033155	XLOC_033155	13:152908695-152911976	0.236595	0.095013	0.209942	0	0.06222	0.1083	0.078562	0.020432	0.189413
XLOC_033203	XLOC_033203	13:152996720-153164168	0.075968	0.359262	0	0	0	0.048178	0.182525	0	0.259718
XLOC_033351	XLOC_033351	13:157411983-157418654	52.5784	51.2682	31.3466	25.6734	15.188	21.8673	19.4048	23.919	39.2648
XLOC_033414	XLOC_033414	13:158013730-158023234	0.187969	0.069749	0.102192	0.732405	0.449161	0.514408	0.65291	1.01384	0.52885
XLOC_033415	XLOC_033415	13:158023318-158042101	0.137996	0.086718	0.113796	0.979769	0.523454	0.594938	0.60686	1.02704	0.47319
XLOC_033419	XLOC_033419	13:158417977-158516350	0.258866	0.224328	0.212558	0.171428	0.245179	0.171534	0.284694	0.476035	0.265997
XLOC_033510	XLOC_033510	13:162117835-162132628	0	0.161645	0	0.047006	0	0	0	0	0
XLOC_033516	XLOC_033516	13:162376195-162394348	0	0.024259	0.036117	0.028799	0.013177	0	0	0	0.420681
XLOC_033541	XLOC_033541	13:165823407-165826700	0	0	0	0.232301	0	0	0	0	0
XLOC_033546	XLOC_033546	13:165999387-166004635	0.540764	0.628429	0.594064	0.732636	0.737775	0.619956	1.88402	0.614596	0.950769
XLOC_033561	XLOC_033561	13:166135374-166193569	0	0	0	0.190477	0.045846	0	0	0	0
XLOC_033607	XLOC_033607	13:168569670-168644938	3.32623	3.76922	4.14197	1.61149	1.56482	1.54321	2.33299	2.54978	2.74189
XLOC_033617	XLOC_033617	13:168849001-169026206	0.892169	0.877324	2.1978	2.44227	2.31081	2.32624	2.6034	1.52835	3.74303
XLOC_033789	XLOC_033789	13:173950245-173958510	0.315887	0.016276	0.073057	0.026198	0.05727	0.038793	0.389195	0.08012	0.064254
XLOC_033901	XLOC_033901	13:180529654-180530150	0	0	0.457758	0	0.126821	0	0	0	0
XLOC_033973	XLOC_033973	13:181189334-181248554	0.108218	0.286003	0.298338	0.648881	0.745052	0.380991	0.236189	0.158218	0.781075
XLOC_033982	XLOC_033982	13:181210280-181275764	0.060914	0.237206	0.248866	0.523734	0.640302	0.515756	0.451189	0.153435	0.853416
XLOC_034206	XLOC_034206	13:189844093-189845036	0	0	0	0.069539	0.186769	0	0.177127	0.032805	0.305785
XLOC_034214	XLOC_034214	13:189857671-189860770	0.130089	0	0.156719	0	0.057023	0.082215	0.094889	0	0.134854
XLOC_034256	XLOC_034256	13:190287202-190290255	0.299614	0.311469	0.208001	0.100201	0	0.079511	0.48744	0.439381	0.557646
XLOC_034259	XLOC_034259	13:190413558-190419864	0.538768	0.423642	0.491123	0.301782	0.333951	0.30861	0.866395	0.783114	0.974634
XLOC_034264	XLOC_034264	13:190559140-190563899	0	0.203585	0	0	0	0	0	0	0
XLOC_034270	XLOC_034270	13:190856235-190863117	0	0.17114	0	0	0	0	0	0	0
XLOC_034286	XLOC_034286	13:192248067-192265927	9.715	11.4742	5.25599	4.13864	2.49743	4.42901	9.10308	6.61787	5.24043
XLOC_034296	XLOC_034296	13:192701657-192720553	0.197961	0.133292	0.081203	0.219299	0.189921	0.044625	0.180462	0.122974	0.279354
XLOC_034348	XLOC_034348	13:195950999-195983238	0.053659	0.06243	0.05248	0.014955	0.013655	0.049371	0.04758	0.022258	0.035058
XLOC_034377	XLOC_034377	13:197101171-197101671	0.198144	0.173179	0.117501	0	0.108799	0.06709	0.069624	0	0.10746
XLOC_034385	XLOC_034385	13:197483897-197489077	0.042073	0.023335	0.066506	0.148691	0.111775	0.156195	0.082387	0.060735	0.15047
XLOC_034391	XLOC_034391	13:197527341-197529454	0.166253	0	0	0.523955	0.392088	0.50698	0.114631	0	0
XLOC_034399	XLOC_034399	13:197777953-197795675	0.026962	0.303954	0.119821	0.361248	0.181641	0.232866	0.079061	0.058643	0.115205
XLOC_034405	XLOC_034405	13:197985339-197998280	12.8773	16.2344	16.7717	14.5367	12.251	11.5188	11.7327	13.7754	14.0094
XLOC_034408	XLOC_034408	13:198053434-198100817	0.208117	0	0	0	0	0	0	0	0
XLOC_034562	XLOC_034562	13:204709563-204710096	0	0.170657	0	0	0	0	0.338142	0.115212	0
XLOC_034577	XLOC_034577	13:205231964-205245078	0.09901	0.200439	0.117901	0	0	0.093293	0	0.157767	0
XLOC_034616	XLOC_034616	13:206329799-206330789	0.049262	0	0	0.095055	0.095087	0.094531	0.164583	0.311527	0
XLOC_034643	XLOC_034643	13:207041732-207056767	2.04997	0.532614	0.560601	0.448984	1.43032	0.359887	0.516957	0.6763	0.259551
XLOC_034647	XLOC_034647	13:207068268-207075357	0.447147	0.28402	0.358466	0.290598	0.429034	0.273786	0.465439	0.595093	0.574821
XLOC_034664	XLOC_034664	13:207362876-207378437	0	0	0	0	0	0	0	0	0
XLOC_034691	XLOC_034691	13:207671950-207676731	0.352714	0.506422	0.408523	0.315875	0.203436	0.128021	0.638362	0.315374	0.367178
XLOC_034732	XLOC_034732	13:2385433-2402195	0	0	0	0.024339	0	0	0	0	0
XLOC_034754	XLOC_034754	13:3254447-3258493	0.273036	0.163077	0.038312	0	0	0	0	0	0
XLOC_034846	XLOC_034846	13:10133061-10143929	0	0	0.077647	0.065971	0	0	0.338586	0	0.148884
XLOC_034965	XLOC_034965	13:18641617-18649619	0.355602	0.152356	0.649562	0.162059	0.075421	0.200849	0.128476	0.084696	0.459014
XLOC_035042	XLOC_035042	13:21592738-21670376	0.995625	0.902217	0.854097	0.527103	0.611948	0.573469	1.14077	1.12315	1.2969
XLOC_035044	XLOC_035044	13:21898371-21899156	0.286525	0.242745	0.249208	0	0.101177	0	0	0.081171	0
XLOC_035048	XLOC_035048	13:21938934-21946441	0.112057	0.210897	0.220311	0	0	0	0.164203	0	0
XLOC_035153	XLOC_035153	13:26244041-26246640	0	0.235395	0	0	0	0	0	0	0
XLOC_035155	XLOC_035155	13:26278160-26286282	55.2345	56.154	52.5739	42.8623	35.4342	44.9583	55.0999	53.4663	50.3149
XLOC_035169	XLOC_035169	13:26730044-26733042	0.095184	0.12559	0.174615	0.015931	0.099495	0.028319	0.121275	0.03119	0.043774
XLOC_035217	XLOC_035217	13:28817129-28891367	0.161968	0.21088	0.161279	0.259319	0.256735	0.425162	0.205877	0.145233	0.225579
XLOC_035218	XLOC_035218	13:28843680-28878010	0	0	0	0	0.039737	0.384736	0	0	0
XLOC_035260	XLOC_035260	13:29781303-29846932	0	0.910394	0.016851	0	1.39371	0.19069	2.25836	0	0
XLOC_035271	XLOC_035271	13:30063197-30113502	0.244519	0.229195	0.252664	0.037688	0.0795	0.205284	0.055921	0.067569	0.552578
XLOC_035300	XLOC_035300	13:31055425-31104233	0.1025	0.078074	0	0.15215	0.446286	0.082806	0.287855	0.166274	0.127591
XLOC_035338	XLOC_035338	13:31627264-31640167	0.456367	0.4178	0.181066	0.39079	0.166439	0.297384	0.299355	0.17269	0.66893
XLOC_035367	XLOC_035367	13:32002660-32007216	1.47435	1.73549	1.82259	1.8943	1.42218	1.72202	1.70424	1.61767	2.46129
XLOC_035408	XLOC_035408	13:33771804-33863479	0.180614	0.068502	0.323055	0.177057	0.276247	0.110908	0.121907	0.196972	0.252185
XLOC_035463	XLOC_035463	13:34960008-35017827	0	0.035206	0.023103	0.109415	0.054203	0.109608	0.55588	0.717615	0.072746
XLOC_035533	XLOC_035533	13:39234064-39255536	0	0	0	0	0	0	0	0	0.307397
XLOC_035535	XLOC_035535	13:39330991-39430254	0.073242	0.220837	0.501341	0.278101	0.945222	1.2103	0.260123	0.439596	0.6147
XLOC_035536	XLOC_035536	13:39343720-39361351	0.043418	0	0	0	0.147516	0	0	0.035312	0.30362
XLOC_035556	XLOC_035556	13:40009721-40054980	0.255421	0.216219	0.125168	0.164444	0.227829	0.163115	0.438523	0.190048	0.08401
XLOC_035588	XLOC_035588	13:41443965-41720723	0.460609	0.61892	0.745627	0.676407	0.742172	0.96504	0.459095	0.539689	0.650645
XLOC_035749	XLOC_035749	13:42044095-42071380	0.147716	0.145293	0.163991	0.252164	0.328001	0.207657	0.391091	0.200265	0.547801
XLOC_035783	XLOC_035783	13:42177267-42884771	0.375751	0.348793	0.436957	0.43483	0.435587	0.319963	0.491528	0.240865	0.603715
XLOC_035878	XLOC_035878	13:42438706-42440167	0.097296	0.105105	0.047358	0.242447	0.209663	0.182799	0.085773	0.171868	0.177799
XLOC_035879	XLOC_035879	13:42438927-42460722	0.043787	0	0.051109	0.046311	0.142146	0.049419	0.224369	0.085725	0.352714
XLOC_035888	XLOC_035888	13:42457164-42459383	0.148067	0.11329	0.149671	0.144863	0.158515	0.261266	0.215063	0.166519	0.2582
XLOC_035896	XLOC_035896	13:42513347-42516353	0.063133	0.01312	0.108324	0.099313	0.120209	0.05584	0.342645	0.108337	0.252886
XLOC_035966	XLOC_035966	13:43979486-44062528	0.20417	0	0	0.408263	0.012097	0.076084	0.952714	0.644634	0.489902
XLOC_035971	XLOC_035971	13:44998149-45163445	0.01253	0.143893	0	0.232097	0.266872	0.332485	0.195261	0.104116	0.364188
XLOC_035973	XLOC_035973	13:45272383-45299727	0	0	0.142107	0.005015	0.034555	0.208635	0	0	0
XLOC_035980	XLOC_035980	13:45499356-45500363	0.027715	0.160709	0.04159	0.00468	0.05411	0.044718	0	0.033117	0.040776
XLOC_036335	XLOC_036335	13:48384016-48395714	0.058476	0.095799	0.112917	0.257724	0.360988	0.207675	0.226951	0.048606	0.232798
XLOC_036351	XLOC_036351	13:48539098-48572733	0.16134	0.165945	0.181365	0.554672	0.667059	0.437449	0.469773	0.160684	0.433815
XLOC_036371	XLOC_036371	13:50479263-50504880	4.32704	6.21277	4.71212	6.37963	5.9922	7.88357	8.67896	6.28929	7.51365
XLOC_036395	XLOC_036395	13:52860476-52974267	0.770879	0.685821	1.07736	1.07378	1.69054	0.860832	1.23953	0.545252	1.79292
XLOC_036396	XLOC_036396	13:52924026-52939840	0.460834	0.25613	0.486426	0.486655	0.927023	0.354725	0.823693	0.252856	1.27129
XLOC_036493	XLOC_036493	13:54709263-54837273	5.24053	3.21308	4.78249	11.9573	13.587	6.45781	10.9411	7.14526	13.8007
XLOC_036506	XLOC_036506	13:55026198-55048483	0	0	0	0.047006	0.276587	0	0.080584	0	0.301113
XLOC_036768	XLOC_036768	13:60617431-60619224	0	0	0	0.050691	0.150715	0.201151	0.291605	0	0
XLOC_036875	XLOC_036875	13:60830981-60840274	0.141251	0.133579	0.118935	0.144986	0.261177	0.141318	0.230312	0.076811	0.330966
XLOC_036900	XLOC_036900	13:60892782-60916655	0.151868	0.140095	0.212381	0.22343	0.403398	0.156892	0.20171	0.121943	0.366933
XLOC_036913	XLOC_036913	13:61435471-61439322	0.144427	0.267469	0.138046	0.271583	0.356711	0.237688	0.344727	0.236137	0.269725
XLOC_037065	XLOC_037065	13:65615122-65639047	0.014523	0	0.154815	0.020485	0	0	0.049477	0.096122	0.233305
XLOC_037095	XLOC_037095	13:65670851-65721406	0.104681	0.065581	0.206034	0.223922	0.19714	0	0.232689	0.247272	0.435472
XLOC_037133	XLOC_037133	13:66334043-66336052	0.628955	0.936038	0.303181	0.500928	0.362457	0.709614	0.185088	0.311509	0.336207
XLOC_037178	XLOC_037178	13:68758335-68793246	111.966	63.0953	114.81	69.111	39.4652	34.4875	34.2003	42.1087	43.219
XLOC_037245	XLOC_037245	13:71374921-71422616	0.846727	0.944679	0.826603	0.929796	0.638577	0.75351	0.691989	0.659021	1.07709
XLOC_037296	XLOC_037296	13:73276110-73292776	0.50301	0.308717	0.332515	0.224352	0.410233	0.817694	0.433335	0.31869	0.686243
XLOC_037311	XLOC_037311	13:73831946-73847046	0.928123	0.625699	0.715352	0.513792	0.450384	0.592196	0.37602	0.566477	0.350878
XLOC_037327	XLOC_037327	13:74337992-74383172	0.174165	0.095006	0.115819	0.156615	0	0.206926	0.238218	0	0
XLOC_037329	XLOC_037329	13:74515414-74518873	0.614693	0.180215	0.634202	0.57504	0.748551	0.381796	0.505503	0.229609	0.87134
XLOC_037420	XLOC_037420	13:78205592-78392187	0	0.160954	0	0	0	0	0	0	0
XLOC_037448	XLOC_037448	13:79063900-79083423	0.177739	0.17792	0.164238	0.03455	0.211042	0.278731	0.179244	0.077307	0.388795
XLOC_037569	XLOC_037569	13:81644071-81749886	0	0.485485	0	0.063309	0	0	0	0.216335	0.163848
XLOC_037682	XLOC_037682	13:83699392-83704367	0	0.057763	0.478673	0	0.066334	0.132003	0.056762	0	0
XLOC_037737	XLOC_037737	13:84621823-84634275	0.148733	0.200075	0.329599	0.397289	0.504539	0.531905	0.373872	0.235712	0.502531
XLOC_037783	XLOC_037783	13:86387943-86400161	0.567868	0.26409	0.374908	0.882602	0.934692	0.612091	1.73149	0.266667	0.680587
XLOC_037805	XLOC_037805	13:87393987-87407183	0	0.004072	0	0.062407	0.256131	0.135827	0.229224	0	0.169249
XLOC_037877	XLOC_037877	13:87660393-87660674	0	0.16439	0	0	0.108765	0	0	0	0.07118
XLOC_037934	XLOC_037934	13:88711212-88877261	0	0	0	0	0.053622	0.35085	0	0	0
XLOC_037967	XLOC_037967	13:89897150-89956230	0.017795	0.578846	0.671364	0.103056	0.235944	0.357101	0.218786	0	0.682556
XLOC_038012	XLOC_038012	13:91619231-91622436	0.023311	0.11436	0.028291	0.199573	0.341344	0.249427	0.090154	0	0.072496
XLOC_038079	XLOC_038079	13:93235191-93306859	0.195987	0.208756	0.28769	0.275821	0.405928	0.248643	0.945852	0.263579	0.902925
XLOC_038117	XLOC_038117	13:95694836-95724293	4.44624	4.11543	5.7913	1.81848	5.82273	6.6351	6.04249	2.36234	5.70913
XLOC_038203	XLOC_038203	13:99502509-99504109	0.028263	0.192367	0.060212	0.265346	0.361358	0.182392	0.174214	0.177181	0.078544
XLOC_038235	XLOC_038235	13:100438847-100442338	0.868192	1.09863	1.08324	0.691079	0.785638	0.744845	0.352769	0.40103	0.629313
XLOC_038276	XLOC_038276	13:104951050-105007562	0.366974	0.548696	0.65184	0.409126	0.381804	0.76009	1.09781	0.726071	1.88455
XLOC_038294	XLOC_038294	13:106720279-106723235	0.206372	0.040988	0	0.070933	0	0.066712	0	0	0
XLOC_038301	XLOC_038301	13:108216733-108335767	1.06709	0.599162	0.865666	0.886178	1.48096	0.794435	1.00301	0.387426	0.888207
XLOC_038316	XLOC_038316	13:108025001-108044228	0.806883	0.54217	0.671583	0.756987	1.40297	0.658289	0.935413	0.36977	0.893639
XLOC_038320	XLOC_038320	13:108092760-108116994	0.533032	0.427535	0.515029	0.439249	0.639984	0.401699	0.450701	0.278282	0.501426
XLOC_038333	XLOC_038333	13:108253926-108258947	0.706648	0.406876	0.597106	0.871582	1.37292	0.733898	0.509166	0.398098	0.624887
XLOC_038356	XLOC_038356	13:108731551-108732312	0.113339	0	0	0	0	0	0.427546	0.055357	0
XLOC_038375	XLOC_038375	13:109446962-109489530	0	0.234269	0	0	0	0.149874	0	0	0.095558
XLOC_038404	XLOC_038404	13:109495888-109500225	19.7723	27.0387	26.2988	8.41419	8.03623	9.29104	5.52938	6.76488	4.88395
XLOC_038466	XLOC_038466	13:112850579-112940551	0.006774	0.139925	0	0	0.519285	0.150528	0	0.14896	0.094048
XLOC_038474	XLOC_038474	13:112989559-112991056	0	0	0	0	0	0	0	0	0
XLOC_038594	XLOC_038594	13:117398233-117404569	0.00272	0	0.585796	0.31077	0	0	0	0	0
XLOC_038630	XLOC_038630	13:118278329-118285809	0	0.217811	0	0	0	0.04567	0	0	0
XLOC_038782	XLOC_038782	13:120727123-120870473	0.292509	0.414248	0.238559	0.37468	0.420756	0.347298	0.323315	0.365824	0.344636
XLOC_038870	XLOC_038870	13:123356048-123365209	0.260168	0.581122	0.251883	0.222228	0.287255	0.222395	0.231175	0.209776	0.214635
XLOC_038908	XLOC_038908	13:124699952-124730015	0.329743	0.005856	0.078128	0.310798	0.346551	0.002947	0.156586	0.129319	0.136478
XLOC_038943	XLOC_038943	13:124899115-124900241	0.216229	0.122488	0.396603	0.18586	0.518264	0	0.767275	0.112277	0.208236
XLOC_038978	XLOC_038978	13:125779975-126464606	0.49728	0.617891	0.354114	0.847178	1.17371	0.452436	0.797418	0.440297	1.31657
XLOC_039026	XLOC_039026	13:129840409-129841655	0	0.063613	0	0	0	0	0.296812	0	0
XLOC_039041	XLOC_039041	13:131039411-131067815	0	0	0	0	0.060949	0	0	0	0.079451
XLOC_039044	XLOC_039044	13:131129289-131134676	0.219128	0.359799	0.147121	0.309282	0.252269	0	0.068694	0.357519	0.074336
XLOC_039139	XLOC_039139	13:134077335-134081318	0.051059	0.069254	0.121956	0	0	0.040869	0.042412	0.230972	0.070995
XLOC_039141	XLOC_039141	13:134081419-134124798	0.23578	0.244583	0.273145	0.253704	0.200756	0.246166	0.166532	0.106964	0.221844
XLOC_039145	XLOC_039145	13:134252209-134281086	0.009386	0.029851	0.029459	0	0	0	0	0	0
XLOC_039188	XLOC_039188	13:135464645-135587686	0.929122	0.753417	0.534404	1.44589	1.47026	1.5553	1.88096	1.96882	1.4645
XLOC_039230	XLOC_039230	13:136210684-136213256	0.127851	0.053197	0.052928	0.157012	0.124051	0.209193	0.191714	0.094412	0.360929
XLOC_039348	XLOC_039348	13:137150869-137158197	0.147002	0.102195	0.10733	0.177689	0.228261	0.173203	0.201435	0.11977	0.228696
XLOC_039372	XLOC_039372	13:138016138-138018408	0.273253	0.211197	0.22133	0.070547	0.105942	0.120452	0.107063	0.039331	0.226712
XLOC_039384	XLOC_039384	13:138753174-138754523	0.187048	0.197044	0.259883	0.083447	0.098345	0.170737	0.094663	0.209433	0.161124
XLOC_039385	XLOC_039385	13:138754819-138812078	0.13748	0.218396	0.161609	0.249627	0.459037	0.35712	0.368673	0.197379	0.519185
XLOC_039422	XLOC_039422	13:140583857-140594632	5.48573	5.53364	4.93633	3.54987	4.0529	2.26965	1.82198	5.35902	2.35621
XLOC_039497	XLOC_039497	13:144768680-144856787	0	0.191553	0	0.149762	0.26368	0.033151	0.249618	0.150724	0.159041
XLOC_039572	XLOC_039572	13:145751143-145767875	0	0	0.036058	0	0.148221	0.061467	0	0	0.182368
XLOC_039609	XLOC_039609	13:146230155-146263475	0.297308	0.31386	0.173887	0.710224	0.365629	0.40569	0.127858	0.272084	0.369343
XLOC_039638	XLOC_039638	13:146763230-146768416	0.603691	0.071122	0.684026	0.617338	0.728582	0.449928	0.554865	0.127815	0.103956
XLOC_039640	XLOC_039640	13:146771451-146790350	0	0	0	0.202208	0	0	0	0.037683	0
XLOC_039778	XLOC_039778	13:151419628-151421577	0	0.068854	0.033481	0.146878	0.100301	0.102869	0.042779	0.036799	0.106923
XLOC_039803	XLOC_039803	13:152250146-152295888	1.1659	0.937539	1.07193	1.70907	1.44368	1.61742	1.05187	0.885839	2.00591
XLOC_039804	XLOC_039804	13:152267565-152401365	0.188087	0.147164	0.182168	0.150681	0.473471	0.177636	0.124282	0.094185	0.070548
XLOC_039815	XLOC_039815	13:152489247-152516373	0	0	0.055437	0	0	0.259186	0	0	0
XLOC_039842	XLOC_039842	13:153442926-153445820	0.048824	0.069031	0.203892	0.073857	0	0.062088	0.168562	0.108136	0.265373
XLOC_039843	XLOC_039843	13:153450698-153452420	0.137809	0.168257	0.156006	0.147347	0.146241	0.088842	0.09366	0.360284	0.417293
XLOC_039902	XLOC_039902	13:156867299-157002703	0	0.127167	0.209403	0.244227	0	0	0	0	0.078665
XLOC_039945	XLOC_039945	13:157399278-157421009	1.28981	0.892184	0.719808	0.950891	0.645425	1.26574	1.49426	1.30021	1.63145
XLOC_039951	XLOC_039951	13:157414724-157491211	3.65687	1.26843	1.36551	1.65565	1.81879	1.69524	3.27209	4.21291	4.18927
XLOC_039956	XLOC_039956	13:157491355-157589429	0.152572	0.061952	0.655063	0.563485	0.150069	0.764285	0.970937	0.301757	0.384661
XLOC_040099	XLOC_040099	13:162572171-162573482	0.034043	0	0	0	0	0	0.575636	0.045957	0
XLOC_040101	XLOC_040101	13:162585489-162601416	0	0	0	0	0	0.25754	0	0.166573	0
XLOC_040214	XLOC_040214	13:167758398-167775848	0.152704	0.22562	0.170472	0.146764	0.328764	0.168085	0.356664	0.225223	0.265187
XLOC_040299	XLOC_040299	13:173163051-173297752	0	0	0	0.140144	0.300676	0	0	0	0
XLOC_040344	XLOC_040344	13:173593484-173601544	0.229361	0.095773	0.115185	0.175317	0.199706	0.238895	0.516085	0.597771	0.802833
XLOC_040402	XLOC_040402	13:179508931-179598332	0	0.083772	0	0	0	0	0	0	0
XLOC_040455	XLOC_040455	13:182209775-182228630	8.91269	6.83562	5.51376	5.09865	2.69999	4.34316	11.2441	14.4253	7.86629
XLOC_040601	XLOC_040601	13:192070952-192071507	0.117336	0.279509	0	0	0	0	0	0	0
XLOC_040608	XLOC_040608	13:192081674-192213037	0.560987	0.61174	1.09074	0.047526	0.084097	0.047486	0.34275	0.262205	0.347368
XLOC_040705	XLOC_040705	13:195950134-195957154	0	0.170422	0	0	0	0	0	0	0
XLOC_040756	XLOC_040756	13:197688573-197756765	1.13181	1.27961	0.724658	3.18491	2.83565	1.30496	0.418171	1.06103	1.24113
XLOC_040778	XLOC_040778	13:198762553-198764397	0.082311	0	0	0.119216	0	0	0	0	0
XLOC_040803	XLOC_040803	13:199017826-199119344	0.800094	0.109839	0.368739	0.215232	0.192039	0.092984	0.295952	1.12131	0.059132
XLOC_040831	XLOC_040831	13:199095825-199116251	0.180422	0.06777	0.075729	0.066526	0.075749	0.030538	0.116155	0.192868	0.017604
XLOC_040852	XLOC_040852	13:199396509-199419068	0	0	0	0	0.105257	0	0	0.122065	0.293308
XLOC_040861	XLOC_040861	13:199434721-199442154	0.064126	0.382917	0.199985	0	0	0.031661	0	0	0.109686
XLOC_040884	XLOC_040884	13:200096452-200106514	0	0	0	0	0	0	0.397243	0	0.083012
XLOC_040891	XLOC_040891	13:200665160-200669536	0.079206	0.065337	0.019187	0.090772	0.065765	0.141317	0.101414	0.137101	0.16912
XLOC_040915	XLOC_040915	13:200859658-200866799	0.258373	0.191275	0.225953	0.429694	0.426752	0.355707	0.713507	0.390667	0.650381
XLOC_040949	XLOC_040949	13:202935783-202943918	1.36257	4.40926	0.621777	1.40678	1.69087	14.3263	3.63709	3.58664	2.68933
XLOC_040959	XLOC_040959	13:203071157-203108506	0	0.070177	0.063824	0.066682	0.477557	0.251474	0.171352	0.0373	0.347345
XLOC_040971	XLOC_040971	13:204594252-204601609	0.376074	0.540305	0.48606	1.98053	1.96372	1.181	0.896902	1.16018	1.06005
XLOC_040974	XLOC_040974	13:204835057-204838460	0.087651	0.153219	0.292058	0.326652	0.315446	0	0.431575	0	0.494404
XLOC_040983	XLOC_040983	13:205159379-205160303	0	0	0	0	0	0	0	0	0.327414
XLOC_040987	XLOC_040987	13:205216765-205241488	0.319493	0.209136	0.339104	0.261475	0.24419	0.249888	0.224383	0.165277	0
XLOC_041005	XLOC_041005	13:205360140-205365072	1.41057	1.73993	1.44054	1.19585	1.07039	0.98596	1.16119	1.77351	0.984863
XLOC_041022	XLOC_041022	13:206071916-206073799	0.107132	0.073806	0.138414	0.36027	0.345895	0.194107	0.424682	0.222706	0.17507
XLOC_041046	XLOC_041046	13:206451886-206465808	1.28862	0.881293	0.966942	0.196696	0.43907	0.075357	2.31721	0.877349	1.03897
XLOC_041051	XLOC_041051	13:206619207-206629156	3.99237	1.10427	2.8989	1.13854	1.98413	2.16868	3.08633	2.89887	1.56723
XLOC_041060	XLOC_041060	13:206784022-206788863	0.206716	0	0	0	0	0	0	0	0
XLOC_041061	XLOC_041061	13:206803150-206906357	0.542539	0.501809	0.443177	0.65662	0.532927	0.604196	0.657685	0.714207	0.739226
XLOC_041067	XLOC_041067	13:207036959-207042866	0.556497	0.323469	0.552567	0.441496	0.734106	0.534127	0.633371	0.565774	0.501505
XLOC_041074	XLOC_041074	13:207103418-207115909	3.68885	0.951526	0.991906	1.32968	2.15293	2.25304	2.3014	3.98369	2.06824
XLOC_041075	XLOC_041075	13:207119316-207133114	0.113286	0	0	0.014691	0	0	0.04441	0.192809	0.02383
XLOC_041081	XLOC_041081	13:207195537-207204827	3.60549	2.93218	4.17047	1.9722	2.39052	2.9899	2.36515	2.88087	2.92649
XLOC_041090	XLOC_041090	13:207310737-207319747	0	0	0	0	0	0	0	0	0
XLOC_041101	XLOC_041101	13:207475278-207484285	28.421	30.1587	28.9322	30.2901	28.1224	29.8174	26.9618	26.7917	22.0939
XLOC_041113	XLOC_041113	13:207657907-207676743	2.91147	2.90236	2.69315	2.6188	2.31542	2.50074	3.2782	2.4038	3.65503
XLOC_041145	XLOC_041145	13:208284454-208288633	0.255377	0.480868	0.250605	0.326485	0.381989	0.451769	0.93422	0.982841	0.972527
XLOC_041172	XLOC_041172	14:23267-24087	0	0.050786	0.129783	0	0.118376	0.328319	0	0.144723	0.277142
XLOC_041260	XLOC_041260	14:4019478-4020937	0.318776	0.193203	0.129908	0.065437	0.076903	0.052028	0.282105	0.244852	0.192223
XLOC_041261	XLOC_041261	14:4048719-4050181	0.29764	0.163477	0	0.234056	0.183849	0	0.050986	0.103989	0.030642
XLOC_041308	XLOC_041308	14:6834335-6848532	0	0	0	0	0	1.27375	0	0	0
XLOC_041309	XLOC_041309	14:6851837-6859279	0.517375	0.444615	0.460881	0.402381	0.506673	0.371627	0.408859	0.463673	0.330059
XLOC_041328	XLOC_041328	14:7260353-7347422	0.134147	0.070989	0	0.241454	0.052669	0.065826	0.062123	0	0.144119
XLOC_041329	XLOC_041329	14:7261146-7347971	0.051268	0.160954	0	0	0.006425	0	0.076241	0	0.039108
XLOC_041330	XLOC_041330	14:7362767-7380552	2.71542	2.86141	2.6728	1.94024	2.37883	2.22216	1.2834	2.01941	2.30632
XLOC_041334	XLOC_041334	14:7370396-7386571	0	0.245404	0.070258	0.121663	0.076697	0.001939	0.180087	0	0.046509
XLOC_041340	XLOC_041340	14:7602478-7604460	0.807733	0.579116	0.259782	0.572686	0.422894	0	0	0	0.228493
XLOC_041341	XLOC_041341	14:7632664-7667289	0.456318	0.31808	0.741097	0.85756	0.75007	0.515873	0.298096	0.168415	0.425062
XLOC_041342	XLOC_041342	14:7665016-7709987	2.64756	1.6108	2.04352	1.2044	3.86552	2.37595	3.19708	2.04187	1.87632
XLOC_041385	XLOC_041385	14:10031180-10081642	0.142956	0.340883	0.159598	0.379659	0.325044	0.406968	0.621682	0.154782	0.415405
XLOC_041386	XLOC_041386	14:10042134-10042842	0.030907	0.109805	0.059934	0.25279	0.043976	0	0.048459	0	0.051479
XLOC_041443	XLOC_041443	14:11425657-11429757	0.086343	0.062071	0.063726	0.316296	0.53175	0.203413	0.150176	0.068991	0.290864
XLOC_041454	XLOC_041454	14:11458562-11496433	0.265411	0.235287	0.392473	0.263356	0.393255	0.29346	0.528574	0.341319	0.387344
XLOC_041484	XLOC_041484	14:12898365-13030134	0.182462	0.230103	0.140315	0.143261	0.15705	0.186231	0.253937	0.159537	0.249145
XLOC_041508	XLOC_041508	14:14284801-14384873	0.0626	0.191555	0.241543	0.1923	0.193605	0.145316	0.18026	0.207409	0.254911
XLOC_041538	XLOC_041538	14:15953186-15994213	0	0	0	0	0	0	0	0.024737	0
XLOC_041561	XLOC_041561	14:16950437-16959224	0	0	0	0.216462	0	0	0	0	0
XLOC_041592	XLOC_041592	14:20678393-20908112	1.15726	1.69968	1.7703	1.86653	2.66837	2.58459	2.09101	0.889388	2.52608
XLOC_041633	XLOC_041633	14:22784618-22797993	0.100438	0.297439	0	0.300718	0.211305	0.253205	0.105024	0.028178	0.238519
XLOC_041738	XLOC_041738	14:28591214-28653191	0.847402	0.59704	1.45064	1.15501	1.35784	0.593221	0.678241	1.10161	1.50779
XLOC_041780	XLOC_041780	14:30264291-30277364	2.23492	1.9582	1.92885	2.34968	2.77632	2.58616	1.56706	1.81773	2.49342
XLOC_041837	XLOC_041837	14:31672059-31674590	0.148252	0.109106	0.185917	0.380851	0.290153	0.193045	0.360785	0.241249	0.398384
XLOC_041918	XLOC_041918	14:35625975-35633074	0	0.0172	0.266857	0.287201	0.245181	0.445241	0.406284	0.383878	0.433278
XLOC_041925	XLOC_041925	14:35862146-35862475	0	0	0.126614	0.100022	0.072885	0	0.026448	0.30154	0.102656
XLOC_042048	XLOC_042048	14:39852716-39886444	0.34836	0.40984	0.329353	0.191948	0.406462	0.207141	0.399626	0.447701	0.431198
XLOC_042051	XLOC_042051	14:39886534-39933121	4.77926	6.00353	4.90761	3.39181	3.49059	3.84764	3.55241	6.23377	5.95557
XLOC_042080	XLOC_042080	14:40263556-40278763	0	0.201816	0	0	0	0	0	0	0
XLOC_042108	XLOC_042108	14:40657816-40699885	0.528866	0.719814	0.856731	0.181404	0.189015	0.143736	0.170571	0.128549	0.174573
XLOC_042136	XLOC_042136	14:40943927-40950768	1.45005	2.25619	2.37434	1.61044	1.49358	2.19544	1.91496	1.90329	1.62336
XLOC_042164	XLOC_042164	14:41807734-41818917	0.041746	0.254481	0.103634	0.203878	0	0.12806	0.26673	0.157167	0.32581
XLOC_042177	XLOC_042177	14:42180006-42198269	0	0.00555	0	0	0	0	0	0	0
XLOC_042236	XLOC_042236	14:45601994-45737652	0.089477	0.166799	0.256237	0.202572	0.237845	0.198433	0.120306	0.031986	0.469912
XLOC_042250	XLOC_042250	14:45700088-45925087	0.296172	0.235395	0.044001	0.181681	0.365757	0.147357	0.373084	0.484161	0.12018
XLOC_042347	XLOC_042347	14:47541545-47544297	0.013726	0.194745	0.053579	0.025741	0.085222	0	0	0.04901	0.070677
XLOC_042362	XLOC_042362	14:48059948-48062368	0.046101	0.051138	0.111897	0.252757	0.305847	0.179428	0.105878	0.083241	0.262763
XLOC_042379	XLOC_042379	14:48294055-48303508	0.742078	0.497811	0.58312	0.202681	0.599007	0.196084	0.305832	0.777739	0.704912
XLOC_042390	XLOC_042390	14:48761285-48877147	0.131402	0.073045	0.181123	0.420285	0.530177	0.190341	0.080297	0.314716	0.170034
XLOC_042437	XLOC_042437	14:49790418-49793235	3.17166	3.62603	3.159	3.97279	3.694	2.72427	1.74772	2.69654	1.6889
XLOC_042522	XLOC_042522	14:51343144-51347302	0.181324	0.059695	0.126892	0.069853	0.082947	0.194028	0.324463	0	0.222939
XLOC_042529	XLOC_042529	14:51491977-51493604	0.368963	0.426536	0.672488	0.40446	0.169734	0.257202	0.327534	0.178039	0.467352
XLOC_042547	XLOC_042547	14:53115277-53155740	0.08746	0.183038	0.128643	0.057133	0.13653	0.186144	0.099829	0	0.223891
XLOC_042608	XLOC_042608	14:56240890-56267253	0.254351	0.356295	0.351692	0.112625	0.049575	0.092182	0.209075	0.200684	0.575203
XLOC_042658	XLOC_042658	14:59058432-59078076	0.15148	0	0.073111	0.162158	0.20275	0	0.095088	0.1829	0.057432
XLOC_042753	XLOC_042753	14:62910018-62911240	0	0.199181	0	0.019566	0	0.050645	0	0.024426	0
XLOC_042839	XLOC_042839	14:67079251-67114768	0.243428	0.994909	1.01175	0.191126	0.093451	0.165486	0.363478	0.717565	0.766753
XLOC_042872	XLOC_042872	14:71049832-71056026	0.142787	0.178394	0.161065	0.11595	0.18896	0.024217	0.315612	0.18345	0.162747
XLOC_042903	XLOC_042903	14:71921005-71921511	0	0.046845	0.068335	0	0.419849	0	0	0	0
XLOC_042921	XLOC_042921	14:72351333-72355242	0	0	0	0.463474	0.394329	0.395712	0	0.160698	0.350816
XLOC_042948	XLOC_042948	14:73297329-73298718	0.034021	0.078476	0.137813	0.182088	0.434845	0.376151	0.07407	0.178334	0.11296
XLOC_043039	XLOC_043039	14:75203735-75295452	0.268319	0.630581	0.53707	0.316624	0.477759	0.548066	0.385967	0.328384	0.776003
XLOC_043042	XLOC_043042	14:75445770-75447195	0	0.228589	0.199877	0	0.193266	0	0	0	0
XLOC_043092	XLOC_043092	14:77744984-77746127	0.177765	0	0	0.223445	0.071312	0	0	0	0
XLOC_043102	XLOC_043102	14:77929076-77936713	0.789505	0.81304	0.606687	0.447002	0.589741	0.441305	0.808615	1.13803	0.849127
XLOC_043124	XLOC_043124	14:77957843-78057328	0.624569	0.479458	0.687555	0.977796	1.15925	0.577412	1.62443	0.998798	2.06549
XLOC_043140	XLOC_043140	14:78090613-78129403	0.212499	0.163919	0.289074	0.413558	0.429368	0.261177	0.749819	0.34653	0.872115
XLOC_043144	XLOC_043144	14:78151740-78219264	0.332074	0.272318	0.432094	0.515654	0.582926	0.341095	1.0481	0.597414	1.34632
XLOC_043145	XLOC_043145	14:78219395-78313069	0.311585	0.25504	0.408753	0.470611	0.165496	0.355238	1.09484	0.424604	1.30832
XLOC_043272	XLOC_043272	14:80201694-80240358	0	0	0.242513	0	0	0	0	0	0
XLOC_043277	XLOC_043277	14:80473928-80481209	109.622	10.9148	0	0	0	2.14879	3.15631	0.463117	2.69829
XLOC_043381	XLOC_043381	14:81465312-81465584	0	0.120917	0	0.745459	0.700388	0.886168	0.278996	0.37809	0.531896
XLOC_043389	XLOC_043389	14:81814563-81816402	0.158408	0.100346	0.039455	0.147052	0.14582	0.119996	0.039167	0.087056	0.006261
XLOC_043405	XLOC_043405	14:81939999-82029020	0.069335	0.131417	0.114844	0.067673	0.034717	0.103601	0	0.174923	0.509143
XLOC_043463	XLOC_043463	14:85497729-85507958	0.190113	0.253038	0.333562	0.143528	0.218851	0.135248	0.328781	0.314164	0.19733
XLOC_043474	XLOC_043474	14:85533986-85536300	0.102375	0.243237	0.147451	0.137809	0.166079	0.094615	0.155006	0.116953	0.254308
XLOC_043539	XLOC_043539	14:87937729-87943541	0	0.244548	0	0.16283	0	0	0	0	0
XLOC_043547	XLOC_043547	14:88366793-88379505	0.202102	0	0	0	0	0	0	0	0
XLOC_043550	XLOC_043550	14:88428303-88430878	0	0	0.260725	0	0	0	0	0	0
XLOC_043576	XLOC_043576	14:90480951-90506642	0	0	0	0	0.014593	0	0	0	0
XLOC_043577	XLOC_043577	14:90507996-90531143	1.48283	2.17441	2.4152	1.30233	1.41704	1.30665	1.90061	1.45684	2.33409
XLOC_043579	XLOC_043579	14:90533211-90582378	0.349969	0.522268	0.12713	0.323094	0.058233	0.079879	0.384128	0.071899	0.099402
XLOC_043696	XLOC_043696	14:99929448-100028899	5.25024	5.58644	1.29153	6.27951	6.44059	7.16744	8.40636	1.59096	9.0242
XLOC_043705	XLOC_043705	14:100606611-100625592	0	0.023461	0	0.037464	0	0	0	0.042769	0.460284
XLOC_043779	XLOC_043779	14:102829792-102961858	0.013857	0.106793	0.099525	0.073635	0.05113	0.050183	0.055866	0.061488	0.188289
XLOC_043860	XLOC_043860	14:106715510-106736263	0.161192	0	0.21164	0	0.20323	0	0.358041	0.190902	0.325396
XLOC_043888	XLOC_043888	14:107435528-107445851	0.209587	0	0	0	0	0	0	0	0
XLOC_043933	XLOC_043933	14:109012423-109052325	0.439702	0.441742	0.439758	0.682189	0.693566	0.589676	0.969076	0.694239	1.04748
XLOC_043970	XLOC_043970	14:109642200-109642681	0	0	0	0	0	0	0.313613	0	0
XLOC_044115	XLOC_044115	14:113629591-113637395	1.38449	1.19872	1.92036	2.23012	1.43354	1.26702	1.88674	1.92562	1.49561
XLOC_044145	XLOC_044145	14:114808497-114814056	0	0	0	0	0	0	0	0	0
XLOC_044154	XLOC_044154	14:115188049-115191820	1.30123	1.20931	1.12995	1.35642	1.11648	1.88141	2.36457	1.05943	1.44407
XLOC_044197	XLOC_044197	14:120748064-120750269	0.115692	0.119167	0	0	0	0.21215	0.115515	0.388991	0.561662
XLOC_044251	XLOC_044251	14:123219679-123219955	0.216607	0.145622	0.068131	0.16815	0	0	0	0	0
XLOC_044285	XLOC_044285	14:124521274-124522693	0.021976	0	0.102949	0.296602	0.11521	0.495009	0.128669	0	0.267224
XLOC_044343	XLOC_044343	14:127460812-127536780	0	0.31851	0	0.269864	0.213519	0	0	0.249052	0.351772
XLOC_044347	XLOC_044347	14:127633311-127649865	0.059255	0.142141	0.143826	0.06021	0.182609	0	0.435118	0.13023	0.368555
XLOC_044365	XLOC_044365	14:127717651-127720663	0.047618	0.197205	0.143192	0.390701	0.263953	0.267024	0.033838	0.166428	0.103389
XLOC_044432	XLOC_044432	14:130694777-130697211	1.20507	0.219276	0.393994	0.300714	0.230211	0	0.720167	0.93583	0.328045
XLOC_044473	XLOC_044473	14:132259062-132281728	0	0	0	0	0	0	0.045324	0.19806	0
XLOC_044520	XLOC_044520	14:134155343-134155896	0.242783	0	0	0.102066	0.177867	0.033251	0	0	0
XLOC_044561	XLOC_044561	14:137270610-137271852	0	0	0	0.151219	0.251593	0.069333	0	0	0.087813
XLOC_044562	XLOC_044562	14:137271170-137272169	0	0.02957	0	0.126778	0.446551	0	0	0	0
XLOC_044573	XLOC_044573	14:137788218-137790055	0	0	0	0	0	0	0.535506	0	0
XLOC_044605	XLOC_044605	14:139115259-139247704	0.160276	0	0	0.222828	0.19298	0	0	0	0
XLOC_044619	XLOC_044619	14:140335835-140357705	1.06653	3.96347	1.56056	1.73097	1.62307	1.78313	1.64668	1.31502	1.59402
XLOC_044632	XLOC_044632	14:140599334-140616176	0.553103	0.788782	0.559455	1.02469	0.948328	1.09188	0.854403	0.842952	1.03019
XLOC_044640	XLOC_044640	14:140723773-140727639	0.183073	0.40264	0.334964	0.345892	0.343465	0.262103	0.098016	0.357023	0.088814
XLOC_044674	XLOC_044674	14:141715077-141741460	21.6576	34.1605	31.1873	36.3784	34.4275	38.1857	28.1009	33.6772	33.9624
XLOC_044677	XLOC_044677	14:11779-24139	0.059532	0.107429	0.037927	0.263882	0.179194	0.233907	0.117748	0.011392	0.019543
XLOC_044696	XLOC_044696	14:2038160-2041274	0	0.168893	0	0	0	0	0	0	0
XLOC_044715	XLOC_044715	14:2575603-2588513	0.532229	0.504888	0.412651	0.666592	0.531324	0.381605	1.19006	0.343743	0.574278
XLOC_044742	XLOC_044742	14:3917495-3919716	0.279217	0	0	0.065579	0	0.179945	0	0	0.108633
XLOC_044752	XLOC_044752	14:4015706-4050237	2.68273	2.87279	3.08321	1.97693	2.23742	2.34653	4.13864	2.64649	3.37313
XLOC_044767	XLOC_044767	14:4628295-4654250	0	0.311907	0.33372	0	0	0	0	0.137865	0.292526
XLOC_044794	XLOC_044794	14:6350968-6357015	0	0	0.375519	0	0	0	0	0	0
XLOC_044827	XLOC_044827	14:6935500-6935838	0	0.190603	0	0	0	0	0	0	0
XLOC_044839	XLOC_044839	14:7217694-7358698	9.44809	2.28557	5.84268	6.16312	7.4996	5.85766	4.28479	2.25797	9.42376
XLOC_044840	XLOC_044840	14:7262715-7317183	0.606296	0.4021	0.544563	1.76094	2.01159	1.77774	0.961168	0.519998	0.957595
XLOC_044841	XLOC_044841	14:7359615-7377960	3.17613	3.88594	3.57738	3.07942	4.65023	2.49179	2.65838	3.23237	5.39317
XLOC_044849	XLOC_044849	14:7596912-7604471	1.1543	0.890324	1.08979	0.574108	0.796156	0.671316	0.293204	1.54048	0.875368
XLOC_044853	XLOC_044853	14:7631209-7665978	0.204298	0.260043	0.383795	0.223079	0.183152	0.178762	0.27179	0.188478	0.203148
XLOC_044940	XLOC_044940	14:11326203-11334571	0.359115	0.400996	0.637705	1.15407	1.71526	1.25946	0.654248	0.450325	1.11952
XLOC_044957	XLOC_044957	14:11833165-11939876	0.305309	0.319083	0.181812	0.093467	0.154247	0.16225	0.288633	0.241573	0.319937
XLOC_044979	XLOC_044979	14:13325341-13327562	0.04243	0.19631	0.043099	0.130243	0.187987	0.263371	0.201059	0.050533	0.169805
XLOC_045008	XLOC_045008	14:14272953-14381921	0.916314	0.605057	0.936217	1.47423	1.85892	1.12366	1.4578	0.89152	1.87242
XLOC_045024	XLOC_045024	14:14364733-14432996	0.190738	0.103245	0.228572	0.60956	0.759157	0.482615	0.29774	0.087419	0.750873
XLOC_045033	XLOC_045033	14:14945222-14964659	0.318398	0.338647	0.054117	0	0.101729	0.106976	0.157601	0.285042	0.088511
XLOC_045086	XLOC_045086	14:16626105-16627896	0.036768	0.161498	0.023302	0.072263	0.115069	0.226983	0.093642	0.152879	0.078995
XLOC_045093	XLOC_045093	14:16683060-16702415	0	0.113126	0.287195	0.322348	0.371004	0.201016	0	0.058774	0
XLOC_045189	XLOC_045189	14:22890057-22977450	1.43768	1.04127	2.00469	2.05478	1.57591	0.647806	1.30111	1.51019	1.9915
XLOC_045200	XLOC_045200	14:23086239-23089746	0.794267	0.582673	0.536898	0.136738	0.248044	0.290681	0.294806	0.221885	0.241128
XLOC_045244	XLOC_045244	14:26117212-26118312	0	0.174309	0	0	0.03715	0.102962	0.060213	0	0
XLOC_045247	XLOC_045247	14:26121024-26122261	0.141723	0.035802	0.23345	0	0	0.101275	0.101119	0	0.205204
XLOC_045257	XLOC_045257	14:27220934-27230846	0.115749	0.194328	0.118511	0.225916	0.309583	0.382765	0.57212	0.061812	0.341727
XLOC_045356	XLOC_045356	14:30568246-30573235	0.725067	0.440082	0.471352	0.188001	0.184432	0.155484	0.373125	0.339736	0.495001
XLOC_045359	XLOC_045359	14:30806419-30823933	0.175236	0.088278	0.095173	0.161198	0.222968	0.137623	0.144162	0.084427	0.575346
XLOC_045371	XLOC_045371	14:31165940-31189034	0.355754	0.329454	0.240413	0.296991	0.226179	0.162331	0.310314	0.137077	0.350995
XLOC_045588	XLOC_045588	14:39540165-39541550	0.078768	0	0.080516	0.071763	0.16915	0.54712	0.702513	0.034802	0.085743
XLOC_045602	XLOC_045602	14:39886559-39888989	0.046962	0.156279	0.142484	0.136338	0	0	0.115638	0	0
XLOC_045623	XLOC_045623	14:40455934-40458482	4.18748	6.65879	5.07369	4.62857	3.46386	3.25545	2.8594	3.91345	4.44234
XLOC_045631	XLOC_045631	14:40657864-40668764	0	0.218646	0.066036	0	0	0	0	0	0
XLOC_045641	XLOC_045641	14:40925550-40950514	1.02321	1.08713	1.62347	0.677085	0.55126	0.867727	1.78348	1.29015	1.15823
XLOC_045646	XLOC_045646	14:40993099-40994969	0.053201	0.138244	0.083669	0.036686	0.095431	0.231812	0.105205	0.186101	0.049288
XLOC_045653	XLOC_045653	14:41061729-41077687	0.903714	0.930734	1.10705	1.31861	1.20026	1.3523	1.55176	1.19192	0.630431
XLOC_045684	XLOC_045684	14:41807505-41818929	1.47622	1.76751	1.87467	2.84338	2.65285	3.11429	2.90541	1.75023	2.9392
XLOC_045729	XLOC_045729	14:45185662-45250130	21.097	17.2408	19.3986	28.9996	28.9672	26.4997	31.4413	22.7733	30.2409
XLOC_045730	XLOC_045730	14:45508658-45925099	3.91653	3.44489	4.5978	7.37315	9.2938	6.43142	7.2347	3.5645	9.72299
XLOC_045731	XLOC_045731	14:45617648-45622972	0.228845	0.176571	0.173795	0.341068	0.447675	0.371104	0.536863	0.081239	0.710798
XLOC_045732	XLOC_045732	14:45706584-45771610	0.878884	0.678291	0.998961	0.001905	0.002777	1.41129	2.02667	0.62367	2.02128
XLOC_045733	XLOC_045733	14:45784357-45789718	0.526979	0.385676	0.469411	0.921925	1.0931	0.553497	1.05872	0.497089	1.12902
XLOC_045735	XLOC_045735	14:45875641-45912168	0.68592	0.480991	0.692723	1.28319	1.44205	0.832805	1.30365	0.699751	1.72013
XLOC_045746	XLOC_045746	14:46254213-46276952	0.062357	0.205955	0.26487	0.346375	0.080346	0	0.365703	0.033755	0.241111
XLOC_045766	XLOC_045766	14:46652113-46653626	0.088003	0.310876	0.098003	0.105411	0.085621	0	0.10585	0.384566	0.306734
XLOC_045795	XLOC_045795	14:47357314-47365185	0.048088	0	0	0	0	0	0.855603	0.319094	0.219065
XLOC_045813	XLOC_045813	14:47825347-47855676	0	0	0	0	0	0	0	0.216753	0
XLOC_045816	XLOC_045816	14:47871985-47883293	0.170048	0.060663	0.171412	0.075649	0.05815	0.02241	0.112532	0.438495	0
XLOC_045819	XLOC_045819	14:47879322-47896809	0.847261	0.681308	0.499295	0.541317	0.646967	0.503629	0.410056	0.585892	0.78305
XLOC_045827	XLOC_045827	14:48073132-48074660	0.042379	0.107905	0.154463	0.074771	0.137123	0	0.022732	0.016348	0.113202
XLOC_045833	XLOC_045833	14:48208926-48214745	0.276117	0.116263	0	0.05668	0.497616	0.328419	0.174919	0.274306	0.339416
XLOC_045846	XLOC_045846	14:48793594-48814267	0.022938	0	0.157544	0.08788	0.167133	0.22181	0.304837	0.016296	0.044449
XLOC_045847	XLOC_045847	14:48754915-48798157	0.150831	0	0.111112	0.196911	0.676568	0.141965	0.207758	0.04489	0.181572
XLOC_045848	XLOC_045848	14:48755829-48826847	0.1206	0.126119	0.126124	0.377061	0.441216	0.307933	0.2596	0.169233	0.285727
XLOC_045849	XLOC_045849	14:48782887-48813688	0.043479	0.021741	0.010498	0.202397	0.320785	0.254852	0.351752	0.136309	0.187775
XLOC_045850	XLOC_045850	14:48807345-48838745	0.119607	0.074378	0.093379	0.353486	0.249607	0.107263	0.016379	0.07438	0.133121
XLOC_045851	XLOC_045851	14:48828589-48842646	0.045257	0.061916	0.108022	0.235224	0.394454	0.263201	0.028226	0.171837	0.361431
XLOC_045852	XLOC_045852	14:48833531-48839213	0.005148	0	0.043049	0.36844	0.39901	0.275758	0.033489	0.199446	0.156457
XLOC_045866	XLOC_045866	14:49364355-49379340	0.089974	0	0.332179	0	0	0.106581	0	0	0
XLOC_045914	XLOC_045914	14:50081151-50165508	0.399017	0.449205	0.351684	0.599592	0.671427	0.566412	0.739903	0.486069	0.878318
XLOC_045922	XLOC_045922	14:50233586-50246258	0.22236	0.682093	0.445852	0.533881	0.281414	0.205098	0.37568	0.239224	0.330281
XLOC_045925	XLOC_045925	14:50256517-50258933	0	0	0	0	0	0	0	0	0
XLOC_046025	XLOC_046025	14:54269931-54270616	0.104961	0.089311	0.018505	0.117915	0.202546	0.033298	0.506946	0	0.454615
XLOC_046037	XLOC_046037	14:54538666-54541435	0.107448	0.445719	0	0	0	0	0	0.144364	0.130484
XLOC_046115	XLOC_046115	14:56609283-56611302	0.225878	0.281385	0.145995	0.085746	0.071193	0	0	0.026418	0
XLOC_046215	XLOC_046215	14:59112011-59120383	0.21444	0.772931	0.739354	1.15884	0.10036	0.794365	0.57307	0.90566	0.620031
XLOC_046287	XLOC_046287	14:60729758-60733742	0	0	0	0	0	0	0	0	0
XLOC_046294	XLOC_046294	14:60755881-60762317	0.155758	0.19763	0.088671	0.215779	0.094268	0.029858	0.063845	0.069684	0.118803
XLOC_046331	XLOC_046331	14:60975808-61030598	0.960247	0.547075	0.848854	0.617454	0.736773	0.541681	0.904344	0.793371	1.16809
XLOC_046342	XLOC_046342	14:61073040-61087469	0.135219	0.16697	0.24939	0.051494	0	0.051689	0.167277	0.109632	0.015621
XLOC_046370	XLOC_046370	14:61684788-61688585	0.601761	0.559185	0.880222	0.428238	0.507895	0.539628	0.784357	0.627148	0.99546
XLOC_046701	XLOC_046701	14:72200581-72210318	0.095669	0.190548	0.287234	0.24225	0.207585	0.086614	0.332065	0.141599	0.180988
XLOC_046728	XLOC_046728	14:73314980-73317051	0	0	0	0	0	0.269553	0	0	0
XLOC_046889	XLOC_046889	14:77930174-77936293	2.36318	4.3051	3.47632	1.73732	1.78942	1.45279	0.898893	3.2185	1.87706
XLOC_046891	XLOC_046891	14:77957855-77964175	0.110597	0.245261	0.333319	0.118562	0.122425	0.172861	0.135354	0.279123	0.085986
XLOC_046920	XLOC_046920	14:80129561-80134816	0	0.116346	0	0	0	0	0	0	0.260718
XLOC_046922	XLOC_046922	14:80187051-80191289	0.503493	0.248875	0.263556	0.062917	0.356512	0	0	0	0
XLOC_046928	XLOC_046928	14:80397143-80403552	0	0.160417	0	0	0	0	0	0	0
XLOC_046944	XLOC_046944	14:81102344-81114379	0.007558	0.018269	0.02053	0.014603	0.026939	0.098669	0.022199	0.018411	0.052844
XLOC_046954	XLOC_046954	14:81230109-81231859	0	0	0	0	0.387645	0.192056	0	0	0
XLOC_047049	XLOC_047049	14:85385554-85400968	0.866989	0.834293	0.662121	0.69954	0.939776	0.721126	0.843711	0.777962	0.823836
XLOC_047054	XLOC_047054	14:85498531-85533353	0.241445	0	0.073256	0	0	0	0	0	0.102663
XLOC_047055	XLOC_047055	14:85544145-85674409	0.227967	0.352119	0.325745	0.40945	0.297775	0.339216	0.355565	0.263186	0.733454
XLOC_047093	XLOC_047093	14:88179705-88273474	0.084827	0.2118	0.144673	0.169342	0.158913	0.203972	0.128036	0	0.042757
XLOC_047101	XLOC_047101	14:88377969-88393963	0.144673	0.125098	0.177659	0.205854	0.23494	0.133053	0.162054	0.117669	0.362883
XLOC_047112	XLOC_047112	14:88406305-88431001	0.164995	0.155574	0.209134	0.176185	0.219941	0.105965	0.086725	0.153271	0.156712
XLOC_047121	XLOC_047121	14:88433080-88474056	0.912995	0.751773	1.02549	1.31477	2.09944	0.720054	0.736957	0.947711	1.01303
XLOC_047167	XLOC_047167	14:90923660-90945507	0	0	0	0.32063	0.0623	0	0.139092	0	0.073634
XLOC_047340	XLOC_047340	14:92356376-92382330	3.1968	3.09289	7.9265	4.34342	3.32748	10.7166	1.41465	6.39364	8.56122
XLOC_047353	XLOC_047353	14:93900027-93952605	0	0	0	0	0	0.243084	0.296506	0	0
XLOC_047379	XLOC_047379	14:94073362-94094667	0.303584	0.189505	0.176935	0.059117	0.071496	0.039018	0	0.045053	0.101772
XLOC_047431	XLOC_047431	14:99447612-99454712	0.235219	0.266485	0.249574	0.484626	0.388232	0.172294	0.325043	0.255781	0.575793
XLOC_047451	XLOC_047451	14:99797720-99802898	0.377687	0.404456	0.490772	0.73872	0.741193	0.628611	0.911026	0.498007	1.24838
XLOC_047514	XLOC_047514	14:101270141-101272448	0	0	0	0.212257	0	0.110094	0	0	0
XLOC_047520	XLOC_047520	14:101494590-101512527	0.36	0.375025	0.505231	0.524733	0.915858	0.338992	0.311903	0.046406	0.428404
XLOC_047604	XLOC_047604	14:102150630-102336437	0.04038	0.193393	0.237915	0.042179	0	0.0721	0	0	0.066465
XLOC_047680	XLOC_047680	14:103226188-103228717	0	0	0	0	0	0	0	0	0.404563
XLOC_047687	XLOC_047687	14:103396406-103459872	0.86588	0.928173	0.529758	1.05712	0.583562	0.913735	0.917499	1.01684	1.15398
XLOC_047741	XLOC_047741	14:106696709-106736745	3.74386	4.20841	4.42651	2.27132	3.19329	2.69306	9.7451	9.01374	11.3815
XLOC_047774	XLOC_047774	14:107590944-107608767	0.233999	0	0.061588	0.045133	0.020574	0.063014	0	0.172372	0.119391
XLOC_047808	XLOC_047808	14:109084887-109087752	0.396917	0.062772	0.108013	0.073788	0	0.100371	0.11159	0.037968	0.149456
XLOC_047818	XLOC_047818	14:109637826-109640579	0.114452	0.31948	0.092807	0.042182	0.239728	0.110518	0	0	0.147843
XLOC_047836	XLOC_047836	14:110671555-110672174	0.051388	0	0	0	0.421508	0	0	0.152688	0.116958
XLOC_047950	XLOC_047950	14:113500696-113545137	0.041256	0.086153	0.143487	0.079983	0.054986	0	0.151677	0.056318	0.385767
XLOC_048047	XLOC_048047	14:120451570-120582263	0.323955	0.407306	0.362783	0.626744	0.663464	0.934928	0.484996	0.316118	0.876516
XLOC_048072	XLOC_048072	14:121327159-121427623	3.45122	4.73832	2.99764	4.8726	5.04665	5.71577	3.36335	4.07459	4.75399
XLOC_048087	XLOC_048087	14:122062987-122400036	0	0.200628	0.042416	0	0	0	0	0	0
XLOC_048200	XLOC_048200	14:127628832-127650547	1.27061	1.46774	1.74955	2.00792	1.97005	1.6644	2.01215	2.38748	1.70359
XLOC_048260	XLOC_048260	14:129441211-129467150	2.87371	5.33652	2.06495	3.36738	4.91227	3.23864	3.36902	2.14351	3.27174
XLOC_048272	XLOC_048272	14:130675804-130741465	0.317746	0	0	0	0	0	0	0.029297	0.360379
XLOC_048273	XLOC_048273	14:130695327-130696022	0.444436	0	0.083336	0.048037	0	0	0.065368	0	0
XLOC_048327	XLOC_048327	14:132502501-132513576	0.606568	0.869982	0.750179	1.19011	1.34589	0.78368	1.06198	1.15132	1.23173
XLOC_048364	XLOC_048364	14:133794097-133798521	0	0.049263	0	0.011794	0	0.043747	0.116824	0.241604	0.043544
XLOC_048389	XLOC_048389	14:134867057-134956663	0.745511	0.807515	0.871802	1.16658	1.10278	1.02004	1.09482	0.604163	1.13815
XLOC_048416	XLOC_048416	14:135695541-135697118	0	0	0	0	0	0.260298	0	0	0
XLOC_048429	XLOC_048429	14:136412079-136745247	0.076313	0.102593	0.091618	0.201087	0.279866	0.310666	0.198287	0.113147	0.41552
XLOC_048473	XLOC_048473	14:139013700-139050073	6.19398	7.93288	6.6402	5.96406	4.94594	4.53553	4.39523	4.85318	4.84651
XLOC_048629	XLOC_048629	15:966910-968960	0.102731	0.075305	0.1446	0.239266	0.137437	0.13416	0.111127	0.01402	0.139607
XLOC_048669	XLOC_048669	15:4446613-4450842	0	0	0.462913	0	0	0	0	0	0
XLOC_048682	XLOC_048682	15:4611598-4615142	0	0.176823	0	0	0	0	0	0	0
XLOC_048796	XLOC_048796	15:7685936-7702044	0.963092	0.866486	1.32057	1.02777	1.11563	0.88132	1.55709	1.02824	1.77589
XLOC_049009	XLOC_049009	15:11235621-11246301	0	0	0	0.196379	0.180648	0	0.335111	0	0
XLOC_049010	XLOC_049010	15:11246700-11251045	0	0	0	0	0	0	0	0.152279	0.464866
XLOC_049012	XLOC_049012	15:11262717-11270131	0	0	0	0.112843	0.206525	0.334156	0	0	0
XLOC_049015	XLOC_049015	15:11367210-11367747	0	0.181948	0	0	0	0	0	0	0.064613
XLOC_049021	XLOC_049021	15:11432867-11452747	0	0.266171	0	0.143969	0.150869	0	0	0	0
XLOC_049040	XLOC_049040	15:13156919-13208852	0.240819	0.166297	0.055465	0.25593	0.231043	0.102525	0.134539	0.154491	0.267783
XLOC_049042	XLOC_049042	15:13250633-13398682	0.122331	0.073402	0.120547	0.314459	0.506811	0.27802	0.407919	0.178775	0.2354
XLOC_049128	XLOC_049128	15:13369551-13370894	0.166824	0.241946	0.015752	0.049541	0.086203	0.103053	0.015122	0.06951	0.086512
XLOC_049157	XLOC_049157	15:13406904-13414815	0.0514	0.082399	0.056222	0.31235	0.32153	0.178931	0.154442	0.061778	0.221746
XLOC_049163	XLOC_049163	15:13420085-13563097	0.037297	0.242499	0.049143	0.226494	0.152579	0.054248	0	0.297888	0
XLOC_049233	XLOC_049233	15:13900716-13949515	0	0.03449	0.34783	0	0	0	0	0	0.183304
XLOC_049289	XLOC_049289	15:16034032-16037383	0	0	0	0.211598	0	0	0	0	0
XLOC_049309	XLOC_049309	15:17028305-17048170	5.08953	2.80842	4.50417	3.82092	4.27457	1.65806	3.68143	3.36913	6.42079
XLOC_049322	XLOC_049322	15:17217633-17218731	0	0.120446	0	0.155399	0.029508	0	0.37996	0.026331	0.088141
XLOC_049327	XLOC_049327	15:17749237-17918992	0.165845	0.193257	0.16018	0.184636	0.130466	0.311251	0.135757	0	0.302373
XLOC_049461	XLOC_049461	15:24901205-24910556	0.194371	0.246414	0.221539	0.588206	0.687892	0.624649	0.243289	0.329652	0.306285
XLOC_049518	XLOC_049518	15:29706323-29714046	0.306829	0.507442	0.292449	0.320698	0.19985	0.191767	0.420443	0.241475	0.569119
XLOC_049539	XLOC_049539	15:30579590-30581410	0.052421	0	0.040717	0.156095	0.0766	0	0.19817	0	0.02533
XLOC_049548	XLOC_049548	15:31064188-31114419	0.369133	0.279082	0.265075	0.505933	0.497281	0.504536	0.273779	0.346399	0.518565
XLOC_049571	XLOC_049571	15:32064436-32179398	40.0737	36.9492	36.849	51.9461	49.945	56.6153	53.1536	36.8893	51.9039
XLOC_049576	XLOC_049576	15:32202478-32204530	0.637332	0.459036	0.432338	0.275946	0.21131	0.335391	0.161483	0.494851	0.250049
XLOC_049582	XLOC_049582	15:32417953-32475289	0.024252	0.136753	0.356764	0.044334	0	0	0.099657	0.0366	0
XLOC_049592	XLOC_049592	15:33287497-33300579	2.23027	1.84753	1.87243	2.24778	2.67365	3.11968	2.52602	2.0861	3.17771
XLOC_049603	XLOC_049603	15:33326702-33328485	11.028	11.7506	8.93056	8.93811	8.48958	7.20554	3.71261	6.39775	5.00007
XLOC_049609	XLOC_049609	15:33370089-33371382	0.316922	0.632784	0.450858	0.740739	0.605051	0.439134	0.33243	0.606957	0.851179
XLOC_049619	XLOC_049619	15:34025555-34360401	1.44298	1.87731	1.54325	1.56942	2.04488	1.54357	2.79221	1.52491	2.18143
XLOC_049624	XLOC_049624	15:34099895-34123749	0.890116	0.564818	0.821921	0.897572	1.22462	0.803061	1.46762	0.812013	1.40714
XLOC_049625	XLOC_049625	15:34139260-34171562	0.261256	0.232797	0.338591	0.448417	0.597153	0.448653	0.615971	0.339977	0.712131
XLOC_049629	XLOC_049629	15:34287753-34291228	0.28839	0.169467	0.229585	0.337592	0.631441	0.466148	0.71149	0.127908	0.883575
XLOC_049634	XLOC_049634	15:35040927-35042110	0	0.164087	0	0.209464	0.195064	0.037371	0.083847	0.047946	0
XLOC_049682	XLOC_049682	15:37957480-38020473	0.364404	0.65435	0.43132	0.372943	0.453548	0.488768	0.465292	0.238243	0.67152
XLOC_049705	XLOC_049705	15:38965044-38987623	0.024418	0.151117	0.095224	0.568534	0.518754	0.312431	0.062637	0.032296	0.188773
XLOC_049720	XLOC_049720	15:39281903-39385595	0.250135	0.189401	0.269702	0.344822	0.399669	0.324186	0.422515	0.299072	0.426075
XLOC_049823	XLOC_049823	15:43787856-44194893	0.429882	0.122734	0.14674	0.321427	0.406054	0.299201	0.235326	0.387162	0.217257
XLOC_049926	XLOC_049926	15:46559183-46566274	0	0	0.071075	0	0.486808	0	0	0	0
XLOC_049965	XLOC_049965	15:47897009-47898457	0.120965	0.587217	0.284782	0	0	0	0	0.090271	0
XLOC_049975	XLOC_049975	15:48306221-48348536	0.113229	0.169364	0.171551	0.179119	0.31822	0.179015	0.20775	0.214838	0.158798
XLOC_049992	XLOC_049992	15:48550167-48561403	0	0	0.08942	0	0	0	0	0	0.029008
XLOC_050020	XLOC_050020	15:48846612-48850965	0.111359	0.18675	0.023562	0	0.024503	0.019196	0	0.144044	0
XLOC_050194	XLOC_050194	15:54851685-54852317	0.229413	0	0	0	0	0.062237	0	0.088311	0
XLOC_050299	XLOC_050299	15:56408476-56410527	0	0	0	0.192284	0	0	0	0	0
XLOC_050315	XLOC_050315	15:57376825-57419707	0.254424	0.294122	0.231307	0.769246	0.688316	0.743526	0.625307	0.232702	0.923467
XLOC_050365	XLOC_050365	15:59453666-59476537	2.13763	0.659177	0.670502	1.10368	2.20689	0.796705	0.540255	0.553843	0.716394
XLOC_050366	XLOC_050366	15:59469983-59499272	0.601988	0.448678	0.692507	0.649989	0.616958	0.739075	0.67947	0.634441	0.886335
XLOC_050387	XLOC_050387	15:59920281-59936695	0	0	0.272889	0	0	0	0	0	0
XLOC_050401	XLOC_050401	15:60484406-60524099	0.030561	0.043178	0.158755	0.119241	0.130333	0.072961	0.0827	0.118782	0.155307
XLOC_050451	XLOC_050451	15:63830907-63976765	0.534788	0.084242	0.03485	0	0	0	0.010543	0.996674	0
XLOC_050629	XLOC_050629	15:68781179-68782606	0	0.037706	0.140636	0.097937	0.205239	0.402259	0	0	0.118124
XLOC_050671	XLOC_050671	15:72495952-72508006	0.053385	0.221923	0.06155	0.005166	0.14041	0.071521	0.078403	0.09556	0.052574
XLOC_050684	XLOC_050684	15:73772571-73970159	0.481025	0.468314	0.651024	1.42814	1.3463	1.04377	0.935007	0.396594	1.18065
XLOC_050689	XLOC_050689	15:73785800-73796199	0.06632	0.254507	0.113411	0.191609	0.266576	0.153136	0.171525	0.129934	0.244121
XLOC_050696	XLOC_050696	15:73817106-73825560	0.130691	0.079047	0.123875	0.380867	0.571034	0.27643	0.248062	0.156716	0.370655
XLOC_050717	XLOC_050717	15:73922358-73925551	0.018308	0.164689	0.060361	0.119681	0.344223	0.323672	0.038706	0.041648	0.255461
XLOC_050760	XLOC_050760	15:76057759-76067867	0.229967	0.19203	0.173156	0.121936	0.234096	0.111626	0.152213	0.109711	0.160469
XLOC_050814	XLOC_050814	15:77711635-77722939	0.064658	0.085341	0.133003	0.492938	0.719282	0.499846	0.370709	0.11633	0.354114
XLOC_050841	XLOC_050841	15:78208947-78370427	0.065885	0.044001	0.09229	0.22695	0.339172	0.56034	0.077673	0	0.192895
XLOC_050892	XLOC_050892	15:78652212-78655677	0.9229	1.11738	0.699518	1.66946	1.80453	1.88819	1.33802	1.27301	0.841409
XLOC_050963	XLOC_050963	15:81723456-81809563	0.575669	0.144915	0.359387	0.123184	0.061681	0.140318	0.205008	0.109817	0.189131
XLOC_050982	XLOC_050982	15:81978523-81980106	0.462506	0.4849	0.509545	0.773293	0.678377	0.59722	0.585408	0.902488	0.743765
XLOC_050988	XLOC_050988	15:82141607-82144581	0.209162	0.059028	0.172454	0.182446	0.170979	0.274896	0.159872	0.081204	0.2273
XLOC_051053	XLOC_051053	15:84223114-84311733	0.278567	0.128282	0.414744	0.321165	0.280582	0.401706	0.979887	0.177352	0.306776
XLOC_051068	XLOC_051068	15:84283863-84285605	0.062906	0.10584	0.120501	0.053414	0.086529	0.153633	0.368357	0.069356	0.18733
XLOC_051075	XLOC_051075	15:84291019-84294373	0.110521	0.094059	0.025216	0.076049	0.152553	0.139836	0.309588	0.062746	0.23792
XLOC_051116	XLOC_051116	15:86470566-86578622	7.93046	8.78248	8.16365	3.0971	12.752	9.35983	13.4286	8.24158	12.7654
XLOC_051145	XLOC_051145	15:87229490-87230698	0	0	0.084009	0	0.065795	0	0	0.371718	0
XLOC_051151	XLOC_051151	15:87303553-87318866	0.16614	0.281131	0.597664	0	0	0	0.052115	0	0.470548
XLOC_051166	XLOC_051166	15:88166435-88184127	0	0.268889	0	0.443784	0.322922	0	0.347384	0	0.942928
XLOC_051173	XLOC_051173	15:88274157-88274584	0	0	0	0	0	0	0	0	0.419861
XLOC_051210	XLOC_051210	15:89842811-90083936	0	0.201948	0	0.40991	0.174118	0.053694	0	0	0
XLOC_051368	XLOC_051368	15:93266936-93277505	0.390183	0.424131	0.399249	0.021439	0	0.053137	0.121468	0.122465	0.31523
XLOC_051374	XLOC_051374	15:93285779-93287749	0.335686	0.126306	0.044509	0	0	0.052995	0.107582	0.212204	0.238348
XLOC_051383	XLOC_051383	15:93379708-93394004	0	0.210536	0	0	0	0	0	0	0
XLOC_051548	XLOC_051548	15:96067053-96080111	0.36668	0.27985	0.215138	0.225416	0.390377	0.174054	0.365756	0.296659	0.588905
XLOC_051684	XLOC_051684	15:104071743-104072757	0.212281	0.124789	0.052276	0.072246	0.019707	0.030064	0.048325	0.059237	0.15322
XLOC_051703	XLOC_051703	15:104747692-104759139	30.463	37.114	32.6321	24.0226	20.3949	19.6026	15.179	26.9448	21.432
XLOC_051825	XLOC_051825	15:107938101-107940259	1.61178	2.08227	1.639	1.06628	1.01092	0.675203	0.690956	1.3048	0.887933
XLOC_051826	XLOC_051826	15:107974673-108042795	0.262654	0.263452	0.329193	0.437189	0.699482	0.418282	1.02812	0.459109	1.03962
XLOC_051827	XLOC_051827	15:108012055-108012559	0	0	0	0	0.146997	0	0.42945	0	0.267497
XLOC_051886	XLOC_051886	15:109626673-109634667	0.024183	0.040104	0	0.021687	0.121032	0	0.461708	0	0.507899
XLOC_051903	XLOC_051903	15:109651426-109652434	0	0	0	0.199394	0	0.078605	0.043229	0	0.20215
XLOC_051928	XLOC_051928	15:109688152-109692902	0	0	0	0	0	0	0	0	0.355525
XLOC_051955	XLOC_051955	15:110560095-110619347	33.9242	38.816	40.0436	23.4866	27.9121	33.9627	34.0482	46.3365	34.7586
XLOC_051969	XLOC_051969	15:110814226-110865897	0.641832	0.078122	0	0	0	0	0	0	0
XLOC_052002	XLOC_052002	15:111470162-111474499	0.108624	0.094376	0.052967	0.216405	0.212223	0.196359	0.16953	0.106232	0.191605
XLOC_052029	XLOC_052029	15:112808196-112916636	0.086197	0.162381	0.092435	0.167476	0.16761	0.190301	0.300005	0.064032	0.140127
XLOC_052038	XLOC_052038	15:113024424-113045962	3.15389	7.32652	5.85617	1.81711	1.53514	2.61414	1.60942	1.59685	4.60711
XLOC_052199	XLOC_052199	15:118707485-118764314	0.328585	0.164625	0.342	0.305101	0.764631	0.479801	0.322982	0.387408	0.518473
XLOC_052212	XLOC_052212	15:118742915-118749107	0	0.076981	0	0.159004	0.039056	0.490061	0.056158	0.299835	0
XLOC_052237	XLOC_052237	15:119235637-119240691	0.38541	0.446256	0.178798	0.735235	1.41332	0.470194	0.720081	0.552542	0.528537
XLOC_052262	XLOC_052262	15:120263805-120269995	0	0.050515	0	0.198534	0	0	0	0	0
XLOC_052315	XLOC_052315	15:121468963-121502467	1.06299	1.21531	1.0883	2.18243	2.6376	1.90932	0.521646	0.201136	0.38812
XLOC_052338	XLOC_052338	15:122218524-122603584	0.36429	0.409327	0.415334	2.12157	2.11253	1.58139	0.530543	0.131081	0.746763
XLOC_052413	XLOC_052413	15:124212917-124215665	1.14703	0.135654	0.022329	0.338017	0.101605	0.162536	1.01813	4.34029	0.015725
XLOC_052420	XLOC_052420	15:124472235-124554966	0.358709	0.848108	0.488171	0.331623	0.146296	0.406787	0.49989	0.388669	0.474935
XLOC_052449	XLOC_052449	15:124929818-124984028	0.99368	0.667144	0.772964	0.436027	0.847527	0.78794	0.924716	0.383572	1.35253
XLOC_052452	XLOC_052452	15:124962728-124963465	0.197517	0.115027	0.191786	0	0.104598	0.016488	0.101465	0.07708	0
XLOC_052470	XLOC_052470	15:125335613-125388418	0.048161	0.068583	0	0.256179	0.116432	0.096781	0.131557	0	0.383422
XLOC_052525	XLOC_052525	15:128611866-128733339	0	0	0	0	0	0	0.039944	0	0
XLOC_052561	XLOC_052561	15:129923150-129924390	0.239517	0	0.123442	0.160445	0.049169	0.047211	0.027226	0	0.052848
XLOC_052568	XLOC_052568	15:129974890-129980687	0	0	0.04805	0.014977	0	0	0	0.220043	0
XLOC_052586	XLOC_052586	15:130787644-130939756	0.592663	0.65402	0.643269	0.955048	1.01398	0.965424	1.17094	0.686705	1.22562
XLOC_052589	XLOC_052589	15:131179636-131211835	0.196797	0.283152	0.213164	0.256169	0.357638	0.263546	0.196716	0.071935	0.38863
XLOC_052636	XLOC_052636	15:132340273-132342610	0.250075	0.375544	0.160147	0.317216	0.457588	0.229976	0.176169	0.48749	0.399595
XLOC_052657	XLOC_052657	15:133014490-133019622	0.088264	0	0.099178	0.106897	0.046125	0.029869	0	0	0
XLOC_052685	XLOC_052685	15:134000428-134021557	0.115182	0.176489	0.0807	0.188137	0.211365	0.157795	0.008565	0.267558	0.097814
XLOC_052699	XLOC_052699	15:134622700-134624174	0.115998	0.278194	0.05035	0.100698	0.078623	0.088155	0	0.141696	0
XLOC_052740	XLOC_052740	15:136651571-136655845	0.065844	0	0	0.129642	0	0	0	0.456641	0
XLOC_052755	XLOC_052755	15:136854291-136857307	0.13403	0.109682	0.105138	0.167292	0.042288	0.0743	0.115342	0.289131	0.136525
XLOC_052758	XLOC_052758	15:136864687-136867116	0.015904	0	0	0.071687	0	0	0	0.25774	0.327808
XLOC_052802	XLOC_052802	15:137283276-137291153	0.658224	0.559961	0.667716	0.761892	0.961335	0.394908	0.806027	0.575109	1.38564
XLOC_052806	XLOC_052806	15:137444766-137457959	0	0.034892	0	0	0	0	0	0	0
XLOC_052888	XLOC_052888	15:138682816-138684487	0	0.324	0.258169	0.096497	0.18485	0.0961	0.144818	0.125111	0.212449
XLOC_052913	XLOC_052913	15:139531955-139534656	0.126882	0.191116	0.077703	0.080889	0.173738	0.147004	0.243159	0.188611	0.308695
XLOC_052921	XLOC_052921	15:139600862-139602257	0.052281	0.171748	0.08722	0.210894	0.077195	0.097098	0	0.031459	0.090364
XLOC_052944	XLOC_052944	15:139951233-139953559	0	0.211711	0	0	0.499277	0	0.144748	0.223649	0.307811
XLOC_052976	XLOC_052976	15:1351613-1364163	0	0	0	0	0	0.210588	0.332686	0	0.081474
XLOC_053197	XLOC_053197	15:4019544-4053536	0.427915	0.666711	0	1.39277	1.50587	0.595951	0.765779	0.37792	0.569953
XLOC_053201	XLOC_053201	15:3965373-3997652	0.155586	0.218571	0.416729	0.55798	0.541216	0.239418	0.276084	0.06197	0.103357
XLOC_053204	XLOC_053204	15:3973900-3975982	0.224453	0.159775	0.17589	0.570265	0.508559	0.212944	0.434484	0.118355	0.21221
XLOC_053205	XLOC_053205	15:3980691-4061209	0.440915	0.464283	0.633483	1.08368	1.06499	0.564872	0.65693	0.514152	0.685151
XLOC_053278	XLOC_053278	15:6827916-7027727	0.189334	0.145286	0.315848	0.086092	0	0.064602	0.151403	0.13264	0.017692
XLOC_053387	XLOC_053387	15:7685915-7698588	0	0.22562	0	0	0	0	0	0	0
XLOC_053404	XLOC_053404	15:11246656-11250984	0	0	0	0	0.352809	0	0	0	0
XLOC_053408	XLOC_053408	15:11675447-11711835	0.322992	0	0.26298	0	0	0	0	0.117301	0
XLOC_053459	XLOC_053459	15:16414910-16594985	0.240803	0	0	0	0	0	0.102376	0	0.142286
XLOC_053486	XLOC_053486	15:17033885-17045959	0.476823	0.306741	0.412994	0.682656	0.858137	0.677843	0.670188	0.498754	0.746674
XLOC_053556	XLOC_053556	15:19723877-19726838	0.049335	0.006396	0.009424	0.063473	0.214822	0.08742	0.323268	0.445095	0.053288
XLOC_053623	XLOC_053623	15:20014580-20017811	0.007421	0.014555	0.040143	0.307291	0.476497	0.086387	0.285486	0.062976	0.394584
XLOC_053626	XLOC_053626	15:20021164-20060384	0.08442	0.114082	0.204333	0.503772	0.864241	0.499096	0.409003	0.095824	0.743476
XLOC_053653	XLOC_053653	15:21083035-21142206	0.053385	0	0.259159	0.051663	0	0	0	0.28244	0
XLOC_053654	XLOC_053654	15:21121853-21134660	0.069359	0	0	0	0	0	0	0.377744	0
XLOC_053675	XLOC_053675	15:23685751-23692480	0.049516	0.251928	0	0.069228	0	0	0.2245	0	0
XLOC_053724	XLOC_053724	15:24890806-24894459	0.098284	0.086812	0.179736	0.316233	0.575527	0.316766	0.175011	0.219265	0.339905
XLOC_053846	XLOC_053846	15:32546569-32592851	0.672889	0.93648	0.911314	1.43733	0.797523	1.01047	1.32689	1.09598	0.43478
XLOC_053856	XLOC_053856	15:33286773-33294366	0.130944	0.074405	0.109704	0.052001	0.069445	0.097458	0.18359	0.083521	0.071181
XLOC_053876	XLOC_053876	15:33962579-34025596	0.541931	0.517396	0.285482	0.329136	0.140595	0.236066	0.282006	0.284217	0.220134
XLOC_053910	XLOC_053910	15:35041135-35041938	0	0.044709	0	0.198689	0	0.193525	0	0	0
XLOC_053948	XLOC_053948	15:37901687-37957410	0.354479	0.321152	0.193713	0.255796	0.10774	0.342676	0.466684	0.245413	0.862857
XLOC_054013	XLOC_054013	15:43787909-43954800	0.027277	0.158359	0.063774	0.126209	0.055775	0	0.147061	0.156351	0
XLOC_054018	XLOC_054018	15:44410893-44415795	0	0	0.271952	0.019718	0	0	0	0	0
XLOC_054031	XLOC_054031	15:44727166-44800043	0.033781	0.108692	0.061517	0.1386	0.131123	0.184311	0.318196	0.043257	0.085249
XLOC_054042	XLOC_054042	15:44933272-44936800	0	0.294709	0	0	0	0	0	0	0.167368
XLOC_054073	XLOC_054073	15:45661111-45693190	0	0.225386	0	0	0.032342	0	0	0.099055	0
XLOC_054124	XLOC_054124	15:46493522-46503002	0	0	0.006144	0	0.005315	0.023993	0.007997	0.017745	0.016878
XLOC_054165	XLOC_054165	15:47897027-47897906	0	0.235395	0.008765	0	0	0	0	0	0
XLOC_054177	XLOC_054177	15:48241821-48244421	0.108094	0.178178	0.113945	0.109755	0.15256	0.048722	0.143291	0.034872	0.165431
XLOC_054245	XLOC_054245	15:52292488-52304420	0.012942	0.031942	0.038062	0.392412	0.432636	0.111601	0.171252	0	0.180479
XLOC_054298	XLOC_054298	15:54332608-54333143	0.182291	0.100435	0	0.172124	0.036683	0.076823	0.122039	0.130701	0.08416
XLOC_054348	XLOC_054348	15:55857436-55861076	0	0.02188	0.072631	0.084837	0.02329	0.084475	0.077249	0.208618	0.027263
XLOC_054438	XLOC_054438	15:58765217-58774110	0.066433	0.025105	0.02891	0.26861	0.304419	0.108715	0.044348	0	0
XLOC_054466	XLOC_054466	15:59431891-59449072	0.103686	0.050977	0	0.06756	0.425484	0	0.11604	0.076911	0.293929
XLOC_054478	XLOC_054478	15:59472184-59479499	0	0.054584	0.040697	0.389815	0.333193	0.231841	0.097167	0.165563	0.372958
XLOC_054527	XLOC_054527	15:63730167-63786791	0.518628	0.157473	0.043007	0.095239	0	0	0.208732	0.783568	0.264487
XLOC_054556	XLOC_054556	15:64075756-64081899	0	0	0	0	0	0.032064	0	0.326752	0.070935
XLOC_054566	XLOC_054566	15:64166473-64220827	0	0	0.135623	0.405721	0.227035	0.087506	0	0	0
XLOC_054623	XLOC_054623	15:65920232-66164612	0.32532	0.354581	0.325281	0.408837	0.506279	0.486834	0.383798	0.20683	0.666743
XLOC_054650	XLOC_054650	15:67461019-67537267	0.962296	0.772266	1.01233	0.224988	0.174816	0.175622	0.826172	1.76787	0.418797
XLOC_054662	XLOC_054662	15:68052402-68208870	0.408379	0.418823	0.391424	0.275472	0.277212	0.251744	0.679918	0.554152	0.687226
XLOC_054688	XLOC_054688	15:69734419-69814067	0	0.219702	0	0	0	0	0	0	0
XLOC_054735	XLOC_054735	15:70906886-70986116	0.533855	0	0	0	0	0	0	0	0
XLOC_054766	XLOC_054766	15:73772539-73969120	0.125963	0.131235	0.038314	0.076204	0.262095	0.389667	0.23182	0.067902	0.689907
XLOC_054768	XLOC_054768	15:73782642-73787203	0.057548	0.230519	0.011795	0.055278	0.005662	0.117929	0.127713	0.045459	0.066616
XLOC_054820	XLOC_054820	15:76097878-76108351	4.18842	4.5554	3.40282	3.45957	3.44959	3.0711	2.84556	2.70356	3.03216
XLOC_054839	XLOC_054839	15:77648540-77695138	0.288629	0.516058	0.438731	0.6026	1.19484	0.437501	1.0427	0.183276	2.16924
XLOC_054925	XLOC_054925	15:80021762-80025966	0.354776	0.124263	0.149636	0.471477	0.283767	0.339142	0.451532	0.423889	0.143661
XLOC_054932	XLOC_054932	15:80032469-80034814	0.431373	0.481758	0.364706	0.304594	0.346984	0.42892	0.088448	0.685885	0.475001
XLOC_054956	XLOC_054956	15:80520898-80646460	0.16279	0	0.059835	0.057392	0.061486	0.010492	0.073454	0.006465	0.02067
XLOC_054996	XLOC_054996	15:81974207-81987694	0.127209	0.083107	0.219233	0.294834	0.33428	0.346111	0.186707	0.248081	0.222722
XLOC_054997	XLOC_054997	15:81978297-81979102	0	0.289989	0.048579	0.153574	0.125496	0.021039	0.051435	0.11288	0
XLOC_055008	XLOC_055008	15:82438263-82442275	0.128511	0.162862	0.230887	0.240238	0.210603	0.207318	0.00584	0.143643	0.242192
XLOC_055011	XLOC_055011	15:82459267-82546859	0	0.158249	0.121871	0	0	0	0	0	0.141725
XLOC_055154	XLOC_055154	15:83024012-83038252	0.155326	0.033568	0.332793	0.337564	0.162305	0	0.140703	0	0.468855
XLOC_055221	XLOC_055221	15:83354153-83357004	1.28998	1.37499	1.28867	1.05114	1.20584	1.62633	1.60008	1.58327	1.46668
XLOC_055236	XLOC_055236	15:84226957-84309894	0.050416	0.066518	0.058754	1.06275	1.57976	1.03684	0.607322	0.250663	0.530061
XLOC_055241	XLOC_055241	15:84462891-84530853	0.722046	0.809584	0	0.36565	0.284015	0.591649	0.962396	0.905883	0
XLOC_055363	XLOC_055363	15:88405756-88424980	0.277746	0.423084	0.204408	0.558532	0.595332	0.52897	0.569138	0.392769	0.722288
XLOC_055367	XLOC_055367	15:88576684-88587672	0.221434	0.377087	0.660671	0.341096	0	0	0	0.878245	0.222744
XLOC_055426	XLOC_055426	15:93254617-93280868	0.211651	0.024932	0.321046	0	0.038072	0	0.133864	0.022204	0.047244
XLOC_055431	XLOC_055431	15:93322813-93414608	0.152865	0.410716	0.181716	0	0	0	0	0	0
XLOC_055482	XLOC_055482	15:93937617-93940251	0.15552	0.050303	0.095376	0.176939	0.25492	0.086954	0.283947	0.080744	0.178565
XLOC_055512	XLOC_055512	15:94359596-94400854	0.093277	0.268527	0.15401	2.39226	0	0.065278	0.861146	0.07491	14.5534
XLOC_055532	XLOC_055532	15:95108790-95140498	0.717311	0.661332	0.981779	0.916115	1.3416	0.980308	0.976155	0.749142	1.9506
XLOC_055755	XLOC_055755	15:96281415-96300800	0.040685	0.247929	0.089774	0.035233	0.087608	0.002907	0.007652	0	0
XLOC_055786	XLOC_055786	15:100704430-100706865	0	0	0	0.040358	0.114234	0	0.337921	0.072066	0.087061
XLOC_055895	XLOC_055895	15:103790042-103834852	0	0	0	0.084782	0	0.105669	0.179812	0.419988	0.02538
XLOC_055911	XLOC_055911	15:104084537-104091149	0.291591	0.040396	0.148906	0.119473	0.250349	0.101048	0.161446	0.08251	0.160164
XLOC_055930	XLOC_055930	15:104569163-104606502	2.18432	1.00426	0.892204	0.751633	2.02792	1.12169	1.14531	1.40493	1.48023
XLOC_055937	XLOC_055937	15:104661134-104665657	0.215771	0.142646	0.179192	0.294714	0.249924	0.078358	0.304061	0.211486	0.281671
XLOC_055976	XLOC_055976	15:105587008-105592721	0	0	0.151992	0.022228	0.107313	0	0.263841	0	0
XLOC_056019	XLOC_056019	15:106937685-106950387	0.261853	0.289903	0.474303	0.68513	0.81733	0.497388	0.551143	0.157641	1.23847
XLOC_056082	XLOC_056082	15:110207457-110251135	0	0.066234	0.028512	0.236923	0.411003	0.268571	0.075673	0.007161	0.375349
XLOC_056104	XLOC_056104	15:110560319-110564681	0.090701	0.144213	0.104525	0.324954	0.309366	0.311808	0.341825	0.191325	0.400437
XLOC_056105	XLOC_056105	15:110577266-110619418	0.828796	1.09794	1.04418	0.564509	0.920003	1.1234	1.45667	1.27999	1.07037
XLOC_056123	XLOC_056123	15:110666632-110705375	0.082149	0	0.126548	0.193165	0.099881	0.230362	0.183478	0.07934	0.082812
XLOC_056147	XLOC_056147	15:110902905-110913374	0.258392	0.033953	0	0.13287	0.209591	0.064315	0.432899	0.447681	0.200172
XLOC_056291	XLOC_056291	15:117731410-117732031	0.185492	0.347997	0.295697	0.466976	0.230856	0.300748	0.656393	0.185955	0.254156
XLOC_056304	XLOC_056304	15:117951422-118000272	0	0.205249	0	0	0	0.064726	0	0	0.335666
XLOC_056360	XLOC_056360	15:119517275-119519108	0	0	0	0.118163	0	0	0	0.203297	0
XLOC_056382	XLOC_056382	15:120263794-120269976	0	0	0	0.093135	0	0.272891	0	0	0
XLOC_056388	XLOC_056388	15:120333505-120335591	0	0	0	0	0	0	0	0.233394	0
XLOC_056429	XLOC_056429	15:121099598-121100219	0.202716	0.059594	0	0.041941	0	0	0	0	0.332663
XLOC_056448	XLOC_056448	15:121507552-121515300	0.71008	1.00055	0.840117	0.632554	0.617503	0.803895	0.764284	0.843974	1.11998
XLOC_056492	XLOC_056492	15:124957720-124960465	0.115853	0.137965	0.101652	0.073307	0.146024	0.110761	0.12695	0.168408	0.08144
XLOC_056493	XLOC_056493	15:124962287-124968479	0.217648	0	0	0	0	0	0	0	0
XLOC_056538	XLOC_056538	15:126141117-126160436	0.034931	0.333428	0.042393	0	0	0.0755	0.593159	0.110548	0
XLOC_056610	XLOC_056610	15:129849907-129864213	0.187111	0.037779	0.077887	0.035241	0.259203	0.051243	0	0	0
XLOC_056627	XLOC_056627	15:129948228-129990778	0.624946	0.422852	0.207661	0.543126	0.242307	0.330414	0.479775	0.527682	0.272154
XLOC_056671	XLOC_056671	15:131385221-131412142	0.285207	0.353014	0.375892	0.298956	0.085943	0	0.186715	0.167256	0.315762
XLOC_056696	XLOC_056696	15:132196918-132208410	0	0	0	0.179426	0	0.714821	0	0	0.09982
XLOC_056702	XLOC_056702	15:132279365-132282075	0.126883	0.142594	0.149368	0.386057	0.23163	0.260884	0.176222	0.287695	0.212683
XLOC_056794	XLOC_056794	15:136478594-136479213	0.021807	0.02776	0	0	0	0	0	0.328641	0.128626
XLOC_056816	XLOC_056816	15:136869849-136879492	0.720397	0.530559	0.360085	0.264986	0.276192	0.452796	1.55741	1.91419	0.940897
XLOC_056856	XLOC_056856	15:137283230-137287966	0.619169	0.438595	0.543988	0.21171	0.166058	0.051309	0.176417	0.483812	0.317499
XLOC_056895	XLOC_056895	15:138285704-138291057	0.822713	0.544683	0.617218	0.288002	0.337188	0.354602	0.565271	0.785824	0.302256
XLOC_056952	XLOC_056952	15:139597828-139602275	0.446904	0.46402	0.428447	0.422469	0.518916	0.447588	0.597234	0.500064	0.691965
XLOC_056967	XLOC_056967	15:139875795-139880576	0.074499	0	0.299414	0.326002	0.12578	0.305242	0.993678	0.216323	0.330118
XLOC_056983	XLOC_056983	15:140331698-140335631	0.183073	0.285194	0.151534	0.191705	0.525762	0.465272	0.313513	0.205372	0.440889
XLOC_057014	XLOC_057014	16:322222-339574	0.367057	0.708456	0.594185	0.094043	0.495111	0.243152	0.584088	0.535756	0.762874
XLOC_057057	XLOC_057057	16:4784388-4963728	3.72446	3.41674	4.99909	4.45413	6.3928	3.95053	8.46698	3.90407	12.3584
XLOC_057058	XLOC_057058	16:4873718-4878799	0.155068	0.181917	0.343697	0.213542	0.289766	0.203717	0.397663	0.338021	0.736211
XLOC_057059	XLOC_057059	16:4971241-5060316	0.71903	0.577051	1.00672	0.987964	0.944333	0.742356	2.02257	0.663654	2.38344
XLOC_057060	XLOC_057060	16:4983543-5033483	0.983475	0.835387	1.24078	1.28352	1.76992	0.969289	2.28151	0.756655	2.71319
XLOC_057061	XLOC_057061	16:5142972-5145012	0.218364	0.219956	0.238144	0.427661	0.383675	0.357707	0.335636	0.077433	0.648636
XLOC_057099	XLOC_057099	16:6378114-6430550	0.594291	0.309402	0.425184	1.16513	1.70538	0.648664	1.04526	0.588367	0.893324
XLOC_057100	XLOC_057100	16:6384832-6431172	1.98402	0.94803	1.51682	2.95583	4.27961	2.31913	2.27954	1.66483	2.5104
XLOC_057142	XLOC_057142	16:9037368-9038356	0	0	0	0	0	0	0	0	0.408358
XLOC_057274	XLOC_057274	16:18758900-18780660	10.2279	9.99689	6.9654	8.46313	1.83737	9.42622	12.5575	14.5455	1.66421
XLOC_057310	XLOC_057310	16:20202397-20206686	0.200499	0.232094	0.171698	0.661879	0.669649	0.559343	1.03453	0.541898	0.783962
XLOC_057311	XLOC_057311	16:20243460-20251163	0	0.161401	0.118193	0.133917	0.026827	0.149323	0.060322	0.10736	0
XLOC_057350	XLOC_057350	16:21537469-21557337	0.27571	0.169815	0.082619	0.279109	0.253803	0.364504	0.124974	0.181863	0.237822
XLOC_057364	XLOC_057364	16:22157100-22245180	0.635488	0.516791	0.657871	0.840754	1.02568	0.617807	1.03467	0.760997	1.21117
XLOC_057414	XLOC_057414	16:22996577-23002417	0.11461	0.02312	0.024198	0.32467	0.28089	0.067343	0.1554	0.038187	0.18497
XLOC_057419	XLOC_057419	16:23020173-23280129	0.168446	0.072171	0.11717	0.131649	0.050733	0.028512	0.125641	0.272997	0.092884
XLOC_057676	XLOC_057676	16:24921533-24952764	0	0	0	0	0.210618	0	0	0	0.327032
XLOC_057795	XLOC_057795	16:27033019-27051883	0	0	0	0	0	0.070042	0	0.322718	0
XLOC_057812	XLOC_057812	16:27718547-27725190	2.00206	0.493774	0.339666	2.62649	1.83534	0.851534	1.41719	2.47362	0.336141
XLOC_057813	XLOC_057813	16:27757741-27759439	0.070218	0.133888	0.144557	0.124706	0.386445	0.112349	0.837414	0.235634	0.51912
XLOC_057814	XLOC_057814	16:27759659-27774271	0.141081	0.081916	0.056749	0.153942	0.334624	0.23979	0.198041	0.09824	0.076391
XLOC_057836	XLOC_057836	16:28059916-28075022	0.181393	0.287115	0.273904	0.198844	0.264283	0.132606	0.303389	0.34242	0.435625
XLOC_058189	XLOC_058189	16:32993957-32994860	0	0.093226	0.037542	0	0	0.064219	0	0.141134	0
XLOC_058294	XLOC_058294	16:36313220-36329501	0.822685	0.368916	0.473337	0.268295	0.101178	0.148124	0.61008	0.884055	0.808335
XLOC_058411	XLOC_058411	16:36560480-36678688	0	0	0	0.072981	0	0	0.050199	0.225519	0.051467
XLOC_058526	XLOC_058526	16:36802703-36814493	0.452454	0	0	0	0	0.348666	0.084545	0.474674	0.443926
XLOC_058572	XLOC_058572	16:36876107-36929178	0.280279	0.26155	0	0	0	0	0.34182	0.49382	0
XLOC_058720	XLOC_058720	16:38471495-38477142	0.191826	0.124125	0	0	0.037976	0	0	0.138454	0
XLOC_058745	XLOC_058745	16:39955508-39958522	1.64329	2.02873	1.59448	1.34495	1.51901	1.26041	1.10313	1.34875	1.85901
XLOC_058746	XLOC_058746	16:39958577-40029350	2.29884	1.68585	1.87765	1.61326	2.05388	1.77446	3.68629	1.94509	3.54875
XLOC_058855	XLOC_058855	16:43605457-43613931	0.288803	0.266296	0.204166	1.96185	1.5146	2.58649	0.703037	0.145934	0.901391
XLOC_058873	XLOC_058873	16:44135988-44189409	1.50628	1.59033	1.54149	1.4883	1.46179	1.40262	2.45319	1.49145	2.07002
XLOC_058975	XLOC_058975	16:46010720-46039385	0	0	0.315642	0	0	0	0.099975	0	0
XLOC_059010	XLOC_059010	16:46677120-46680421	0	0	0.051031	0	0.106299	0	0	0.361408	0
XLOC_059025	XLOC_059025	16:47658139-47683611	3.20932	2.24472	2.262	1.47083	2.29729	1.96409	4.35301	2.99473	3.46752
XLOC_059077	XLOC_059077	16:50518611-50527938	0	0.193949	0	0	0.256988	0	0	0.072612	0.127351
XLOC_059079	XLOC_059079	16:50550577-50626785	0.051211	0	0	0	0	0.182954	0.300841	0.012567	0.050211
XLOC_059084	XLOC_059084	16:50936078-50988278	0	0.064802	0	0.196338	0.359321	0.051155	0	0.296752	0
XLOC_059134	XLOC_059134	16:51498706-51502428	0.571921	0.373091	0.357317	0.063613	0.071153	0.081905	0.330417	0.256396	0.154814
XLOC_059155	XLOC_059155	16:52342687-52455919	0	0.165711	0	0	0.085907	0	0	0	0.098294
XLOC_059169	XLOC_059169	16:52781866-52791580	0.277186	0.115399	0.118211	0.224989	0	0.362832	0.473765	0.006343	0.016317
XLOC_059200	XLOC_059200	16:54372946-54469060	0	0.393336	0	0	0	0.270276	0	0	0
XLOC_059295	XLOC_059295	16:60387552-60821683	4.26948	2.94446	4.07095	6.66832	7.74623	5.08821	6.32012	4.1632	6.92238
XLOC_059303	XLOC_059303	16:60421934-60465368	0.657604	0.462519	0.625175	0.841482	1.12511	0.740078	0.974521	0.645994	1.12429
XLOC_059330	XLOC_059330	16:60646866-60664197	1.09335	0.819713	0.94411	1.57411	1.70724	1.38484	1.98564	0.791597	1.91107
XLOC_059331	XLOC_059331	16:60648006-60718232	0.583061	0.267746	0.58284	0.807885	1.12377	0.726659	0.774947	0.465919	1.14025
XLOC_059337	XLOC_059337	16:60674212-60829752	0.392465	0.367872	0.512148	0.88458	1.04471	0.782446	0.868647	0.463	0.996077
XLOC_059341	XLOC_059341	16:60719015-60770060	0.68427	0.344048	0.579084	1.03165	1.5674	0.773199	1.24331	0.304974	1.61115
XLOC_059342	XLOC_059342	16:60726736-60822975	0.193525	0.115325	0.063722	0.405528	0.295553	0.037698	0.230128	0.073922	0.259901
XLOC_059345	XLOC_059345	16:60767142-60993251	0.191326	0.168953	0.24097	0.324429	0.483473	0.20926	0.406966	0.225386	0.444711
XLOC_059346	XLOC_059346	16:60771512-60815890	0.618433	0.375652	0.549801	0.819202	1.36163	0.811093	1.10681	0.609144	1.37466
XLOC_059353	XLOC_059353	16:60829835-60833468	0.193858	0.135644	0.167953	0.392579	0.43464	0.507914	0.931148	0.199656	0.582634
XLOC_059379	XLOC_059379	16:60996577-61210112	0.750924	0.574321	0.82654	1.41139	1.83925	0.697034	1.61385	0.888182	2.18282
XLOC_059459	XLOC_059459	16:61231135-61239987	0.189813	0.196949	0.190223	0.440968	0.385939	0.32698	0.488571	0.343218	0.594647
XLOC_059461	XLOC_059461	16:61262609-61274723	0.232468	0.092936	0.251665	0.352253	0.354064	0.252643	0.422382	0.224274	0.468677
XLOC_059462	XLOC_059462	16:61274781-61298059	0.161622	0.172647	0.218587	0.37595	0.37456	0	0.524058	0.251117	0.510417
XLOC_059544	XLOC_059544	16:63138449-63141321	0.315106	0.294199	0.338336	0.307088	0.633446	0.462672	0.479655	0.418341	0.462868
XLOC_059549	XLOC_059549	16:63409697-63515425	1.52006	1.92817	0.941403	2.30705	2.60221	1.45396	0.898912	1.24652	1.33295
XLOC_059628	XLOC_059628	16:68234495-68277604	0.248331	0.169336	0.190505	0.27333	0.331675	0.167676	0.264806	0.101968	0.243922
XLOC_059730	XLOC_059730	16:73307254-73335965	0.462088	0.092537	0.183909	0.058413	0.088328	0.044572	0.154707	0.417507	0.066576
XLOC_059742	XLOC_059742	16:73768050-73806174	0.017045	0.096132	0.081916	0.254348	0.005132	0.259404	0	0.174589	0
XLOC_059774	XLOC_059774	16:73945791-73973403	0.287363	0.151965	0.234691	0.147476	0.143061	0.158247	0.430513	0.310066	0.454468
XLOC_059881	XLOC_059881	16:75269169-75274023	0.448723	0.325512	0.150216	0	0	0	0	0.205936	0.149858
XLOC_059921	XLOC_059921	16:75616087-75630256	0.175756	0.125169	0	0.42568	0.218888	0.160286	1.43989	0.39063	0.359546
XLOC_059922	XLOC_059922	16:75621405-75644697	1.86031	0.720146	0.647055	4.29635	4.3606	2.86185	3.90054	3.68931	1.91236
XLOC_059939	XLOC_059939	16:76970718-76971708	0.083797	0.153753	0	0.204511	0.201342	0.092425	0	0	0
XLOC_059952	XLOC_059952	16:77146704-77156873	2.71894	2.84779	3.19382	1.5914	2.58102	2.63859	2.6993	3.54602	2.85496
XLOC_059973	XLOC_059973	16:77701318-77708568	0.609537	0.464245	0.447362	0.801107	0.754571	0.722247	0.610083	0.791327	0.639527
XLOC_059998	XLOC_059998	16:79250955-79251740	0	0.172377	0.054086	0	0.154763	0.058108	0	0	0
XLOC_060015	XLOC_060015	16:79818956-79832697	2.87762	3.51992	2.07709	2.56065	2.21263	3.18675	2.46907	2.36703	2.33048
XLOC_060050	XLOC_060050	16:4002040-4062947	0.166911	0.255872	0.18116	0.243306	0.091316	0.281105	0	0.094377	0.10722
XLOC_060058	XLOC_060058	16:4063024-4093075	0.473178	0.437833	0.409484	0.517618	0.452705	0.536733	0.501394	0.256506	0.467435
XLOC_060069	XLOC_060069	16:4784409-5191685	0.581624	0.581798	0.548858	0.376869	0.514107	0.782626	0.348081	1.06982	1.16705
XLOC_060100	XLOC_060100	16:6384325-6440494	0.545234	0.501271	0.331082	0.94739	1.09058	1.10344	0.606228	0.435851	0.671469
XLOC_060241	XLOC_060241	16:16976757-16980721	0.156304	0	0	0	0	0	0.3905	0	0
XLOC_060259	XLOC_060259	16:18356155-18357678	0.232855	0.06862	0.141576	0.159406	0.242614	0.237939	0.471515	0.094959	0.446035
XLOC_060260	XLOC_060260	16:18357988-18366234	0.287895	0.133555	0.275743	0.471825	0.575713	0.23789	0.56952	0.231778	0.654424
XLOC_060269	XLOC_060269	16:18840071-18841499	0.070025	0.106805	0.217486	0.489091	0.470431	0.397763	0.298235	0.431689	0.026949
XLOC_060324	XLOC_060324	16:20502057-20502628	0	0	0.091569	0.187827	0.079978	0.151453	0.08917	0.121294	0.295481
XLOC_060375	XLOC_060375	16:22121705-22209555	1.42515	0.941319	1.18194	1.0637	1.51586	1.36363	1.20407	0.568765	1.16115
XLOC_060377	XLOC_060377	16:22149154-22267911	0.564533	0.184071	0.031649	0.7421	1.04987	1.91037	1.43595	1.05149	0.093641
XLOC_060388	XLOC_060388	16:22599946-22891922	0.671024	1.02125	0.56185	0.318539	0.516224	0.52824	0.770445	0.756144	0.671248
XLOC_060524	XLOC_060524	16:25613034-25651396	0.302584	0.222116	0.436174	0.089941	0.130661	0.214572	0.20498	0.83337	0.823615
XLOC_060555	XLOC_060555	16:25818882-25822661	0	0.200128	0	0	0	0	0	0	0
XLOC_060637	XLOC_060637	16:27713963-27718023	0.235894	0.051455	0	0.290934	0.060982	0	0.046977	0.079362	0.088075
XLOC_060640	XLOC_060640	16:27730574-27736842	0.036531	0.045037	0.07789	0.130533	0.135059	0.100694	0.325766	0.076712	0.272121
XLOC_060641	XLOC_060641	16:27732890-27759484	7.43346	5.53348	7.0814	12.8542	14.6824	10.59	24.905	12.4386	17.295
XLOC_060642	XLOC_060642	16:27736920-27742402	0.255497	0	0.238266	0.232028	0.316611	0.115964	0.673659	0.298371	0.539449
XLOC_060643	XLOC_060643	16:27737193-27742928	0.231644	0.083827	0.214505	0.318395	0.489639	0.252043	0.653323	0.32181	0.628782
XLOC_060644	XLOC_060644	16:27738005-27743378	0.226009	0	0.128464	0.09727	0.100892	0.227551	0.456486	0.321697	0.247363
XLOC_060658	XLOC_060658	16:28060318-28094390	1.9466	1.68748	1.80531	2.16794	2.55101	2.76296	3.42571	1.99787	2.96505
XLOC_060659	XLOC_060659	16:28051726-28094899	0.307854	0.213942	0.145851	0.26506	0.230903	0.304311	0.25264	0.212207	0.255968
XLOC_060664	XLOC_060664	16:28157804-28248467	0.308101	0.503421	0.323175	0.392223	0.391764	0.54781	0.643565	0.305928	0.665877
XLOC_060875	XLOC_060875	16:31996887-32141663	0.553012	0.396304	0.547115	0.252023	0.683797	0.384254	0.565777	0.682101	0.6175
XLOC_060968	XLOC_060968	16:32874150-32985639	0.234111	0.311188	0.298195	0.647139	0.229383	0.496595	0.241642	0.364924	0.456135
XLOC_061185	XLOC_061185	16:38417815-38420909	0.00757	0.04186	0.009188	0.065286	0.090471	0.010142	0.416933	0.133653	0.730122
XLOC_061187	XLOC_061187	16:38424190-38470742	0.281825	0.040998	0.039871	0.200588	0.348776	0.283001	2.12018	0.905778	1.12584
XLOC_061461	XLOC_061461	16:39954362-39984551	18.5448	24.2913	28.8434	21.5194	18.0607	21.4623	22.0741	16.7772	20.9716
XLOC_061557	XLOC_061557	16:43292415-43346263	4.16727	4.01228	4.05646	5.37423	4.97788	4.97112	5.49148	4.46157	1.78688
XLOC_061594	XLOC_061594	16:44411915-44415122	0.171614	0.191097	0.094834	0.262444	0.12838	0.26154	0.103369	0.220521	0.236758
XLOC_061607	XLOC_061607	16:45981637-45989025	0	0	0	0	0	0	0	0	0.314742
XLOC_061667	XLOC_061667	16:46674977-46966250	0.29143	0.196737	0.408406	0.148042	0.218657	0.149632	0.831741	0.490778	0.829877
XLOC_061900	XLOC_061900	16:47071021-47153008	0.917133	1.01488	1.49293	0.257235	0.112227	0.181479	0.950799	1.33311	1.0952
XLOC_061975	XLOC_061975	16:47791929-47797601	0.942393	1.38449	1.22106	2.15787	2.06315	2.28005	1.57649	2.97801	2.68898
XLOC_061992	XLOC_061992	16:48644466-48693635	0	0	0	0	0	0	0	0	0
XLOC_062011	XLOC_062011	16:50499176-50988477	1.92652	1.78531	2.01603	2.88751	3.61869	3.75658	3.24541	1.88623	2.86289
XLOC_062045	XLOC_062045	16:50810727-50815722	0.137904	0.094126	0.169674	0.495494	0.845113	0.313415	0.296629	0.155292	0.40621
XLOC_062094	XLOC_062094	16:51729292-51733033	0.034524	0	0.163787	0.034701	0.292866	0	0	0.079566	0
XLOC_062209	XLOC_062209	16:60543829-60560922	0.263775	0.31739	0.321955	0.097713	0.139284	0.21257	0.832297	0.225571	0.484821
XLOC_062262	XLOC_062262	16:63006727-63017564	0.004418	0.001795	0	0.610631	0.225832	0.133024	0.005456	0	0.008587
XLOC_062277	XLOC_062277	16:63104704-63176108	0.910328	1.68637	0.773292	2.21703	1.32213	2.0709	0.136704	0.611649	0.54628
XLOC_062280	XLOC_062280	16:63138462-63140153	0.061225	0.268616	0	0.029629	0.237099	0.089082	0.019835	0.175135	0.042001
XLOC_062305	XLOC_062305	16:64329304-64331277	0.214893	0	0	0	0	0	0	0	0
XLOC_062433	XLOC_062433	16:67980197-67980574	0	0	0	0.067817	0	0	0.308758	0	0
XLOC_062465	XLOC_062465	16:68087145-68089138	0.023825	0	0	0.038571	0.017887	0.01804	0.167698	0.274464	0
XLOC_062495	XLOC_062495	16:68163066-68206149	0	0	0	0.078168	0.105712	0	0.039094	0.532165	0
XLOC_062513	XLOC_062513	16:68606743-68607429	0.089435	0	0	0	0	0	0	0	0.285621
XLOC_062610	XLOC_062610	16:70848212-70901157	0	0	0	0	0	0	0	0.288734	0
XLOC_062709	XLOC_062709	16:73754733-73756970	0.181704	0.129217	0.240309	0.113266	0.303318	0	0.132901	0.073589	0.145561
XLOC_062725	XLOC_062725	16:73768184-73837346	0.104278	0	0	0.036387	0.299344	0	0.106024	0	0
XLOC_062726	XLOC_062726	16:73815589-73816357	0	0	0.265419	0	0	0	0	0	0
XLOC_062737	XLOC_062737	16:75269171-75274023	0.191826	0	0.116402	0	0	0	0	0	0.521989
XLOC_062760	XLOC_062760	16:75621491-75630777	0.055652	0	0	0	0.033408	0	0	0.289058	0
XLOC_062761	XLOC_062761	16:75639017-75643103	0.081168	0	0	0.024615	0	0	0.074858	0.232068	0
XLOC_062767	XLOC_062767	16:76040113-76165898	0.53591	0.467447	0.366386	0	0.406225	0.303558	0.809318	0.359782	0.518328
XLOC_062807	XLOC_062807	16:76183652-76188741	0	0	0	0	0	0	0	0	0.418759
[truncated: 2,642 more rows]

## Sheet: circRNA
circRNA.readcount	d4_1.readcount	d4_3.readcount	d4_2.readcount	d0_1.readcount	d0_3.readcount	d0_2.readcount	d8_1.readcount	d8_3.readcount	d8_2.readcount	d4_1.tpm	d4_3.tpm	d4_2.tpm	d0_1.tpm	d0_3.tpm	d0_2.tpm	d8_1.tpm	d8_3.tpm	d8_2.tpm
[truncated: 11,439 more rows]
