# Supplementary material for: Genome-wide analysis of mRNAs, lncRNAs, and circRNAs during intramuscular adipogenesis in Chinese Guizhou Congjiang pigs
Source: PLoS One. 2022 Jan 25;17(1):e0261293. doi: 10.1371/journal.pone.0261293 (PMC8789167; doi:10.1371/journal.pone.0261293)
Supplement: S4 Table — (XLSX) [file pone.0261293.s011.xlsx]

## Sheet: mRNA
Table S3 List of differentially expressed (DE) genes for D4 versus D0. List of differentially expressed (DE) mRNAs for D4 versus D0.
gene_id	gene_name	gene_locus	D4_FPKM	D0_FPKM	log2FoldChange	pvalue	padj	up or down
ENSSSCG00000009631	PEBP4	14:6966861-7173561	0.302015	0	15.2849	2.2319e-52	6.11039e-49	up
ENSSSCG00000040323	RGS21	10:1228328-1457113	0.172426	0	14.7835	6.7911e-29	2.97477e-26	up
ENSSSCG00000015268	FMO1	9:63812103-63895080	0.789099	0	14.3428	5.54893e-33	4.05109e-30	up
ENSSSCG00000003894	CYP4B1	6:164715507-164737521	2.06757	0	14.3353	5.28573e-34	4.45262e-31	up
ENSSSCG00000037252	ENSSSCG00000037252	AEMK02000628.1:30609-65768	0.445799	0	12.8631	2.66472e-06	6.0292e-05	up
ENSSSCG00000000932	NTS	5:96247021-96272970	0.680374	0	12.6027	1.05213e-09	5.39666e-08	up
ENSSSCG00000033189	FAM107A	13:40276899-40308008	0.195247	0	11.9077	1.61787e-10	1.00954e-08	up
ENSSSCG00000038101	ENSSSCG00000038101	6:162047049-163011220	0.005142	0	11.795	3.32532e-05	0.000554693	up
ENSSSCG00000010691	PLPP4	14:130277211-130424630	0.032213	0	11.7165	0.0010413	0.0103104	up
ENSSSCG00000031207	PLAC1	X:110403437-110539258	0.0322907	0	11.6021	0.00117702	0.0113614	up
ENSSSCG00000038622	HS3ST3A1	12:57631469-57729589	0.0425847	0	11.5458	0.00125024	0.0119523	up
ENSSSCG00000005948	TG	4:8158497-8382392	0.0186307	0	11.5434	1.63797e-09	8.01025e-08	up
ENSSSCG00000035504	ENSSSCG00000035504	5:63970550-63977347	0.58816	0	11.4816	0.0013278	0.0125513	up
ENSSSCG00000037491	ENSSSCG00000037491	AEMK02000451.1:205029-219066	0.256843	0	11.3345	5.9595e-05	0.000914681	up
ENSSSCG00000034000	ENSSSCG00000034000	1:157922652-157937670	0.221433	0	11.1884	1.62975e-06	3.93115e-05	up
ENSSSCG00000040272	TTC29	8:81746024-81981163	0.0229787	0	11.1517	0.00195651	0.0171887	up
ENSSSCG00000014426	ENSSSCG00000014426	2:149630230-149634973	0.664459	0	11.1348	5.0993e-08	1.79847e-06	up
ENSSSCG00000005710	LAMC3	1:271004501-271069970	0.04311	0	10.9732	8.30596e-07	2.16568e-05	up
ENSSSCG00000026297	KLB	8:30653556-30691344	0.0736177	0	10.9602	3.36734e-07	9.59058e-06	up
ENSSSCG00000036608	ENSSSCG00000036608	2:66718077-66901663	0.019799	0	10.868	0.00272943	0.0223895	up
ENSSSCG00000034102	DGAT2	9:10032163-10066082	10.035	0.00646567	10.8295	1.5137e-14	1.64941e-12	up
ENSSSCG00000032905	LAMB4	9:107778499-107885103	0.0355843	0	10.4857	1.88128e-06	4.46412e-05	up
ENSSSCG00000026232	FAM184B	8:12634377-12741488	0.017923	0	10.4235	4.80658e-06	0.000101812	up
ENSSSCG00000021897	CRB1	10:20137464-20332587	0.009917	0	10.4046	1.66197e-06	3.99128e-05	up
ENSSSCG00000010317	DUPD1	14:77601889-77646424	0.110102	0	10.397	1.68456e-06	4.02786e-05	up
ENSSSCG00000009182	ENSSSCG00000009182	8:121020910-121109097	12.5098	0.011163	10.3647	3.36869e-27	1.25053e-24	up
ENSSSCG00000029553	ENSSSCG00000029553	12:833115-917481	0.119768	0	10.3499	0.00470026	0.0341501	up
ENSSSCG00000011451	ITIH3	13:34892343-34935014	0.070102	0	10.342	0.000446725	0.0051039	up
ENSSSCG00000022512	TRDC	7:76552549-76673728	0.0164237	0	10.2879	0.000596065	0.00648857	up
ENSSSCG00000038976	ENSSSCG00000038976	X:26456300-26489900	0.05117	0	10.2521	0.00518242	0.0367729	up
ENSSSCG00000008103	MERTK	3:44349403-44483647	0.0134503	0	10.2486	0.000539487	0.00600148	up
ENSSSCG00000008134	EDAR	3:47396212-47466040	0.0238817	0	10.2256	4.23028e-06	9.03918e-05	up
ENSSSCG00000006034	RSPO2	4:29415774-29577890	0.0103217	0	10.2137	0.00543388	0.0380841	up
ENSSSCG00000006963	ENSSSCG00000006963	6:166706320-166910873	0.00784167	0	10.1676	0.00573709	0.039676	up
ENSSSCG00000021122	TPH2	5:35918569-36015774	0.0158513	0	10.1063	0.000533576	0.00594727	up
ENSSSCG00000023934	KCNIP4	8:15210618-15447856	0.006594	0	10.0581	5.74764e-06	0.000118871	up
ENSSSCG00000012549	RADX	X:87025077-87106878	0.0145783	0	9.74501	0.0012688	0.0120947	up
ENSSSCG00000015406	GNAT3	9:99859832-99910157	0.0236113	0	9.73347	0.00108363	0.0106382	up
ENSSSCG00000030095	ZBTB16	9:41624945-41836718	4.88922	0.006125	9.69424	4.16818e-16	5.33868e-14	up
ENSSSCG00000007507	PCK1	17:57930356-57938817	0.14456	0	9.56907	3.23528e-05	0.000543214	up
ENSSSCG00000029541	PSD2	2:141597364-141749171	0.00774233	0	9.48055	7.69833e-05	0.00114544	up
ENSSSCG00000004039	SLC22A3	1:7108101-7207402	0.00957933	0	9.42015	7.88364e-05	0.00116667	up
ENSSSCG00000008214	FABP1	3:57823017-57855268	0.109832	0	9.38962	0.0024694	0.0206667	up
ENSSSCG00000016200	PRKAG3	15:120810491-120867144	0.185864	0	9.37272	8.46656e-05	0.00124286	up
ENSSSCG00000038627	ADAMTS18	6:10488573-10650626	0.00567533	0	9.37151	0.00230312	0.0195956	up
ENSSSCG00000032971	SMC1B	5:3976157-4068932	0.00986367	0	9.36029	0.00231356	0.0196402	up
ENSSSCG00000031292	ENSSSCG00000031292	12:39387676-39392112	0.202337	0	9.3335	0.000181363	0.00237289	up
ENSSSCG00000016617	WNT16	18:25623589-25634316	0.0838933	0	9.32926	0.000180175	0.00236299	up
ENSSSCG00000005727	CFAP77	1:272216546-272363722	0.00587367	0	9.26945	0.00223319	0.0191884	up
ENSSSCG00000009332	TEX26	11:7568268-7587696	0.0440467	0	9.26239	0.00262843	0.0217073	up
ENSSSCG00000040654	ENSSSCG00000040654	1:2568527-2581990	0.0633657	0	9.26026	0.000114863	0.00161679	up
ENSSSCG00000039341	ENSSSCG00000039341	8:66810462-66838682	0.029473	0	9.21818	0.000165184	0.00219865	up
ENSSSCG00000006726	SPAG17	4:102629400-102826226	0.130731	0	9.18672	0.00298451	0.0239702	up
ENSSSCG00000033067	GLT1D1	14:25998644-26108986	0.00703867	0	9.12309	0.00258845	0.0214883	up
ENSSSCG00000022258	ENSSSCG00000022258	17:47579012-47583115	10.216	0.0186187	9.11274	5.12951e-10	2.82989e-08	up
ENSSSCG00000031590	SYT13	2:17120557-17166452	0.015117	0	8.96332	0.000171286	0.00226652	up
ENSSSCG00000034193	ENSSSCG00000034193	15:81714586-81789534	0.009005	0	8.91713	0.00413093	0.0309319	up
ENSSSCG00000036475	HS3ST2	3:23251941-23366324	0.00557567	0	8.83916	0.00360318	0.0277778	up
ENSSSCG00000016473	EPHB6	18:7346016-7363727	0.0447257	0	8.81722	0.000358798	0.00424091	up
ENSSSCG00000006590	S100A8	4:96209659-96210602	50.8308	0.126242	8.79772	1.57044e-11	1.15036e-09	up
ENSSSCG00000039945	ENSSSCG00000039945	9:19747928-19777481	0.019786	0	8.71589	0.00511325	0.036449	up
ENSSSCG00000038322	ENSSSCG00000038322	AEMK02000203.1:38427-60476	0.106014	0	8.68682	0.00502772	0.0359978	up
ENSSSCG00000009644	ADAM28	14:8375212-8438615	0.057356	0	8.64873	0.000397143	0.00462672	up
ENSSSCG00000000648	CLEC7A	5:61832347-61845625	0.0709717	0	8.63019	0.00485652	0.0350008	up
ENSSSCG00000027541	TMEM198	15:121553694-121562268	0.120327	0	8.62869	0.00583093	0.0401096	up
ENSSSCG00000030114	SPATA9	2:102257240-102287285	0.017877	0	8.60113	0.00587439	0.040282	up
ENSSSCG00000039271	ST8SIA2	7:86445710-86514393	0.00767567	0	8.57234	0.000398048	0.00463233	up
ENSSSCG00000012733	ENSSSCG00000012733	X:121763476-121776790	0.039142	0	8.54974	0.00540714	0.0379628	up
ENSSSCG00000033619	ENSSSCG00000033619	1:33969358-34995108	0.000505	0	8.54905	0.00643237	0.0431227	up
ENSSSCG00000017880	SPNS3	12:50387653-50445295	0.0132583	0	8.43067	0.00587382	0.040282	up
ENSSSCG00000009184	ADH4	8:121225473-121251574	0.0170463	0	8.32947	0.00106255	0.0104782	up
ENSSSCG00000038946	SLC17A8	5:83741726-83800808	0.00667333	0	8.14334	0.00744645	0.0484384	up
ENSSSCG00000011440	SEMA3G	13:34574200-34585660	0.032377	0	8.08594	0.001417	0.01325	up
ENSSSCG00000016859	C7	16:25843081-25902707	0.810175	0.002886	8.05137	1.09916e-08	4.53369e-07	up
ENSSSCG00000013934	CILP2	2:58383799-58392775	0.040007	0	8.02354	0.00257183	0.021377	up
ENSSSCG00000021728	LGALS2	5:10237740-10244622	0.0516673	0	8.01059	0.00107149	0.0105425	up
ENSSSCG00000016574	KCP	18:19710877-19744595	0.0103187	0	7.97717	0.00229896	0.0195769	up
ENSSSCG00000028758	LBP	17:41393810-41432631	0.009507	0	7.96787	0.00150638	0.0138392	up
ENSSSCG00000017498	PPP1R1B	12:22681041-22690612	0.0374473	0	7.82948	0.00248529	0.0207759	up
ENSSSCG00000032698	TPPP	16:79535009-79556382	0.020581	0	7.79816	0.00216639	0.0187469	up
ENSSSCG00000014137	HAPLN1	2:91857498-91935490	0.00398867	0	7.75346	0.00188071	0.0166027	up
ENSSSCG00000009486	SLITRK6	11:56508751-56522599	4.99934	0.0252727	7.71637	2.20842e-15	2.65762e-13	up
ENSSSCG00000039573	SLPI	17:47595158-47599301	17.6847	0.0766127	7.6939	1.5151e-13	1.43659e-11	up
ENSSSCG00000006172	PI15	4:61113292-61142867	2.79619	0.0159983	7.67427	6.79102e-32	4.50718e-29	up
ENSSSCG00000001572	FGD2	7:32647677-32674541	0.012462	0	7.67152	0.00238174	0.0200788	up
ENSSSCG00000040300	RGS13	10:1053860-1082239	0.0109497	0	7.5501	0.00468648	0.0340895	up
ENSSSCG00000039569	ENSSSCG00000039569	12:39364818-39367023	0.426811	0.000184667	7.48884	0.000191076	0.00247777	up
ENSSSCG00000033207	SULT2A1	6:53522129-53536676	0.0166447	0	7.47461	0.00338239	0.0264009	up
ENSSSCG00000014076	FAM169A	2:83852220-83927154	0.00325367	0	7.43987	0.00301915	0.024151	up
ENSSSCG00000032857	S100A12	4:96225329-96229939	4.36739	0.0258583	7.40177	6.30176e-15	7.22624e-13	up
ENSSSCG00000023320	CYP3A39	3:6615343-6892457	0.0170883	0	7.28224	0.00740722	0.0482405	up
ENSSSCG00000016444	TMEM176B	18:6342709-6348958	0.0329913	0	7.24383	0.00576771	0.03985	up
ENSSSCG00000006588	S100A9	4:96235327-96239285	9.28442	0.0637583	7.11819	1.91569e-19	3.8493e-17	up
ENSSSCG00000032612	MILR1	12:14608357-14637215	0.0103643	0	7.06677	0.00679173	0.0450765	up
ENSSSCG00000011508	LMOD3	13:50540645-50554696	0.0131943	0	7.01457	0.00586337	0.0402397	up
ENSSSCG00000033100	ENSSSCG00000033100	AEMK02000229.1:10911-19794	0.018239	0	6.91507	0.00647129	0.0432644	up
ENSSSCG00000011831	APOD	13:132514026-132557866	0.379323	0.003627	6.70289	0.000499	0.0056133	up
ENSSSCG00000015854	OCA2	15:56657598-56869920	1.24028	0.0161203	6.52055	2.27899e-82	8.31908e-79	up
ENSSSCG00000016199	CYP27A1	15:120809884-120852200	2.26891	0.0289873	6.45197	1.87603e-08	7.43017e-07	up
ENSSSCG00000040681	FABP4	4:55096228-55101209	2.54606	0.0385223	6.26953	2.92475e-06	6.57005e-05	up
ENSSSCG00000039442	BMP2	17:15749836-15761194	4.10588	0.0670903	6.16399	3.46571e-09	1.56507e-07	up
ENSSSCG00000015512	PAPPA2	9:118364592-118632771	0.132746	0.00232433	6.04132	0.000860614	0.00883693	up
ENSSSCG00000034519	SERPINB13	1:158100172-158111946	6.95546	0.126441	6.04065	5.69401e-22	1.40124e-19	up
ENSSSCG00000013393	SPON1	2:44968385-45300189	24.1284	0.513919	5.81055	4.27827e-86	1.87405e-82	up
ENSSSCG00000011630	ACKR4	13:73772508-73777789	161.787	3.61423	5.74162	2.28325e-104	1.25019e-100	up
ENSSSCG00000038675	EPHA10	6:93767723-93803855	0.151903	0.003378	5.66724	0.00577424	0.0398628	up
ENSSSCG00000004891	SERPINB7	1:157951129-157998842	0.0965003	0.00233867	5.40248	0.00218171	0.0188422	up
ENSSSCG00000025537	PTPN6	5:63760467-63782148	5.11194	0.193954	5.33857	1.50833e-05	0.000280198	up
ENSSSCG00000028331	IL1R2	3:52366636-52406334	15.4728	0.378625	5.32397	2.14936e-44	3.13836e-41	up
ENSSSCG00000010629	ADRA2A	14:121469527-121470924	5.3789	0.166458	5.18879	2.23881e-06	5.17241e-05	up
ENSSSCG00000010293	OIT3	14:75726367-75754331	0.725023	0.0241533	5.13726	9.35382e-09	3.90224e-07	up
ENSSSCG00000032561	PDCD1LG2	1:216548085-216621583	0.360501	0.0125753	5.0879	8.84874e-14	8.65202e-12	up
ENSSSCG00000015405	ENSSSCG00000015405	9:99684189-99782278	7.16841	0.235512	5.04764	4.71279e-31	2.78972e-28	up
ENSSSCG00000037241	RGS2	10:929786-940311	18.4366	0.733914	4.81841	3.70615e-29	1.72967e-26	up
ENSSSCG00000010966	CCL19	10:32110119-32112737	34.5241	1.60203	4.68664	2.07972e-40	2.39737e-37	up
ENSSSCG00000016728	IGFBP1	18:49984804-50022799	0.177785	0.00780733	4.64739	0.00627193	0.0423648	up
ENSSSCG00000006013	AARD	4:21715819-21720764	0.63647	0.0312287	4.52056	0.00251286	0.0209588	up
ENSSSCG00000024814	PFKFB1	X:47769119-47858948	0.103221	0.00518667	4.51807	0.00130046	0.0123409	up
ENSSSCG00000013869	ENSSSCG00000013869	2:60636038-60741901	4.09025	0.231333	4.45179	5.0689e-17	7.45095e-15	up
ENSSSCG00000013787	ADGRE3	2:64622989-64680605	0.125276	0.00654867	4.44001	0.00294618	0.0237595	up
ENSSSCG00000001844	PLIN1	7:55237349-55251510	0.423646	0.0220273	4.42843	0.000373486	0.00439082	up
ENSSSCG00000015413	FGL2	9:102868909-102875891	1.47611	0.0811257	4.4199	9.66298e-07	2.4753e-05	up
ENSSSCG00000002919	TYROBP	6:45309201-45312539	1.05656	0.0618723	4.32123	0.00341307	0.0265836	up
ENSSSCG00000010291	PLA2G12B	14:75752296-75778961	0.209036	0.013331	4.17583	0.00460661	0.0335865	up
ENSSSCG00000001549	FKBP5	7:31436241-31599937	35.302	2.90071	4.16468	7.81688e-44	1.00709e-40	up
ENSSSCG00000001550	ARMC12	7:31584985-31601773	1.5	0.0985657	4.15496	1.76747e-05	0.000320722	up
ENSSSCG00000011727	PTX3	13:97273522-97280388	22.8376	1.58829	4.09759	1.61997e-27	6.11734e-25	up
ENSSSCG00000026318	NETO2	6:37443384-37504287	4.65859	0.329409	4.08148	1.72301e-44	2.69552e-41	up
ENSSSCG00000031262	TXNIP	4:99343052-99356209	25.6059	1.90815	4.03076	1.06416e-18	1.91042e-16	up
ENSSSCG00000036964	FAM83H	4:889466-907915	0.149746	0.0102313	4.00936	0.00584011	0.0401475	up
ENSSSCG00000029849	S1PR1	4:117064071-117069724	20.8242	1.66227	3.95525	2.73113e-28	1.10772e-25	up
ENSSSCG00000009148	LEF1	8:113824511-113946000	0.166685	0.0107977	3.95085	8.36615e-06	0.000165824	up
ENSSSCG00000014310	CXCL14	2:137803992-137813156	43.8277	3.41677	3.926	6.82326e-12	5.20707e-10	up
ENSSSCG00000040631	LPL	14:4104769-4136593	4.12398	0.343715	3.85843	6.38394e-25	2.08688e-22	up
ENSSSCG00000012026	ADAMTS1	13:190273999-190285720	20.0659	1.73419	3.79229	4.81053e-52	1.17067e-48	up
ENSSSCG00000013599	ANGPTL4	2:70905765-70913026	9.92924	0.864503	3.77517	3.18015e-23	8.70645e-21	up
ENSSSCG00000023762	TRPM2	13:207211916-207264982	0.199305	0.0180383	3.7484	8.02996e-05	0.00118433	up
ENSSSCG00000039627	TMEM200C	6:101211461-101216788	1.68925	0.204097	3.63138	0.000806785	0.00835471	up
ENSSSCG00000011453	ITIH4	13:34926188-34948931	0.266431	0.02106	3.58162	0.00150866	0.0138544	up
ENSSSCG00000023915	SLC2A4	12:52628450-52634974	0.269636	0.0219737	3.55567	0.0068597	0.045445	up
ENSSSCG00000005979	ANXA13	4:15707607-15831344	0.247955	0.028481	3.54983	0.00546608	0.0382363	up
ENSSSCG00000035053	ENSSSCG00000035053	17:47521928-47546190	0.380441	0.0355703	3.53432	0.00356572	0.0275472	up
ENSSSCG00000007198	ANGPT4	17:34348356-34395821	3.33838	0.367973	3.45264	2.94197e-12	2.4133e-10	up
ENSSSCG00000021645	MROH2B	16:25920680-25983684	0.146254	0.0163947	3.42202	0.000329249	0.00394702	up
ENSSSCG00000010893	ENSSSCG00000010893	AEMK02000698.1:2468238-2575384	3.0105	0.283236	3.40968	3.79071e-29	1.72967e-26	up
ENSSSCG00000009132	ENPEP	8:111765839-111858515	0.510277	0.05881	3.39239	3.6097e-08	1.31766e-06	up
ENSSSCG00000009645	ADAMDEC1	14:8455567-8473281	5.8274	0.670678	3.35899	2.23038e-14	2.33731e-12	up
ENSSSCG00000032416	RGS1	10:1144392-1214737	0.213109	0.0306313	3.34157	7.13291e-05	0.00107002	up
ENSSSCG00000002257	MCTP2	7:84725921-84962894	0.855297	0.100058	3.34034	6.60874e-31	3.69145e-28	up
ENSSSCG00000023686	TTR	6:115496179-115505219	0.238097	0.027429	3.32184	0.00737683	0.0480999	up
ENSSSCG00000035402	RGS9	12:11996142-12089466	0.594734	0.067408	3.23913	0.000789921	0.00821893	up
ENSSSCG00000038783	IGFBP3	18:50000101-50035762	1.86799	0.260045	3.21501	7.88768e-08	2.6375e-06	up
ENSSSCG00000009331	MEDAG	11:7545494-7562737	19.4639	2.5251	3.19845	8.64393e-19	1.57766e-16	up
ENSSSCG00000023630	CPM	5:33168646-33264846	2.06602	0.457307	3.19107	1.49834e-11	1.10494e-09	up
ENSSSCG00000003616	FAM167B	6:88715786-88717269	5.87714	0.807935	3.17554	0.000610831	0.00662954	up
ENSSSCG00000014088	IQGAP2	2:85293937-85633641	0.168093	0.0221817	3.15816	0.00214383	0.0185663	up
ENSSSCG00000023186	CA4	12:37963107-37973351	0.818966	0.111315	3.12699	0.000380401	0.00445537	up
ENSSSCG00000003811	ROR1	6:148317888-148504732	1.98058	0.273176	3.12699	4.78167e-16	6.01886e-14	up
ENSSSCG00000011557	CIDEC	13:66141206-66149851	3.569	0.490404	3.11965	4.06321e-08	1.46129e-06	up
ENSSSCG00000039568	SNAI2	4:79264878-79271802	19.217	2.62883	3.10718	2.53255e-19	4.9525e-17	up
ENSSSCG00000011680	PLS1	13:83276466-83437047	0.8028	0.156248	3.08153	0.00134933	0.0127165	up
ENSSSCG00000000875	NR1H4	5:83607225-83683086	0.172902	0.0252107	3.03983	0.00026911	0.00331313	up
ENSSSCG00000014242	ZNF608	2:128048247-128154895	3.30267	0.482742	3.03884	3.42521e-40	3.75095e-37	up
ENSSSCG00000027325	TRNP1	6:84293621-84300180	3.39704	0.49955	3.02331	1.60378e-06	3.88132e-05	up
ENSSSCG00000030241	TSC22D3	X:88141331-88234608	90.7545	13.794	3.0157	8.74731e-33	6.18012e-30	up
ENSSSCG00000008835	RASL11B	8:39703362-39709817	30.6747	4.48542	3.00579	2.59651e-17	4.03325e-15	up
ENSSSCG00000035600	DNAJC12	14:71001889-71050285	0.299115	0.04423	3.00482	0.00078587	0.00818456	up
ENSSSCG00000000939	ACSS3	5:100270239-100429204	0.913839	0.132551	3.00129	3.52553e-16	4.54213e-14	up
ENSSSCG00000017983	ENSSSCG00000017983	12:53341329-53376723	3.09754	0.393666	2.92766	2.17066e-10	1.30969e-08	up
ENSSSCG00000038384	COX4I2	17:35340572-35346087	6.77506	1.08066	2.91059	3.46852e-07	9.85311e-06	up
ENSSSCG00000027505	ESYT3	13:79245791-79295462	0.77282	0.0911057	2.88729	9.76973e-07	2.49681e-05	up
ENSSSCG00000014891	GAB2	9:12663661-12860030	4.52465	0.891874	2.87798	6.22947e-08	2.15121e-06	up
ENSSSCG00000000419	RDH16	5:22251753-22293249	0.71494	0.134731	2.83222	0.00558669	0.0388567	up
ENSSSCG00000017861	ASPA	12:49610482-49639922	0.598812	0.091487	2.81442	0.00196118	0.0172193	up
ENSSSCG00000015346	ICA1	9:78330545-78515475	1.02564	0.167215	2.81408	3.15802e-06	7.04348e-05	up
ENSSSCG00000004390	SESN1	1:75056562-75170379	35.9963	6.16668	2.79042	4.16368e-25	1.40297e-22	up
ENSSSCG00000009672	SCARA5	14:11617595-11742938	1.22752	0.212534	2.78758	1.65074e-16	2.27386e-14	up
ENSSSCG00000038688	PGLYRP1	6:52315811-52322576	0.779579	0.13548	2.77632	0.00688066	0.0455563	up
ENSSSCG00000010068	ENSSSCG00000010068	14:49845741-49857727	1.3975	0.242513	2.7725	6.94302e-05	0.00104513	up
ENSSSCG00000008603	MATN3	3:118183007-118205558	1.67034	0.296836	2.75172	4.19842e-09	1.86141e-07	up
ENSSSCG00000013303	ABTB2	2:26579332-26784067	0.137953	0.0247123	2.74956	1.3989e-06	3.42714e-05	up
ENSSSCG00000016570	TSPAN33	18:19493069-19514377	0.730668	0.105939	2.73102	0.000573868	0.00629666	up
ENSSSCG00000017607	TMEM100	12:32008012-32014009	3.95419	0.709023	2.72524	0.000162404	0.00216624	up
ENSSSCG00000011690	PLSCR4	13:86542284-86574156	21.8675	4.06983	2.71964	4.32274e-19	8.09202e-17	up
ENSSSCG00000007463	PTGIS	17:51153155-51200273	16.0675	2.96574	2.69642	9.63114e-27	3.51569e-24	up
ENSSSCG00000002252	ARRDC4	7:81656766-81670241	28.0218	5.24636	2.68019	4.89181e-25	1.62334e-22	up
ENSSSCG00000016892	FST	16:32805759-32812947	3.99284	0.866551	2.67143	1.82529e-05	0.000328762	up
ENSSSCG00000031321	NR4A1	5:17399324-17411053	3.57236	0.643859	2.66791	0.000984745	0.00984835	up
ENSSSCG00000033894	ENSSSCG00000033894	1:33801832-34359618	7.13114	1.34663	2.62681	7.32234e-32	4.71688e-29	up
ENSSSCG00000035195	HNMT	15:13730458-13768645	10.8627	2.1043	2.62107	1.47161e-25	5.11606e-23	up
ENSSSCG00000006796	CHI3L2	4:109079262-109096414	3.39529	0.674307	2.58842	4.76541e-06	0.000101038	up
ENSSSCG00000012257	MAOA	X:38929232-39006214	47.6091	9.49823	2.58468	8.30599e-37	7.90947e-34	up
ENSSSCG00000024310	F13A1	7:3750642-3901444	0.431562	0.0875313	2.55522	3.71816e-05	0.000609545	up
ENSSSCG00000011579	PPARG	13:68301566-68433963	2.98843	0.615745	2.54936	0.000685786	0.00734743	up
ENSSSCG00000027417	LDLRAD4	6:96401652-96577621	1.46573	0.338212	2.53986	1.08643e-07	3.5096e-06	up
ENSSSCG00000002866	CEBPA	6:43084646-43085710	14.1054	2.96564	2.5037	0.000287311	0.0035135	up
ENSSSCG00000040013	MTUS1	17:5329746-5507225	1.64466	0.356627	2.46714	5.2916e-24	1.56617e-21	up
ENSSSCG00000004332	BACH2	1:57899809-58281728	1.87456	0.572468	2.45918	5.5318e-12	4.28118e-10	up
ENSSSCG00000008159	IL1RL1	3:51803383-51951768	0.771832	0.168878	2.45191	4.86466e-17	7.19904e-15	up
ENSSSCG00000004207	ENSSSCG00000004207	1:33744019-33853718	6.38365	1.4133	2.43553	3.94064e-31	2.39744e-28	up
ENSSSCG00000011195	GALNT15	13:3330023-3373481	6.42922	1.91834	2.43044	3.80282e-11	2.58663e-09	up
ENSSSCG00000008898	ENSSSCG00000008898	8:55862189-55901633	24.6733	5.56155	2.39884	2.24463e-09	1.05952e-07	up
ENSSSCG00000037697	MGP	5:57664914-57670632	32.0164	7.37402	2.39005	7.40906e-06	0.000148602	up
ENSSSCG00000000456	SLC16A7	5:24712656-24877739	3.57903	0.8179	2.37569	5.27538e-12	4.12648e-10	up
ENSSSCG00000031798	DNAH3	3:24911243-25125934	0.304389	0.0921767	2.36341	0.000888593	0.00905207	up
ENSSSCG00000010861	COQ8A	10:14596599-14656995	8.72757	2.02174	2.35769	1.64456e-14	1.76565e-12	up
ENSSSCG00000035037	ENSSSCG00000035037	13:206451886-206465260	1.71995	0.398851	2.34485	0.00087858	0.00896675	up
ENSSSCG00000016850	LIFR	16:23629867-23768056	18.8578	4.60128	2.34141	5.00079e-26	1.76657e-23	up
ENSSSCG00000005269	TRPM6	1:227811237-228020294	2.78766	0.663708	2.33773	6.74367e-05	0.00102144	up
ENSSSCG00000012050	RCAN1	13:198106257-198205629	34.7496	8.2698	2.33698	1.08295e-16	1.53025e-14	up
ENSSSCG00000040615	MALRD1	10:54783290-55502967	0.135003	0.0321977	2.32676	2.33e-07	6.85908e-06	up
ENSSSCG00000008813	CORIN	8:37530213-37809567	0.180084	0.044491	2.31201	0.000118981	0.00166513	up
ENSSSCG00000005486	KIF12	1:254708843-254719741	15.8503	3.90207	2.28221	7.36237e-13	6.52836e-11	up
ENSSSCG00000007470	RIPOR3	17:52088053-52162554	9.72749	2.42054	2.27582	5.32079e-11	3.53139e-09	up
ENSSSCG00000021557	SULT1A3	3:18352022-18354465	210.699	52.0143	2.27076	1.65996e-12	1.39832e-10	up
ENSSSCG00000021562	PLXNA4	18:16807034-17001061	1.13131	0.289763	2.2685	9.53569e-09	3.97055e-07	up
ENSSSCG00000002265	FAM174B	7:86269052-86289228	0.788723	0.198802	2.24683	0.00158596	0.0144183	up
ENSSSCG00000022492	AMPD3	2:49028923-49083644	2.90606	0.727463	2.24276	5.09669e-10	2.81888e-08	up
ENSSSCG00000034369	SPSB4	13:81850461-81925419	0.320875	0.068176	2.23568	0.00560088	0.038943	up
ENSSSCG00000035822	FAM120C	X:46777923-46904545	14.2517	5.43523	2.2095	8.83868e-25	2.84683e-22	up
ENSSSCG00000038811	MOB3B	10:38439680-38685057	0.606635	0.156512	2.20851	1.39499e-15	1.71646e-13	up
ENSSSCG00000005385	NR4A3	1:241569830-241613629	4.03366	0.976236	2.19351	0.000116386	0.00163444	up
ENSSSCG00000016929	PDE4D	16:37897302-38315961	11.8734	3.14808	2.15276	6.33429e-08	2.17792e-06	up
ENSSSCG00000013302	CAT	2:26493626-26581452	39.5573	10.8745	2.15016	3.38622e-22	8.72529e-20	up
ENSSSCG00000012983	PCNX3	2:6502833-6811685	6.01251	3.03609	2.14669	0.00359699	0.0277496	up
ENSSSCG00000021646	KLF9	1:223720413-223748621	35.8752	9.7417	2.14389	3.53504e-23	9.44201e-21	up
ENSSSCG00000010968	ENSSSCG00000010968	10:32130894-32148448	6.40204	1.53973	2.14348	0.000202857	0.00261197	up
ENSSSCG00000028996	ALDH1A1	1:226161373-226217339	25.292	6.65355	2.13435	1.37559e-15	1.70216e-13	up
ENSSSCG00000017129	RAB40B	12:493288-516981	0.630463	0.215979	2.12631	0.00545805	0.0382291	up
ENSSSCG00000023192	ENSSSCG00000023192	2:98111191-98274747	0.62364	0.175048	2.10054	1.90435e-06	4.49936e-05	up
ENSSSCG00000034973	CXCL12	14:91433152-91686258	5.25731	1.65505	2.09963	5.8777e-08	2.04015e-06	up
ENSSSCG00000005992	SHAS2	4:17582849-17675609	3.91935	1.40082	2.09781	1.46736e-07	4.59771e-06	up
ENSSSCG00000039703	EEPD1	18:37824452-37948860	1.05321	0.301933	2.04594	1.64538e-06	3.96012e-05	up
ENSSSCG00000005313	CCDC107	1:236380141-236383666	230.741	69.2542	1.99712	9.72519e-21	2.13001e-18	up
ENSSSCG00000016600	TMEM229A	18:23498299-23533273	7.76854	2.8096	1.99162	0.00316589	0.0250685	up
ENSSSCG00000009031	EDNRA	8:81182532-81277066	27.0926	8.23576	1.99038	1.99855e-07	6.01361e-06	up
ENSSSCG00000003088	APOE	6:51372241-51375617	27.9022	8.42212	1.98828	4.82871e-08	1.71407e-06	up
ENSSSCG00000017691	MRM1	12:38124407-38143823	0.851783	0.262179	1.96234	0.00221148	0.0190392	up
ENSSSCG00000006153	FABP5	4:55276621-55282908	13.8922	4.3754	1.95018	2.59483e-08	9.79862e-07	up
ENSSSCG00000030616	RESF1	5:42263402-42299543	15.6359	4.79005	1.94112	1.65354e-18	2.92064e-16	up
ENSSSCG00000003805	PDE4B	6:146166328-146373149	34.1066	10.5718	1.94028	1.30455e-09	6.58346e-08	up
ENSSSCG00000010967	CCL27	10:32138232-32149284	2.06929	0.653904	1.93718	0.00100378	0.0100021	up
ENSSSCG00000002267	RGMA	7:85921588-85968882	2.85249	0.885031	1.93712	1.10738e-06	2.79745e-05	up
ENSSSCG00000023837	WFDC1	6:4333730-4365650	218.529	68.2961	1.93305	2.05866e-10	1.25246e-08	up
ENSSSCG00000022236	FOLR1	9:6745870-6760434	8.02144	2.53546	1.91692	0.00128036	0.0121818	up
ENSSSCG00000011538	LMCD1	13:64933651-64996454	2.86227	0.921736	1.90792	0.000247356	0.00309046	up
ENSSSCG00000038462	ENSSSCG00000038462	AEMK02000427.1:23459-67882	0.773092	0.246488	1.9053	6.86168e-05	0.00103483	up
ENSSSCG00000021774	ENSSSCG00000021774	13:100772532-100807993	2.37368	0.70808	1.89601	2.05746e-06	4.80924e-05	up
ENSSSCG00000017605	MMD	12:31695851-31723760	11.0195	3.54353	1.89418	0.000143648	0.0019493	up
ENSSSCG00000010184	AGT	14:59643292-59657843	2.97451	0.934565	1.88715	0.00213844	0.0185342	up
ENSSSCG00000031661	C12orf75	5:14716320-14755815	29.6986	6.53457	1.88688	4.39718e-05	0.000705029	up
ENSSSCG00000021208	SELENOP	16:27535954-27590024	38.8501	12.709	1.88266	6.2041e-06	0.00012723	up
ENSSSCG00000013283	ACCSL	2:18271075-18448219	1.03177	0.338745	1.87413	3.47602e-09	1.5665e-07	up
ENSSSCG00000014136	VCAN	2:91260413-91811674	132.074	44.5411	1.8739	2.12897e-19	4.23897e-17	up
ENSSSCG00000009739	NOC4L	14:23254119-23262698	4.37377	1.43028	1.86735	4.07715e-05	0.000660486	up
ENSSSCG00000017095	SEMA5A	16:72796449-73271224	0.345635	0.1127	1.86625	1.02508e-07	3.33601e-06	up
ENSSSCG00000008973	NAAA	8:71573787-71603248	17.8342	5.89589	1.85707	2.70818e-09	1.25136e-07	up
ENSSSCG00000001825	SLC41A3	7:53672135-53741421	14.4164	4.95664	1.82483	2.34417e-07	6.89154e-06	up
ENSSSCG00000028210	NT5C	12:6139424-6165408	12.695	4.34117	1.81675	4.5879e-13	4.20436e-11	up
ENSSSCG00000004840	OTUD7A	1:143296595-143418236	0.537686	0.184645	1.80631	2.23403e-08	8.66011e-07	up
ENSSSCG00000017046	EBF1	16:64359066-64867694	29.6466	10.5736	1.80475	3.85811e-17	5.90912e-15	up
ENSSSCG00000036755	TENT5B	6:84304395-84310831	3.45847	1.15718	1.80147	0.00409364	0.0307156	up
ENSSSCG00000013595	CERS4	2:71004419-71047932	3.29068	1.08692	1.794	4.58527e-10	2.5619e-08	up
ENSSSCG00000033993	PLCXD3	16:26175820-26347135	0.274854	0.0957107	1.79108	1.35326e-05	0.00025507	up
ENSSSCG00000002383	FOS	7:98449508-98453576	6.36111	2.19612	1.78987	0.00217534	0.018802	up
ENSSSCG00000030262	ENSSSCG00000030262	12:35481242-35527581	1.83789	0.65034	1.76789	0.000268164	0.00330519	up
ENSSSCG00000024674	ABL2	9:120894825-120985119	26.4799	9.17571	1.76405	1.54657e-13	1.46004e-11	up
ENSSSCG00000016751	GCK	18:50979777-51031335	3.47333	1.14278	1.75949	6.54555e-09	2.78912e-07	up
ENSSSCG00000024439	PTGER4	16:25670862-25686551	1.2363	0.44066	1.75526	0.00395517	0.0299848	up
ENSSSCG00000030005	LGALSL	3:77472166-77648661	21.776	7.30239	1.74205	3.62069e-10	2.07051e-08	up
ENSSSCG00000004081	ENSSSCG00000004081	1:13715672-14042954	0.699027	0.248106	1.73626	3.82728e-12	3.08181e-10	up
ENSSSCG00000014156	ARRDC3	2:98430457-98444661	83.7847	29.3363	1.73526	8.92253e-10	4.64184e-08	up
ENSSSCG00000039318	HS3ST3B1	12:58126163-58168404	1.52623	0.549508	1.73038	9.65199e-06	0.000188412	up
ENSSSCG00000024329	C12orf43	14:40884585-40899050	1.95244	0.707907	1.72847	0.00225813	0.019342	up
ENSSSCG00000013622	TMEM205	2:70035009-70060509	5.49723	1.95481	1.71288	1.58514e-08	6.35854e-07	up
ENSSSCG00000017181	CYGB	12:4978246-4988521	22.1807	8.12912	1.71198	1.88826e-06	4.471e-05	up
ENSSSCG00000011010	C9orf72	10:38389216-38415901	11.017	4.43469	1.71173	6.24022e-06	0.000127613	up
ENSSSCG00000011379	KLHDC8B	13:31775662-31780481	5.96979	2.1366	1.70919	0.0023301	0.0197271	up
ENSSSCG00000008073	OMD	3:42141911-42161056	5.4616	2.00955	1.7057	3.38227e-05	0.000562454	up
ENSSSCG00000006324	ENSSSCG00000006324	4:85029951-85057807	84.2333	30.9597	1.70219	8.57727e-17	1.22784e-14	up
ENSSSCG00000016991	DUSP1	16:51458262-51463541	49.039	18.2328	1.69302	4.90631e-12	3.86539e-10	up
ENSSSCG00000000857	IGF1	5:81776422-81863311	37.7417	13.2884	1.69229	0.000118065	0.00165442	up
ENSSSCG00000023325	ENSSSCG00000023325	13:34104934-34147370	6.66114	3.3544	1.68874	0.00061944	0.00671301	up
ENSSSCG00000009434	RGCC	11:25479866-25496524	3.90971	1.45098	1.68836	1.89496e-07	5.73251e-06	up
ENSSSCG00000006970	DLC1	17:1167980-1637148	43.9383	15.1833	1.6826	1.3392e-16	1.8564e-14	up
ENSSSCG00000015211	PKNOX2	9:52349651-52608501	0.762389	0.241621	1.674	8.86385e-07	2.29204e-05	up
ENSSSCG00000017239	ENSSSCG00000017239	12:6883947-6898764	3084.31	1140.4	1.66942	2.43034e-14	2.49903e-12	up
ENSSSCG00000000917	KERA	5:91773076-91804875	0.988927	0.372913	1.66549	0.000420408	0.00484917	up
ENSSSCG00000036050	CD302	15:66697540-66732646	2.45697	0.931309	1.661	9.64724e-09	4.00937e-07	up
ENSSSCG00000034501	RIOX2	13:162330580-162357318	9.51565	3.60022	1.66002	1.79529e-11	1.28919e-09	up
ENSSSCG00000033830	CCDC8	6:52474694-52480650	6.05709	2.30125	1.65325	0.000114002	0.00160881	up
ENSSSCG00000031109	HILPDA	18:19923024-19947057	13.253	4.42695	1.65151	1.42871e-06	3.49237e-05	up
ENSSSCG00000011298	CDCP1	13:28257417-28319243	0.533849	0.202584	1.65119	0.00531003	0.0374957	up
ENSSSCG00000016331	RAMP1	15:137490356-137535575	6.60153	2.42736	1.64641	5.48671e-08	1.9258e-06	up
ENSSSCG00000009545	COL4A2	11:76997126-77165491	34.8763	13.3744	1.64577	8.31497e-15	9.38735e-13	up
ENSSSCG00000013916	COMP	2:59061459-59068846	15.524	5.98421	1.63533	7.72501e-05	0.00114863	up
ENSSSCG00000016426	ENSSSCG00000016426	18:4529856-4748247	5.15709	1.99575	1.63498	8.53538e-05	0.00125212	up
ENSSSCG00000009794	MLXIP	14:30575109-30646258	4.09548	1.5827	1.62901	3.03235e-09	1.38364e-07	up
ENSSSCG00000013436	ENSSSCG00000013436	2:76903233-76906429	82.5961	32.2216	1.61882	2.41997e-14	2.49903e-12	up
ENSSSCG00000035374	TRAPPC6A	6:51578672-51589474	5.09407	1.97652	1.61679	0.000379055	0.00444435	up
ENSSSCG00000038269	ENSSSCG00000038269	AEMK02000623.1:38695-84306	2.02587	0.787342	1.61672	2.41195e-06	5.52578e-05	up
ENSSSCG00000011398	SEMA3F	13:32641354-32673653	2.3149	0.912619	1.60726	1.39804e-07	4.39942e-06	up
ENSSSCG00000022903	NAPEPLD	9:103210771-103262902	6.72496	2.65563	1.6054	5.67682e-08	1.98934e-06	up
ENSSSCG00000005487	COL27A1	1:254769519-254925048	1.16301	0.505459	1.60402	3.13124e-10	1.80955e-08	up
ENSSSCG00000000571	ABCC9	5:51536526-51673580	19.0408	6.79095	1.6031	5.03997e-13	4.56138e-11	up
ENSSSCG00000016878	FGF10	16:28694162-28778262	1.66924	0.67029	1.59646	0.000519656	0.00580986	up
ENSSSCG00000011366	SLC25A20	13:31523823-31553286	18.262	7.34173	1.57377	4.78619e-14	4.83075e-12	up
ENSSSCG00000016067	STK17B	15:100029998-100066584	33.6612	14.0601	1.57041	3.85146e-14	3.92348e-12	up
ENSSSCG00000013858	CALR3	2:61105306-61134229	0.674161	0.271854	1.56919	0.00554686	0.0386287	up
ENSSSCG00000015556	LAMC2	9:124435560-124495355	0.651662	0.26682	1.56843	0.00135604	0.0127687	up
ENSSSCG00000002828	LPCAT2	6:29997765-30056713	7.44133	2.97917	1.56378	4.99014e-10	2.76694e-08	up
ENSSSCG00000003229	ETFB	6:58501811-58517647	28.88	11.7184	1.56175	1.42468e-13	1.36259e-11	up
ENSSSCG00000004165	PDE7B	1:27958268-28302666	23.4612	9.52118	1.56164	1.99886e-07	6.01361e-06	up
ENSSSCG00000038125	NUP210L	4:95574318-95699439	52.8369	21.3289	1.55834	1.4296e-08	5.76631e-07	up
ENSSSCG00000036742	KLF15	7:53877818-53890568	19.6844	8.05906	1.54852	3.04303e-12	2.48688e-10	up
ENSSSCG00000013181	SERPING1	2:13322843-13338996	15.5367	6.37465	1.54021	5.60388e-09	2.44008e-07	up
ENSSSCG00000028549	ECM2	3:42182534-42299035	98.6387	41.3433	1.53684	2.21893e-06	5.1373e-05	up
ENSSSCG00000011102	NRP1	10:56244105-56567071	25.2678	10.0286	1.51746	3.32884e-08	1.22741e-06	up
ENSSSCG00000010853	EPHX1	10:13757489-13773073	18.4558	7.83191	1.49669	4.74241e-12	3.76334e-10	up
ENSSSCG00000036360	LURAP1L	1:209540300-209700740	2.55243	0.903464	1.49664	0.00398154	0.0301117	up
ENSSSCG00000033421	ENSSSCG00000033421	12:16291733-16308522	2.79524	1.17676	1.49256	0.00426001	0.0316817	up
ENSSSCG00000005828	EGFL7	AEMK02000682.1:1095709-1119038	10.144	3.86867	1.49175	7.89303e-06	0.000157587	up
ENSSSCG00000005011	NEMF	1:179456985-179686694	17872.1	7871.21	1.49151	3.77034e-14	3.85879e-12	up
ENSSSCG00000030626	ALDH1L1	7:53748586-53846147	2.05303	0.963205	1.48786	6.50861e-08	2.21698e-06	up
ENSSSCG00000032833	CD320	2:70965672-70970288	12.0104	5.15007	1.47997	9.51089e-06	0.000185823	up
ENSSSCG00000035615	GSTK1	18:6988884-6999127	2.59204	1.11966	1.46973	0.00289358	0.0234633	up
ENSSSCG00000000180	FKBP11	5:14958782-14970752	71.6543	31.0171	1.46717	9.81933e-13	8.50051e-11	up
ENSSSCG00000038507	ENSSSCG00000038507	1:179454934-179456807	5239.72	2263.15	1.4657	1.36259e-08	5.50618e-07	up
ENSSSCG00000023451	KCNK2	9:128429092-128659278	27.128	11.1513	1.46271	1.68596e-14	1.80127e-12	up
ENSSSCG00000037493	ENSSSCG00000037493	AEMK02000452.1:1167969-1187060	22.4668	9.83518	1.45035	4.221e-11	2.84456e-09	up
ENSSSCG00000027206	PARD6B	17:52087298-52213850	1.95067	0.987196	1.44533	0.00304398	0.0242964	up
ENSSSCG00000021941	ENSSSCG00000021941	3:7920669-7991814	2.24154	0.950321	1.44201	0.0046034	0.0335855	up
ENSSSCG00000040571	SMIM20	8:19701017-19714559	36.473	16.0861	1.43861	2.51021e-12	2.06686e-10	up
ENSSSCG00000010627	PDCD4	14:121271513-121338546	6.10796	2.68707	1.43832	3.31427e-08	1.2241e-06	up
ENSSSCG00000022402	GRAMD2B	2:129511067-129619687	7.01608	3.0948	1.43229	0.000128322	0.00177431	up
ENSSSCG00000029799	ZBTB8OS	6:88969761-89006816	7.51193	3.23393	1.431	0.0001346	0.00185061	up
ENSSSCG00000014133	RPS23	2:90679043-90680985	2255.39	1001.75	1.43051	4.04042e-13	3.74971e-11	up
ENSSSCG00000039046	ENSSSCG00000039046	X:83018320-83022283	1510.67	672.124	1.42558	3.39617e-12	2.75492e-10	up
ENSSSCG00000010698	FGFR2	14:131181713-131289428	14.537	6.35996	1.42444	4.01239e-07	1.12091e-05	up
ENSSSCG00000012202	ENSSSCG00000012202	X:26470369-26557040	6.22357	3.62766	1.41977	9.08473e-07	2.34363e-05	up
ENSSSCG00000011401	LSMEM2	13:32753199-32790485	1.33436	0.599399	1.41881	0.000152321	0.00205395	up
ENSSSCG00000002259	ENSSSCG00000002259	7:88105684-88219075	11.2475	5.07184	1.41353	1.38954e-10	8.74533e-09	up
ENSSSCG00000029227	LDB2	8:11641064-12038210	0.482307	0.199347	1.39978	1.61406e-05	0.000296109	up
ENSSSCG00000009523	GGACT	11:69287675-69348844	7.46541	3.38853	1.39899	2.47902e-11	1.73456e-09	up
ENSSSCG00000002669	CRISPLD2	6:3880718-3944680	9.05909	3.57726	1.39426	4.58427e-10	2.5619e-08	up
ENSSSCG00000008878	PPID	8:47655673-47702753	8.6526	3.94865	1.39265	1.96268e-10	1.2041e-08	up
ENSSSCG00000038878	ENSSSCG00000038878	15:16129540-16129791	95.2351	43.4664	1.39245	0.00602419	0.0411034	up
ENSSSCG00000004300	SMIM8	1:55753933-55763969	2.26825	1.03915	1.3844	0.00712414	0.046899	up
ENSSSCG00000021739	HSD17B12	2:18458890-18611765	55.7033	25.5792	1.38087	1.61321e-12	1.36419e-10	up
ENSSSCG00000007391	MATN4	17:47617571-47630458	12.7322	5.88702	1.37677	8.93655e-05	0.00130312	up
ENSSSCG00000003059	ZNF428	6:50451147-50459786	9.28657	4.2581	1.37315	2.48641e-05	0.000432201	up
ENSSSCG00000029521	CD82	2:17751148-17807441	1.86764	0.860911	1.37261	3.32804e-06	7.40008e-05	up
ENSSSCG00000012494	TIMM8A	X:82978130-82981019	10.04	4.64635	1.37092	0.00273371	0.0224078	up
ENSSSCG00000040524	ISYNA1	2:59363716-59367752	12.5483	5.33338	1.36868	0.00275551	0.0225275	up
ENSSSCG00000017791	SSH2	12:45823002-45888093	3.62626	1.69045	1.36408	4.0026e-07	1.1196e-05	up
ENSSSCG00000002907	ENSSSCG00000002907	6:45091285-45102669	28.4436	13.399	1.36303	3.75286e-08	1.3631e-06	up
ENSSSCG00000037880	NSMF	AEMK02000682.1:478380-515011	12.8417	6.71994	1.36294	3.42961e-09	1.55197e-07	up
ENSSSCG00000037016	ID1	17:35316226-35322100	12.2525	5.68678	1.36213	1.81417e-05	0.000327029	up
ENSSSCG00000039548	PTGFR	6:134727342-134776763	34.6724	16.1781	1.35749	8.64691e-08	2.86946e-06	up
ENSSSCG00000025176	NOTCH3	2:62364508-62405996	0.728789	0.340626	1.35736	0.00269675	0.0221795	up
ENSSSCG00000038296	SH3RF3	3:47133532-47339565	0.293948	0.138205	1.35456	2.80427e-05	0.000480211	up
ENSSSCG00000032015	SH3BGRL2	1:86416277-86481550	5.63173	2.69139	1.35363	0.00157081	0.0143111	up
ENSSSCG00000023903	ATP5ME	8:112025-113574	230.044	107.79	1.35295	2.33375e-10	1.39275e-08	up
ENSSSCG00000006070	COX6C	4:37074366-37133582	40.7057	21.0039	1.35265	8.34022e-11	5.35682e-09	up
ENSSSCG00000009519	CLYBL	11:68507809-68765591	0.3943	0.180116	1.35236	5.90476e-07	1.59972e-05	up
ENSSSCG00000014148	TMEM161B	2:95538177-95700822	7.55165	6.86845	1.34615	3.70496e-07	1.04301e-05	up
ENSSSCG00000028465	ELAC2	12:57206597-57238438	8.97492	4.23227	1.34433	3.69192e-09	1.64576e-07	up
ENSSSCG00000008170	ENSSSCG00000008170	3:53285977-53295442	225.394	84.3444	1.34303	2.7342e-07	7.9317e-06	up
ENSSSCG00000011061	PDSS1	10:49068945-49120386	4.43128	1.89694	1.3415	7.87811e-07	2.07637e-05	up
ENSSSCG00000011550	CAMK1	13:66043142-66055295	48.0298	22.734	1.34095	1.63848e-09	8.01025e-08	up
ENSSSCG00000027556	ENSSSCG00000027556	13:97893520-98333630	1.02961	0.48802	1.33361	5.86596e-06	0.000120862	up
ENSSSCG00000014910	ENSSSCG00000014910	9:19764883-19765325	185.193	87.8985	1.33293	5.14774e-06	0.000108018	up
ENSSSCG00000005785	PCSK6	1:145508659-145697008	4.18066	1.99185	1.32879	5.39368e-10	2.96815e-08	up
ENSSSCG00000021206	IL1RAP	13:127933596-128075570	11.0006	5.31762	1.32335	5.49591e-11	3.62564e-09	up
ENSSSCG00000003558	RPS6KA1	6:83905066-83947187	1.68026	0.804406	1.32261	0.00115576	0.0112006	up
ENSSSCG00000004101	LRP11	1:16138873-16198970	8.63318	4.16291	1.32259	2.5239e-09	1.17614e-07	up
ENSSSCG00000016925	PLK2	16:37296595-37306759	7.96706	3.78856	1.31426	0.00750039	0.0487155	up
ENSSSCG00000028943	ECH1	6:47624941-47639092	7.61719	3.72271	1.31425	1.54972e-06	3.75881e-05	up
ENSSSCG00000010756	MGMT	14:138497220-138771540	100.558	48.5437	1.31381	1.15511e-10	7.37585e-09	up
ENSSSCG00000012823	DKC1	X:125218801-125231176	14.8421	7.16202	1.31093	2.63713e-08	9.92653e-07	up
ENSSSCG00000002529	ENSSSCG00000002529	AEMK02000452.1:1167883-1168227	653.129	315.074	1.31065	6.51779e-09	2.78814e-07	up
ENSSSCG00000001860	NRG4	7:56179982-56311807	1.18527	0.576961	1.30712	0.000158067	0.00211743	up
ENSSSCG00000001546	FANCE	7:31313148-31330616	16.4231	8.10404	1.30533	3.30196e-09	1.50041e-07	up
ENSSSCG00000027676	NOP56	17:32957208-32965378	31.9059	15.4255	1.30426	3.57492e-09	1.60776e-07	up
ENSSSCG00000004648	FAM227B	1:122061660-122526852	5.88525	3.49247	1.30388	2.0128e-07	6.04724e-06	up
ENSSSCG00000014119	SERINC5	2:88843020-88961132	3.15585	1.54556	1.29618	7.90465e-08	2.63914e-06	up
ENSSSCG00000036436	FZD1	9:71349699-71354409	134.615	65.8661	1.29335	1.63151e-09	8.01025e-08	up
ENSSSCG00000010131	TXNRD2	14:51354178-51385353	3.18414	1.74441	1.29274	3.44286e-06	7.62441e-05	up
ENSSSCG00000027928	TMEM9	10:23583623-23600097	8.98233	4.16522	1.29083	0.00100815	0.0100412	up
ENSSSCG00000013735	JUNB	2:66214594-66215637	124.236	60.488	1.29041	7.97301e-06	0.000158894	up
ENSSSCG00000029385	LIAS	8:30699351-30717002	5.83483	2.86557	1.28827	1.00795e-06	2.567e-05	up
ENSSSCG00000007453	EYA2	17:48966839-49246778	1.11796	0.550121	1.28466	1.7033e-09	8.29014e-08	up
ENSSSCG00000015792	LRP2BP	15:46373844-46445603	1.06315	0.610805	1.28332	0.00410546	0.0307833	up
ENSSSCG00000004826	SELENOS	1:139828791-139836953	74.8687	36.9523	1.27903	6.79845e-09	2.88007e-07	up
ENSSSCG00000003903	ENSSSCG00000003903	6:165123916-165134380	237.028	116.92	1.27701	3.41246e-10	1.95654e-08	up
ENSSSCG00000016074	ANKRD44	15:100868475-101211230	2.92124	1.44411	1.27618	3.53077e-08	1.29316e-06	up
ENSSSCG00000024776	ENSSSCG00000024776	3:72198756-72208855	46.257	22.8193	1.2755	1.69871e-08	6.77691e-07	up
ENSSSCG00000021220	CKB	AEMK02000452.1:2070838-2074138	18.839	9.31126	1.27501	3.91588e-05	0.000637663	up
ENSSSCG00000009114	PRSS12	8:105121030-105198548	0.48514	0.241143	1.27481	0.00246626	0.0206483	up
ENSSSCG00000026746	ENSSSCG00000026746	13:79305679-79386940	6.9494	3.47947	1.26912	6.99429e-10	3.76386e-08	up
ENSSSCG00000014894	TENM4	9:13045272-13282261	1.54306	0.769006	1.26586	1.34874e-08	5.46029e-07	up
ENSSSCG00000035058	PID1	15:130079132-130332729	40.4433	19.9445	1.26431	0.00333711	0.026094	up
ENSSSCG00000035290	ENSSSCG00000035290	14:48210542-48266038	0.93532	0.470011	1.26201	0.000432596	0.00497099	up
ENSSSCG00000037452	HTR2A	11:20555709-20620561	10.0206	4.95591	1.26124	1.12059e-08	4.60472e-07	up
ENSSSCG00000021793	SMIM14	8:30765428-30840455	91.1744	45.5253	1.26108	1.43877e-09	7.1294e-08	up
ENSSSCG00000026084	SLC49A3	8:120088-128425	37.9822	19.1145	1.25117	1.52937e-09	7.56123e-08	up
ENSSSCG00000011881	IQCB1	13:138681330-138743791	1.41056	0.73847	1.25022	1.33346e-05	0.000252425	up
ENSSSCG00000008433	ENSSSCG00000008433	3:93372003-93386649	606.587	304.517	1.24681	7.52154e-10	3.99847e-08	up
ENSSSCG00000017955	MPDU1	12:52878764-52882863	9.23537	4.65209	1.24564	0.00192305	0.0169287	up
ENSSSCG00000020705	MAP3K8	10:40709927-40746355	14.359	6.87938	1.24302	1.13894e-05	0.00021978	up
ENSSSCG00000035867	GFOD1	7:9735935-9853732	0.778079	0.39375	1.23992	5.39318e-06	0.000112781	up
ENSSSCG00000007540	CABLES2	17:61756625-61778399	7.98001	4.15714	1.23967	1.28698e-06	3.19223e-05	up
ENSSSCG00000032116	OGFOD3	12:677141-692849	4.84094	2.3444	1.23944	0.000552322	0.00611655	up
ENSSSCG00000021744	ENSSSCG00000021744	4:16137193-16158255	7.15144	3.64151	1.23632	1.73945e-07	5.33228e-06	up
ENSSSCG00000013662	PPAN	2:68958905-68962657	33.0638	15.9048	1.23359	5.74378e-06	0.000118871	up
ENSSSCG00000027701	RP2	X:41488003-41534806	7.106	3.62983	1.2272	2.38394e-05	0.000416371	up
ENSSSCG00000016497	DENND2A	18:9186904-9310664	1.34871	0.52182	1.22609	0.00010029	0.0014432	up
ENSSSCG00000028947	PELI1	3:77740456-77796910	14.9716	7.93543	1.2257	1.45476e-06	3.54812e-05	up
ENSSSCG00000011449	GNL3	13:34820206-34831245	22.6677	12.0444	1.22533	2.91301e-07	8.4281e-06	up
ENSSSCG00000032642	DDX41	2:80433190-80438867	12.9674	6.62934	1.22466	3.03545e-05	0.000514171	up
ENSSSCG00000008336	ANXA4	3:72620712-72694552	51.8132	25.7317	1.22357	5.68861e-06	0.000117873	up
ENSSSCG00000016177	XRCC5	15:118335953-118451967	36.2105	17.9692	1.21881	6.66963e-10	3.6158e-08	up
ENSSSCG00000031838	RPS27	4:95695809-95699449	2529.35	1302.53	1.21569	1.80019e-09	8.66545e-08	up
ENSSSCG00000011867	MYLK	13:136510195-136834039	118.785	56.8721	1.2126	0.0058427	0.0401528	up
ENSSSCG00000005925	EXOSC4	4:618990-621342	12.2507	6.3373	1.20882	0.00736583	0.0480877	up
ENSSSCG00000009880	SLC8B1	14:38773400-38808244	4.25392	2.21397	1.20358	3.75848e-06	8.19087e-05	up
ENSSSCG00000038941	SNAPC5	1:164467599-164475011	4.7396	2.47633	1.20221	0.00352551	0.027304	up
ENSSSCG00000030849	RPL39	X:98178149-98181610	1292.79	671.924	1.20159	1.40583e-09	7.01376e-08	up
ENSSSCG00000009276	XPO4	11:1105047-1209766	13.0626	8.02539	1.19779	9.33217e-08	3.06437e-06	up
ENSSSCG00000033844	CYP1B1	3:102131167-102206375	143.509	74.5557	1.19616	2.40401e-08	9.21619e-07	up
ENSSSCG00000000374	RPS26	5:21431659-21434295	2052.41	1070.1	1.19568	2.30022e-09	1.0811e-07	up
ENSSSCG00000021825	RPS21	17:61763564-61764815	2567.86	1341.2	1.19434	1.75346e-09	8.45907e-08	up
ENSSSCG00000015565	C1orf21	9:125613077-125846000	26.878	14.1424	1.18971	2.54602e-08	9.66427e-07	up
ENSSSCG00000005946	CCN4	4:8078729-8111155	9.1628	5.25584	1.18732	8.92911e-07	2.30619e-05	up
ENSSSCG00000015545	GLUL	9:123748779-123762547	50.9635	26.8434	1.18663	0.00344066	0.0267604	up
ENSSSCG00000035863	PLIN2	1:203683875-203713121	3.11499	1.64077	1.18597	7.93134e-06	0.000158208	up
ENSSSCG00000010589	SFXN2	14:113707659-113733826	2.93086	1.52725	1.18288	0.000874216	0.00893471	up
ENSSSCG00000026346	UBE3D	1:83140095-83366841	2.45188	1.53333	1.18075	1.9418e-08	7.66293e-07	up
ENSSSCG00000006859	DPH5	4:117268632-117306650	8.66069	4.4796	1.17678	1.18968e-06	2.98128e-05	up
ENSSSCG00000029577	ENSSSCG00000029577	2:81488187-81495017	47.21	24.9671	1.17618	4.3198e-08	1.54595e-06	up
ENSSSCG00000004565	CA12	1:108649274-108708185	220.102	120.675	1.17425	2.27026e-08	8.77452e-07	up
ENSSSCG00000010817	LYPLAL1	10:8946442-9146518	2.25731	1.30614	1.17221	0.000422458	0.00486983	up
ENSSSCG00000038650	TLCD1	12:44957091-44962999	145.082	77.5291	1.16781	3.9737e-06	8.56614e-05	up
ENSSSCG00000011081	ENSSSCG00000011081	10:52583492-52596824	11.6935	6.33666	1.16763	0.000517353	0.00579298	up
ENSSSCG00000033326	RPL37	16:25799554-25803548	963.466	484.377	1.16696	5.53616e-09	2.4154e-07	up
ENSSSCG00000014258	ENSSSCG00000014258	2:131857121-131877984	5.42623	2.89351	1.16656	1.17379e-05	0.000225512	up
ENSSSCG00000013292	PRR5L	2:24634998-24812436	7.992	4.61146	1.16478	2.07358e-05	0.000367737	up
ENSSSCG00000039830	ENSSSCG00000039830	AEMK02000682.1:784480-795179	6.22015	3.32597	1.16243	0.000265891	0.00328458	up
ENSSSCG00000028516	LARP4	5:16284949-16353555	58.7704	27.1557	1.16123	5.86605e-09	2.54412e-07	up
ENSSSCG00000005196	DMAC1	1:214448041-214455862	4.8459	2.41064	1.15959	0.0062729	0.0423648	up
ENSSSCG00000032819	QPCTL	6:52040960-52053823	6.96062	3.58151	1.15507	0.0060417	0.0411651	up
ENSSSCG00000008162	IL1R1	3:52192909-52234138	71.1066	38.4312	1.14705	6.22108e-09	2.6769e-07	up
ENSSSCG00000008584	ENSSSCG00000008584	3:114537226-114636147	2.58732	1.39035	1.14463	0.00394913	0.0299494	up
ENSSSCG00000023520	PCSK5	1:228854562-229308906	24.2286	13.2561	1.14233	0.000539809	0.00600148	up
ENSSSCG00000012844	SLC25A22	2:491291-499051	5.44348	2.94755	1.14017	0.0051106	0.036449	up
ENSSSCG00000009565	GAS6	11:78848803-78881970	57.8212	30.579	1.14015	4.52189e-07	1.25365e-05	up
ENSSSCG00000000743	FKBP4	5:67314011-67321630	42.6816	23.2345	1.13685	4.70657e-08	1.67343e-06	up
ENSSSCG00000010568	NPM3	14:112819393-112821367	26.7989	14.6856	1.12966	0.000582913	0.00636756	up
ENSSSCG00000000910	CRADD	5:89306250-89587429	2.473	1.25636	1.1286	8.58761e-05	0.0012581	up
ENSSSCG00000006911	TGFBR3	4:125109966-125310783	18.3378	10.0418	1.1281	1.00936e-06	2.56759e-05	up
ENSSSCG00000031105	C9orf85	1:225193703-225260983	4.76423	2.5904	1.12614	1.3315e-07	4.21423e-06	up
ENSSSCG00000031802	DHRS7B	12:61320760-61347538	8.49186	4.71295	1.12585	0.00023844	0.00299101	up
ENSSSCG00000000907	PLXNC1	5:88900245-89055742	1.64255	0.90771	1.12356	1.61323e-06	3.89987e-05	up
ENSSSCG00000028031	HDAC11	13:70860650-70879856	3.25644	1.81469	1.12208	0.000323017	0.00388507	up
ENSSSCG00000020817	RPS16	6:48085672-48088423	1709.34	939.591	1.12095	1.29856e-08	5.27665e-07	up
ENSSSCG00000023243	NFIA	6:150828561-151229442	5.6436	3.99187	1.12049	0.00143598	0.0133834	up
ENSSSCG00000001596	MOCS1	7:35286577-35320931	2.38758	1.31548	1.11968	3.4588e-05	0.000573464	up
ENSSSCG00000025602	DOCK4	18:33423216-33879454	0.705019	0.31832	1.11709	3.9076e-06	8.4486e-05	up
ENSSSCG00000013597	ENSSSCG00000013597	2:70953708-70954776	2192.78	1208.84	1.1154	7.31618e-08	2.46143e-06	up
ENSSSCG00000011157	PITRM1	10:66996954-67031656	18.3984	10.4433	1.11439	1.2517e-07	3.99632e-06	up
ENSSSCG00000003109	TMEM160	6:52874824-52877190	23.5812	13.0627	1.11344	0.000524143	0.00585405	up
ENSSSCG00000037864	ENSSSCG00000037864	7:20911248-20911559	939.098	520.343	1.10998	1.12465e-07	3.61705e-06	up
ENSSSCG00000013906	KXD1	2:59238346-59250849	292.021	151.331	1.10991	3.07305e-08	1.13885e-06	up
ENSSSCG00000002396	GSTZ1	7:100392213-100405679	6.14834	3.3772	1.10957	0.0014915	0.0137373	up
ENSSSCG00000030546	HSD11B1L	2:73286903-73294718	148.038	83.1869	1.10739	6.64539e-08	2.25655e-06	up
ENSSSCG00000028790	ANKRD16	10:65109084-65122187	2.79827	1.55245	1.10712	0.00585824	0.0402343	up
ENSSSCG00000024363	ENSSSCG00000024363	13:32754611-32796998	13.5519	7.78502	1.10598	2.20776e-05	0.000389641	up
ENSSSCG00000017274	PITPNC1	12:13741168-14019702	15.778	8.99598	1.10548	3.89714e-06	8.44264e-05	up
ENSSSCG00000011297	ABHD5	13:27006217-27055617	18.355	10.1502	1.10513	5.89021e-05	0.000905316	up
ENSSSCG00000028850	RPL26	12:53548315-53553455	1045.31	581.469	1.10437	2.57585e-08	9.74373e-07	up
ENSSSCG00000013029	TRMT112	2:7798664-7812858	34.6116	21.6866	1.10314	6.82179e-07	1.81765e-05	up
ENSSSCG00000021698	RRP1B	13:206629177-206655584	4.28621	2.31686	1.10147	0.00068843	0.00735638	up
ENSSSCG00000011952	ENSSSCG00000011952	13:157411983-157418654	2152.42	1204.13	1.0991	2.50786e-08	9.53596e-07	up
ENSSSCG00000009185	ADH5	8:121266764-121282310	74.58	41.6205	1.09747	5.68888e-08	1.99038e-06	up
ENSSSCG00000027974	ENSSSCG00000027974	1:243100362-243106781	5.72014	3.21318	1.09449	0.00588932	0.0403339	up
ENSSSCG00000004970	ENSSSCG00000004970	1:167296075-167300229	1340.65	751.682	1.09324	2.05898e-08	8.0528e-07	up
ENSSSCG00000022758	PECR	15:118293656-118335898	10.6308	5.9625	1.09315	1.35453e-07	4.28094e-06	up
ENSSSCG00000009077	HSPA4L	8:96951880-97089996	17.9845	10.9664	1.09195	1.17635e-08	4.81578e-07	up
ENSSSCG00000016745	DDX56	18:50705606-50715033	15.967	8.95923	1.09125	5.11353e-06	0.000107612	up
ENSSSCG00000002753	NOB1	6:17233846-17247471	7.08047	3.98077	1.08879	8.22086e-05	0.00121166	up
ENSSSCG00000023118	BZW2	9:85886158-85947430	79.6601	44.2241	1.08829	7.2977e-08	2.45899e-06	up
ENSSSCG00000003343	ATAD3A	6:63706116-63722384	7.88117	4.42777	1.08825	1.87918e-05	0.000337359	up
ENSSSCG00000033500	ENSSSCG00000033500	6:52035160-52042488	170.394	95.9229	1.08693	1.14147e-07	3.66577e-06	up
ENSSSCG00000024300	TMEM254	14:81930552-81940515	14.7434	8.29805	1.08664	0.000383456	0.00448636	up
ENSSSCG00000010981	NUDT2	10:32447875-32466930	1.9764	1.10757	1.08522	0.00738945	0.0481534	up
ENSSSCG00000028167	SLIRP	7:100710470-100718302	187.894	105.87	1.08401	1.25843e-07	4.01196e-06	up
ENSSSCG00000014924	CTSC	9:21726570-21761760	91.7646	53.4517	1.08393	0.00257123	0.021377	up
ENSSSCG00000006277	SPIDR	4:79872882-80190797	32.0264	19.6481	1.08343	1.67036e-07	5.13822e-06	up
ENSSSCG00000030017	FOXRED1	9:53365250-53372954	4.94749	2.79384	1.08256	0.00490529	0.0352943	up
ENSSSCG00000010969	GALT	10:32151182-32154833	17.2606	9.63946	1.0817	0.000951153	0.00959564	up
ENSSSCG00000012572	COL4A5	X:88958616-89183372	1.78355	0.968816	1.08011	7.13278e-07	1.89131e-05	up
ENSSSCG00000002790	ENSSSCG00000002790	6:27862143-27867227	63.5838	35.9621	1.0795	0.000122911	0.0017103	up
ENSSSCG00000039760	PRR16	2:124198244-124463885	2.58391	1.15805	1.07889	0.00018734	0.00244234	up
ENSSSCG00000009309	ENSSSCG00000009309	11:5065954-5093517	52.5625	30.5216	1.07867	2.44485e-05	0.00042633	up
ENSSSCG00000025308	IL17D	11:1027725-1095143	7.69079	3.95484	1.07805	3.90547e-06	8.4486e-05	up
ENSSSCG00000010143	MTR	14:54550796-54652763	3.83235	2.31025	1.07716	1.67376e-06	4.01061e-05	up
ENSSSCG00000015410	PHTF2	9:102161217-102348751	5.41233	2.91409	1.07671	5.86149e-05	0.000901533	up
ENSSSCG00000004012	THBS2	1:855024-883694	90.2763	50.3632	1.07566	8.65395e-07	2.24572e-05	up
ENSSSCG00000025106	ENSSSCG00000025106	3:57799029-57823413	1.53405	0.872287	1.07305	0.00581649	0.0400384	up
ENSSSCG00000036529	ENSSSCG00000036529	2:103799715-103823573	4.0754	2.32054	1.06871	7.41579e-05	0.0011082	up
ENSSSCG00000009963	TPST2	14:44122157-44186435	2.67887	1.63558	1.06843	1.53214e-05	0.000283899	up
ENSSSCG00000002144	CCNB1IP1	7:78553756-78575363	8.97642	3.96997	1.06775	0.000528155	0.00589284	up
ENSSSCG00000011912	QTRT2	13:145853376-145880880	7.2482	4.1905	1.06589	3.737e-06	8.17661e-05	up
ENSSSCG00000009229	ARHGAP24	8:132761713-133242231	0.668535	0.362725	1.06587	3.90995e-05	0.000637171	up
ENSSSCG00000003930	ENSSSCG00000003930	6:166549949-166553274	2127.82	1217.07	1.06507	4.0447e-08	1.45702e-06	up
ENSSSCG00000023866	ACSF3	6:661967-712015	1.86965	1.26846	1.06349	0.00178348	0.0159306	up
ENSSSCG00000014035	B4GALT7	2:80346568-80359959	7.88431	3.36106	1.06251	0.00112327	0.0109585	up
ENSSSCG00000001505	ENSSSCG00000001505	7:29653672-29655103	35.2062	20.137	1.05932	0.00294634	0.0237595	up
ENSSSCG00000012791	NAA10	X:124657671-124662669	51.0051	30.1032	1.05688	5.10679e-06	0.000107612	up
ENSSSCG00000016128	EEF1B2	15:109451825-109459231	323.403	185.986	1.05616	1.54841e-07	4.81041e-06	up
ENSSSCG00000005006	RPL36AL	1:179476638-179479147	92.586	53.2393	1.05528	2.43493e-06	5.56816e-05	up
ENSSSCG00000000974	TRABD	5:482870-494604	5.97528	3.43057	1.05408	0.0042738	0.0317209	up
ENSSSCG00000040922	IP6K2	13:31377819-31406900	5.74814	3.36214	1.05392	3.87024e-05	0.000631616	up
ENSSSCG00000016912	PLPP1	16:34600703-34702829	22.8367	13.04	1.05009	0.000139956	0.00191224	up
ENSSSCG00000011169	PRXL2C	10:25353693-25445814	23.8655	14.1244	1.05009	6.67358e-07	1.78685e-05	up
ENSSSCG00000031666	C11orf95	2:8281207-8354862	1.49463	0.871538	1.04937	0.006919	0.0457548	up
ENSSSCG00000016569	SMO	18:19450736-19478699	5.84514	3.37837	1.04913	5.00262e-06	0.00010576	up
ENSSSCG00000020910	STYXL1	3:10120097-10205233	2.72286	1.60238	1.04721	2.23409e-05	0.000393653	up
ENSSSCG00000015616	HSD11B1	9:133229659-133278531	1.43226	0.744923	1.04473	0.0013419	0.0126682	up
ENSSSCG00000003261	ENSSSCG00000003261	6:56018223-56021198	137.155	79.5948	1.04376	2.37716e-06	5.4575e-05	up
ENSSSCG00000034124	CIAO2A	1:107951646-107969298	29.7337	17.2288	1.04241	4.5703e-07	1.26387e-05	up
ENSSSCG00000017131	FN3K	12:450430-463673	3.16811	1.84254	1.04206	0.00451273	0.0330672	up
ENSSSCG00000025703	REV3L	1:77195253-77480864	34.2117	21.1626	1.03918	4.98413e-08	1.76362e-06	up
ENSSSCG00000023141	RNLS	14:100315324-100605201	0.613967	0.325862	1.03867	2.53928e-05	0.0004393	up
ENSSSCG00000015232	ST3GAL4	9:53442865-53484269	18.1908	10.5559	1.0384	0.0042567	0.0316679	up
ENSSSCG00000000007	TRMU	5:3207625-3224387	5.44697	3.05686	1.03791	0.00346383	0.0268833	up
ENSSSCG00000010292	P4HA1	14:75825115-75919125	64.3296	37.5125	1.0366	2.43062e-07	7.11703e-06	up
ENSSSCG00000030123	CDS2	17:14151557-14220839	9.32099	5.44399	1.03616	2.247e-07	6.6595e-06	up
ENSSSCG00000040273	ENSSSCG00000040273	13:134588328-134638645	578.564	332.532	1.03596	1.56547e-07	4.84964e-06	up
ENSSSCG00000032367	CEBPD	4:79872421-79873989	553.502	322.643	1.03543	6.98721e-07	1.85721e-05	up
ENSSSCG00000036956	ENSSSCG00000036956	12:3643929-3647009	27.1437	15.8968	1.03407	0.000220116	0.00279639	up
ENSSSCG00000017142	BAIAP2	12:1603540-1673353	2.7609	2.50526	1.03221	0.000589761	0.00643676	up
ENSSSCG00000035634	PLSCR1	13:86649586-86869574	23.7074	13.8387	1.03097	9.22362e-07	2.3683e-05	up
ENSSSCG00000004008	ENSSSCG00000004008	1:578465-719928	0.572545	0.337518	1.03067	0.00105555	0.0104185	up
ENSSSCG00000010990	NOL6	10:33022169-33036102	5.50842	3.22409	1.03058	0.00018688	0.00243924	up
ENSSSCG00000004679	SORD	1:126654485-126711125	2.44099	1.3239	1.02995	0.00095334	0.00960444	up
ENSSSCG00000040782	ENSSSCG00000040782	4:98779348-98794830	3.47459	2.04079	1.02666	0.00442383	0.0325902	up
ENSSSCG00000022961	CLMP	9:49989988-50093373	126.161	73.9259	1.0264	2.04782e-05	0.000363758	up
ENSSSCG00000012784	SSR4	X:124537540-124541628	1156.35	679.5	1.02554	1.76281e-07	5.37731e-06	up
ENSSSCG00000038762	BTF3L4	6:160107958-160136145	15.5472	9.14315	1.02295	2.56128e-05	0.000442058	up
ENSSSCG00000008550	SLC5A6	3:111919312-111976091	9.69346	5.54029	1.02236	5.63707e-06	0.000116916	up
ENSSSCG00000034779	NT5C3B	12:20862199-20870488	20.1779	11.9642	1.02178	1.76947e-05	0.000320819	up
ENSSSCG00000013105	CCDC86	2:10895263-10906208	3.92386	2.31029	1.02155	0.00419115	0.0313078	up
ENSSSCG00000027307	NDUFA11	2:73130403-73137921	45.8886	27.0958	1.01792	1.74065e-06	4.15745e-05	up
ENSSSCG00000030174	AP3S2	7:55391912-55462823	4.82247	3.01485	1.0166	0.000296389	0.0036084	up
ENSSSCG00000027573	ENSSSCG00000027573	13:34119539-34121859	1806.25	1068.04	1.01632	1.77307e-07	5.40109e-06	up
ENSSSCG00000029050	MRPL55	2:51219625-51247644	10.3524	5.51887	1.01617	1.01624e-05	0.000197671	up
ENSSSCG00000034487	NDUFB11	X:41766952-41803962	2.96956	2.12772	1.0145	0.000166787	0.00221258	up
ENSSSCG00000039635	ENSSSCG00000039635	2:80223329-80230720	11.0634	6.55384	1.01448	0.000150154	0.0020313	up
ENSSSCG00000031538	ANG	7:78248732-78262420	10.6439	6.33897	1.00955	1.5336e-05	0.00028393	up
ENSSSCG00000003042	ENSSSCG00000003042	6:50001041-50010060	816.505	489.341	1.00865	2.07507e-07	6.20877e-06	up
ENSSSCG00000023158	ENSSSCG00000023158	1:108881464-108890283	59.4904	35.4187	1.00798	7.02967e-07	1.86623e-05	up
ENSSSCG00000040202	CRLS1	17:14859585-14896019	9.53271	5.65861	1.00716	1.52995e-06	3.71495e-05	up
ENSSSCG00000016100	ENSSSCG00000016100	15:104747692-104759139	32.4162	19.2556	1.0062	1.63384e-06	3.93667e-05	up
ENSSSCG00000014433	PCYOX1L	2:150526179-150540505	4.83953	2.65135	1.00563	0.00296588	0.0238644	up
ENSSSCG00000029212	GDE1	3:26190139-26206097	38.8217	23.091	1.00545	1.34848e-06	3.32594e-05	up
ENSSSCG00000026264	HSPB11	6:158338599-158397056	8.77212	5.20989	1.00535	0.000274611	0.00337326	up
ENSSSCG00000013745	FARSA	2:66105362-66118889	11.366	6.73425	1.00498	1.99662e-05	0.000356689	up
ENSSSCG00000000488	MDM2	5:33042686-33164514	36.9375	20.7903	1.00302	3.53714e-05	0.000584241	up
ENSSSCG00000036700	RPUSD2	1:130741397-130746959	7.15999	4.26695	1.00263	0.00748247	0.048615	up
ENSSSCG00000035078	CD40	17:48285722-48302502	7.66623	4.55337	1.00153	5.28066e-05	0.000824942	up
ENSSSCG00000000377	ENSSSCG00000000377	5:21496025-21504946	45.1943	27.1472	1.00152	1.07856e-05	0.000208496	up
ENSSSCG00000033169	RPS15	2:77043329-77045218	2639.89	1583.7	1.00049	2.41754e-07	7.09771e-06	up
ENSSSCG00000017268	PRKCA	12:12882382-13268605	2.03225	4.87952	-1.00173	6.73541e-07	1.79682e-05	down
ENSSSCG00000032517	DMXL2	1:120137810-120298549	2.00541	4.74473	-1.00362	1.32528e-06	3.27611e-05	down
ENSSSCG00000028076	ZBTB7C	1:97610694-98015437	1.94965	4.43238	-1.00374	0.00195643	0.0171887	down
ENSSSCG00000009944	CORO1C	14:42062365-42145124	6.77014	16.3107	-1.00437	8.77513e-07	2.27178e-05	down
ENSSSCG00000035392	IGFBP2	15:118822009-118852036	1015.88	2437.78	-1.00575	0.000263958	0.00326437	down
ENSSSCG00000038969	ENSSSCG00000038969	6:52098570-52110204	2.64899	6.43747	-1.00578	0.00754429	0.0489097	down
ENSSSCG00000004588	CCNB2	1:112907049-112942219	1.3016	3.12374	-1.00632	0.000968634	0.00971828	down
ENSSSCG00000016432	PRKAG2	18:5474946-5746613	1.88974	4.93213	-1.00695	0.00450045	0.0330214	down
ENSSSCG00000001716	RCAN2	7:40979766-41090808	2.23834	5.43017	-1.00824	3.05381e-05	0.000516483	down
ENSSSCG00000002709	ENSSSCG00000002709	6:12166241-12188813	1.07467	2.59879	-1.01022	0.00208929	0.0181619	down
ENSSSCG00000004110	TAB2	1:16521608-16611933	5.1611	12.9617	-1.01148	0.00403991	0.0304391	down
ENSSSCG00000015056	REXO2	9:41977971-41988697	34.5002	83.3608	-1.01154	4.86036e-07	1.33733e-05	down
ENSSSCG00000036723	EMP1	5:59242201-59268025	35.4885	84.2471	-1.01162	9.77646e-05	0.00141243	down
ENSSSCG00000001539	PPARD	7:31222487-31297939	0.84357	2.15022	-1.01197	0.00289462	0.0234633	down
ENSSSCG00000028981	ZNF367	10:25707711-25735067	0.985217	2.38355	-1.01296	0.00501573	0.0359237	down
ENSSSCG00000022155	RBPJ	8:19932466-20166754	4.70408	11.34	-1.01354	5.84383e-06	0.000120519	down
ENSSSCG00000012832	ENSSSCG00000012832	X:487572-513928	11.0038	26.5975	-1.01356	0.000662956	0.00713117	down
ENSSSCG00000029125	FAM13B	2:139957613-140073621	7.06753	16.6917	-1.01539	8.60263e-06	0.000169438	down
ENSSSCG00000022128	MXI1	14:120603191-120722635	1.60328	3.74457	-1.01676	0.00134554	0.0126862	down
ENSSSCG00000012324	IQSEC2	X:46011388-46094817	0.406379	0.98627	-1.01685	0.00212912	0.0184608	down
ENSSSCG00000013639	SLC44A2	2:69364949-69399079	9.73892	23.4133	-1.01696	7.76095e-07	2.04796e-05	down
ENSSSCG00000029458	SLC16A2	X:59747966-59920982	3.52822	8.46704	-1.01777	2.61411e-06	5.92081e-05	down
ENSSSCG00000006620	TUFT1	4:97648816-97703599	2.30772	5.61421	-1.01802	2.0438e-05	0.000363338	down
ENSSSCG00000011218	SLC4A7	13:13933711-14043066	7.00408	17.7296	-1.01816	1.19537e-06	2.98869e-05	down
ENSSSCG00000003743	GALNT1	6:119357006-119493897	56.7627	137.903	-1.0187	1.36678e-06	3.36729e-05	down
ENSSSCG00000011239	TRANK1	13:21941586-22021791	0.852987	2.07175	-1.01926	3.38469e-05	0.000562454	down
ENSSSCG00000010181	C1orf198	14:59515681-59552282	12.7982	31.1562	-1.01996	5.36031e-07	1.46569e-05	down
ENSSSCG00000000896	NTN4	5:87671871-87784701	4.75954	11.7227	-1.02016	6.26101e-07	1.6867e-05	down
ENSSSCG00000014036	TMED9	2:80349434-80368422	4.79127	12.2938	-1.02073	9.61812e-05	0.00139139	down
ENSSSCG00000006331	PBX1	4:85821494-86170278	5.79866	13.3194	-1.02078	3.11508e-05	0.000526033	down
ENSSSCG00000006709	NOTCH2	4:100951359-101150179	20.8398	50.8119	-1.0216	3.23112e-07	9.26284e-06	down
ENSSSCG00000021606	FLVCR2	7:98718152-98807859	0.644874	1.57664	-1.02415	0.000165235	0.00219865	down
ENSSSCG00000026041	MAP3K5	1:27380144-27600496	1.2298	2.98619	-1.02463	0.0054989	0.0384046	down
ENSSSCG00000023264	ENSSSCG00000023264	15:111324991-111362321	35.0184	85.4483	-1.02492	1.75571e-05	0.000319118	down
ENSSSCG00000020931	MSH6	3:92786017-92814205	1.80523	4.4841	-1.02552	0.000374065	0.00439526	down
ENSSSCG00000016073	PGAP1	15:100733560-100820553	3.47981	8.20657	-1.0258	2.95485e-07	8.52664e-06	down
ENSSSCG00000017477	CASC3	12:22196148-22220914	1.61956	3.95458	-1.02602	0.000132978	0.00183061	down
ENSSSCG00000003402	PGD	6:70675887-70692285	24.7767	60.4364	-1.02625	2.31812e-07	6.8333e-06	down
ENSSSCG00000004787	GPR176	1:131355323-131504849	1.48333	3.74284	-1.02737	0.000213688	0.00272633	down
ENSSSCG00000026146	GALNT5	15:64124746-64285934	6.44708	14.8261	-1.02953	5.62142e-07	1.53135e-05	down
ENSSSCG00000028355	ACTG1	12:1313762-1323365	196.129	480.493	-1.03081	1.51453e-07	4.71853e-06	down
ENSSSCG00000033647	ENSSSCG00000033647	7:13867734-13919401	0.543608	1.33313	-1.03212	0.00088653	0.00903947	down
ENSSSCG00000036431	VPS13C	1:109931251-110105522	19.2774	46.8769	-1.03287	3.72849e-07	1.04828e-05	down
ENSSSCG00000005364	TDRD7	1:239281648-239368567	3.28901	8.09867	-1.03295	4.21781e-05	0.000680756	down
ENSSSCG00000004452	PRSS35	1:82714898-82734872	4.23761	10.3695	-1.03328	2.1509e-05	0.000380525	down
ENSSSCG00000002051	ABHD4	7:76397084-76431923	1.85907	6.96521	-1.03702	0.000756536	0.00794707	down
ENSSSCG00000001873	CSPG4	7:57949455-57988335	2.43807	6.01824	-1.04098	2.69138e-05	0.000463053	down
ENSSSCG00000009023	DCLK2	8:78634952-78854848	0.476112	1.14882	-1.04182	0.00212262	0.018419	down
ENSSSCG00000034386	ATP2A2	14:31674654-31744978	11.8574	29.131	-1.04367	3.4446e-07	9.79787e-06	down
ENSSSCG00000008188	MGAT4A	3:55560069-55687835	8.90522	17.9541	-1.04441	4.55263e-07	1.26058e-05	down
ENSSSCG00000012001	ROBO1	13:175980910-176479481	7.3013	20.3702	-1.04468	7.55253e-06	0.000151341	down
ENSSSCG00000010943	AOPEP	10:27040657-27472353	3.07049	6.04963	-1.04487	0.000564671	0.00621167	down
ENSSSCG00000021821	MYO1C	12:47692852-47715462	14.9503	37.0279	-1.04584	1.45197e-07	4.56256e-06	down
ENSSSCG00000022112	DOCK9	11:67764011-68053613	6.87828	17.003	-1.04603	5.19666e-07	1.42272e-05	down
ENSSSCG00000008629	ROCK2	3:125353119-125489948	8.49427	21.0938	-1.04741	2.25118e-07	6.66289e-06	down
ENSSSCG00000032949	ENSSSCG00000032949	1:108730293-108763353	2.4304	5.94955	-1.04748	1.28489e-05	0.000245137	down
ENSSSCG00000009626	SORBS3	14:6808166-6830391	3.83931	9.54224	-1.04834	2.78526e-05	0.000477329	down
ENSSSCG00000020846	SCARA3	14:11367438-11403169	14.6731	36.2933	-1.04848	3.00606e-07	8.66298e-06	down
ENSSSCG00000022993	TBC1D8B	X:87217483-87292524	1.49458	3.51305	-1.04907	4.94758e-05	0.00078065	down
ENSSSCG00000008316	NAGK	3:71500340-71513012	2.17895	5.34571	-1.04917	0.00300384	0.0240707	down
ENSSSCG00000009256	ANTXR2	8:137611222-137879187	14.0921	34.1419	-1.04955	0.000305564	0.0036975	down
ENSSSCG00000029082	KMT2E	9:104911799-105264230	9.04616	20.8235	-1.04974	6.03488e-06	0.000123992	down
ENSSSCG00000031744	ENSSSCG00000031744	1:14070069-14091908	2.11487	5.26642	-1.05135	4.85441e-05	0.000768773	down
ENSSSCG00000009826	TCTN1	14:31976328-32011334	4.2973	11.0215	-1.0518	3.66675e-05	0.000602921	down
ENSSSCG00000033126	FAM168B	15:57375166-57419257	8.20884	20.4945	-1.05195	4.76828e-07	1.31365e-05	down
ENSSSCG00000034012	CASP3	15:45742756-45763754	14.0741	29.3233	-1.05357	8.91004e-06	0.00017502	down
ENSSSCG00000008144	NCK2	3:49063816-49199320	2.04544	4.80137	-1.05453	3.23576e-05	0.000543214	down
ENSSSCG00000026466	SLC23A2	17:13848729-14012459	2.79068	7.08845	-1.05607	1.73286e-07	5.32302e-06	down
ENSSSCG00000010606	SLK	14:114898852-114957490	5.5628	13.9767	-1.05782	4.28832e-07	1.19343e-05	down
ENSSSCG00000033626	SREBF1	12:60733977-60752502	1.5705	3.90368	-1.05851	0.00464309	0.0338188	down
ENSSSCG00000003107	ARHGAP35	6:52704367-52841807	4.46017	11.3372	-1.05869	8.09247e-06	0.000160836	down
ENSSSCG00000007155	C20orf194	17:32284782-32437831	2.922	7.16859	-1.06237	5.38022e-06	0.000112751	down
ENSSSCG00000024626	TNFAIP1	12:44616879-44626326	3.11886	7.4312	-1.0628	0.00497025	0.0356446	down
ENSSSCG00000010493	PDLIM1	14:106744138-106796292	5.03337	12.5478	-1.06381	6.84728e-05	0.00103356	down
ENSSSCG00000009071	JADE1	8:96208985-96271257	1.63494	4.0372	-1.06596	3.66271e-06	8.03815e-05	down
ENSSSCG00000011560	CRELD1	13:66195464-66202958	3.13064	7.84734	-1.06766	0.00146635	0.0135682	down
ENSSSCG00000010955	GOLM1	10:29117567-29219508	5.84881	14.5557	-1.06802	3.54976e-07	1.00578e-05	down
ENSSSCG00000007874	ABCC1	3:28360872-28485842	1.88246	4.37922	-1.06832	0.000419676	0.00484796	down
ENSSSCG00000011033	VIM	10:43517283-43530623	773.904	1884.93	-1.06972	2.09993e-06	4.90328e-05	down
ENSSSCG00000000801	TMEM117	5:74917409-75403615	0.469933	1.19294	-1.07066	0.000172795	0.00228123	down
ENSSSCG00000032171	TCF20	5:6484401-6533733	1.54841	3.89746	-1.07108	1.35052e-05	0.000254992	down
ENSSSCG00000015523	RALGPS2	9:120562409-120724218	1.82393	4.75385	-1.07165	1.294e-06	3.20602e-05	down
ENSSSCG00000010259	TYSND1	14:73077171-73088845	3.57776	9.01918	-1.07181	4.68947e-05	0.000744807	down
ENSSSCG00000015905	SCN2A	15:71864673-71997507	0.616084	1.63298	-1.07212	2.33132e-05	0.000408485	down
ENSSSCG00000016213	GLB1L	15:121273915-121285051	6.1361	15.8047	-1.07305	3.59629e-05	0.000593117	down
ENSSSCG00000033051	POLE	14:22798183-22853547	2.00699	2.99862	-1.07381	0.0015532	0.0141979	down
ENSSSCG00000000734	TSPAN11	5:66853318-66911608	1.50496	3.79718	-1.07448	1.06923e-05	0.000207241	down
ENSSSCG00000020963	ENSSSCG00000020963	9:108418041-108447172	15.0441	37.9933	-1.07502	1.0608e-07	3.44713e-06	down
ENSSSCG00000008692	ADD1	8:1627062-1710650	4.61204	11.6097	-1.07557	2.94559e-07	8.51112e-06	down
ENSSSCG00000005096	HIF1A	1:190625293-190678472	47.0952	119.489	-1.07651	1.60928e-07	4.9783e-06	down
ENSSSCG00000009862	RNFT2	14:35634620-35705762	0.753003	1.90759	-1.07774	3.16032e-05	0.000533261	down
ENSSSCG00000012999	CAPN1	2:6909112-7025924	6.366	15.76	-1.07944	1.37773e-07	4.34799e-06	down
ENSSSCG00000011882	GOLGB1	13:138754791-138847254	6.391	16.2194	-1.08001	5.43455e-08	1.91056e-06	down
ENSSSCG00000031958	KCTD2	12:6226316-6241292	3.15594	8.00854	-1.08137	3.74438e-05	0.000613384	down
ENSSSCG00000035956	HABP4	10:25595592-25636056	1.36553	3.51819	-1.08152	7.75567e-06	0.000155269	down
ENSSSCG00000000035	TTLL1	5:5793730-5831302	0.95349	3.23686	-1.08192	0.00645604	0.0431888	down
ENSSSCG00000035849	PTPRF	6:167657680-167743729	2.50817	6.35776	-1.08251	5.90893e-07	1.59972e-05	down
ENSSSCG00000038506	ENSSSCG00000038506	9:135025441-135078907	16.5784	42.5612	-1.08659	1.65808e-07	5.10763e-06	down
ENSSSCG00000036466	METTL21A	15:110754023-110791989	2.37853	4.85646	-1.08731	0.00602625	0.0411046	down
ENSSSCG00000022300	MAT2A	3:59218688-59225298	8.92423	22.7744	-1.08755	0.000340729	0.00405579	down
ENSSSCG00000005617	STXBP1	1:268113229-268205801	1.01784	2.45643	-1.08842	0.000127612	0.00176672	down
ENSSSCG00000032956	BMERB1	3:7248963-7387529	1.00975	2.56632	-1.08876	4.30875e-06	9.17999e-05	down
ENSSSCG00000000838	SLC41A2	5:79594004-79719276	10.238	25.7659	-1.0904	2.02157e-08	7.93486e-07	down
ENSSSCG00000035595	HMCN1	9:126850577-127341646	3.8582	9.89784	-1.09041	2.51066e-06	5.71606e-05	down
ENSSSCG00000017917	MINK1	12:52012510-52066922	1.05211	2.63682	-1.09067	0.000120556	0.00168072	down
ENSSSCG00000025049	CYBRD1	15:77649030-77695138	40.2414	102.792	-1.09075	2.82644e-07	8.18845e-06	down
ENSSSCG00000030469	BUB1	3:45585091-45626667	0.668138	1.70481	-1.09236	0.000740536	0.00781649	down
ENSSSCG00000003768	NEXN	6:135318764-135382821	13.2881	33.8191	-1.09326	3.82372e-08	1.38425e-06	down
ENSSSCG00000000541	FAR2	5:44381129-44559352	0.890934	2.39758	-1.09364	0.000140438	0.00191643	down
ENSSSCG00000013054	ATL3	2:8361693-8410656	24.8699	61.5029	-1.09458	6.69478e-07	1.78911e-05	down
ENSSSCG00000002404	SPTLC2	7:100544478-100638978	2.03394	5.1999	-1.09644	4.05887e-07	1.13245e-05	down
ENSSSCG00000024696	ENSSSCG00000024696	15:110874181-110910877	26.7651	68.6077	-1.09759	3.01959e-08	1.12283e-06	down
ENSSSCG00000005056	DLGAP5	1:184496744-184550091	0.95008	2.43661	-1.09822	0.000555682	0.0061406	down
ENSSSCG00000016170	BARD1	15:117049487-117135873	0.494083	1.26821	-1.09855	3.18012e-05	0.000535777	down
ENSSSCG00000031617	SFT2D2	4:82712502-82734492	1.23224	3.16662	-1.10012	0.00200734	0.0175396	down
ENSSSCG00000001341	ENSSSCG00000001341	7:23004251-23047651	16.1083	42.3137	-1.10162	1.18422e-05	0.000227118	down
ENSSSCG00000039770	SLC6A9	6:167268328-167305424	2.2383	4.91366	-1.10391	0.00362317	0.0279025	down
ENSSSCG00000006811	SLC6A17	4:109918601-109974258	2.18588	5.73343	-1.10482	2.77239e-05	0.000475496	down
ENSSSCG00000039191	CBX5	5:19446089-19484629	4.20681	10.6999	-1.10487	3.61146e-06	7.95757e-05	down
ENSSSCG00000003465	FBLIM1	6:74931820-74962295	6.56041	16.962	-1.107	7.28423e-06	0.000146381	down
ENSSSCG00000010457	KIF20B	14:101512640-101594719	1.12222	2.91075	-1.10729	1.60103e-05	0.000294739	down
ENSSSCG00000037905	ITGB5	13:135467337-135590352	7.31621	18.8731	-1.10906	4.14705e-08	1.48899e-06	down
ENSSSCG00000032269	LIMA1	5:16033042-16177130	4.65647	11.3798	-1.10943	1.15668e-07	3.70916e-06	down
ENSSSCG00000033025	C21orf91	13:182374574-182409472	3.49231	8.62892	-1.1099	2.51987e-07	7.33911e-06	down
ENSSSCG00000011198	RFTN1	13:3454449-3675078	3.36795	8.70582	-1.11064	1.06693e-07	3.46192e-06	down
ENSSSCG00000008510	LTBP1	3:106300751-106725644	47.9281	124.367	-1.11084	4.66938e-09	2.05359e-07	down
ENSSSCG00000014875	CAPN5	9:11194297-11246712	0.841596	1.80605	-1.11182	0.000230856	0.00291424	down
ENSSSCG00000011309	KIF15	13:27966742-28043177	0.465498	1.22474	-1.11313	0.00142131	0.0132748	down
ENSSSCG00000007140	SMOX	17:31552600-31592126	2.15442	5.53236	-1.11314	3.52111e-05	0.000582472	down
ENSSSCG00000005983	ATAD2	4:16012273-16082375	1.32463	3.37748	-1.11355	5.43381e-06	0.000113344	down
ENSSSCG00000009090	KIAA1109	8:101737599-101937111	2.6965	6.66279	-1.11535	1.5125e-08	6.08949e-07	down
ENSSSCG00000023324	ENSSSCG00000023324	9:45743478-45823883	1.53804	4.0397	-1.11853	6.88958e-05	0.0010378	down
ENSSSCG00000008294	ACTG2	3:69094860-69121547	86.7086	228.198	-1.11935	2.80857e-05	0.000480572	down
ENSSSCG00000006717	PHGDH	4:101445977-101478147	16.4969	42.8968	-1.11951	9.07855e-08	2.99455e-06	down
ENSSSCG00000039731	ENSSSCG00000039731	2:102424796-102437858	5.53905	14.4172	-1.12039	0.000254463	0.00316478	down
ENSSSCG00000006767	MAGI3	4:106881654-107120049	2.37118	6.12126	-1.12274	3.08903e-05	0.000522037	down
ENSSSCG00000023924	PDE1A	15:87619056-87899271	6.51384	14.6963	-1.12613	8.23151e-05	0.00121242	down
ENSSSCG00000038254	PRKRA	15:84130236-84156585	0.892932	2.46235	-1.12809	0.00345623	0.0268434	down
ENSSSCG00000014221	LVRN	2:120117760-120193929	3.98427	10.3903	-1.1282	0.00020365	0.00261911	down
ENSSSCG00000011972	FILIP1L	13:158889988-159191761	3.1555	6.89115	-1.12864	5.81915e-08	2.02947e-06	down
ENSSSCG00000032398	VGLL3	13:168790019-168848834	9.28425	30.3023	-1.12967	1.8849e-06	4.46786e-05	down
ENSSSCG00000009720	DDX60	14:21082581-21163559	1.18721	3.25842	-1.13152	0.00275093	0.0224985	down
ENSSSCG00000004531	C18orf54	1:103860793-103921974	1.08854	3.24274	-1.13177	0.00201618	0.017607	down
ENSSSCG00000001507	TAPBP	7:29663494-29676346	2.03913	5.04557	-1.13186	0.00426717	0.0317018	down
ENSSSCG00000013400	MICAL2	2:47135586-47302040	10.2878	27.1303	-1.13195	2.45421e-07	7.17651e-06	down
ENSSSCG00000010468	CPEB3	14:103674818-103871221	0.371013	1.00927	-1.13275	7.28495e-06	0.000146381	down
ENSSSCG00000003697	NDC80	6:103997590-104055816	0.464052	1.21798	-1.13327	0.00565335	0.0392448	down
ENSSSCG00000009676	ZNF395	14:12135910-12198206	2.13354	5.73308	-1.13389	8.51071e-07	2.21379e-05	down
ENSSSCG00000034860	HSCB	14:45967429-45980584	2.72708	7.13121	-1.13396	0.000190424	0.00247077	down
ENSSSCG00000040735	DDAH1	4:130483878-130617536	10.0872	26.5243	-1.13472	1.83983e-05	0.000330837	down
ENSSSCG00000040835	MANSC1	5:60086747-60097644	9.94051	26.1554	-1.13473	2.05116e-07	6.15405e-06	down
ENSSSCG00000038452	ADAMTS17	1:138619706-139016125	0.429818	1.13545	-1.13594	1.49244e-07	4.65633e-06	down
ENSSSCG00000039408	ADCY7	6:34521504-34586381	3.64806	10.274	-1.1362	4.27156e-07	1.19028e-05	down
ENSSSCG00000015671	ARHGAP15	15:8192607-8812049	0.06606	0.173591	-1.13752	0.00271478	0.0222913	down
ENSSSCG00000014207	APC	2:116912626-117097925	8.00927	21.1728	-1.13942	6.24195e-08	2.15121e-06	down
ENSSSCG00000005089	SIX4	1:189670390-189682783	2.75734	7.27326	-1.13973	0.00114461	0.0111122	down
ENSSSCG00000030484	AHR	9:86511339-86569645	20.6299	58.3706	-1.14019	1.54667e-05	0.000285625	down
ENSSSCG00000008644	KIDINS220	3:127382543-127475973	4.17438	11.0031	-1.14516	1.99709e-08	7.85284e-07	down
ENSSSCG00000010915	NAV1	10:23885525-24102339	0.827361	2.18332	-1.14591	0.00624897	0.0422945	down
ENSSSCG00000008574	KIF3C	3:112970069-113016950	0.534142	1.16621	-1.1461	0.0029633	0.0238524	down
ENSSSCG00000005097	SNAPC1	1:190677904-190714756	1.84985	4.8352	-1.14631	5.42841e-05	0.000845611	down
ENSSSCG00000017052	ADAM19	16:65715625-65814756	2.55728	6.76059	-1.14736	2.19307e-07	6.51732e-06	down
ENSSSCG00000012074	ENSSSCG00000012074	13:204600305-204696337	12.1954	32.3759	-1.14855	2.49788e-08	9.51453e-07	down
ENSSSCG00000009852	VSIG10	14:34558891-34606890	0.933053	2.49581	-1.1498	7.84418e-05	0.0011624	down
ENSSSCG00000037065	EMP2	3:32450510-32493247	0.623954	1.66011	-1.14996	0.000743288	0.00784176	down
ENSSSCG00000016175	MREG	15:118208684-118273707	0.70002	1.86353	-1.15037	0.000449477	0.00512909	down
ENSSSCG00000010253	HK1	14:72382912-72460924	16.2473	43.1552	-1.15152	1.26526e-07	4.02786e-06	down
ENSSSCG00000021386	PTGR1	1:252372015-252459882	3.55306	13.5884	-1.15267	7.18502e-08	2.43224e-06	down
ENSSSCG00000006087	CPQ	4:39480676-39968077	5.32497	13.266	-1.15462	2.28139e-06	5.25416e-05	down
ENSSSCG00000008913	IGFBP7	8:56279895-56357881	31.4387	83.9143	-1.15513	8.00797e-09	3.35997e-07	down
ENSSSCG00000009747	STX2	14:24341468-24380626	2.2517	5.95902	-1.15515	0.000957221	0.00962955	down
ENSSSCG00000033120	PALM2	1:250680933-251190886	4.00359	11.0755	-1.15542	0.000589836	0.00643676	down
ENSSSCG00000001787	IL16	7:49843514-50102059	1.37388	3.93111	-1.15567	4.20684e-06	8.99788e-05	down
ENSSSCG00000008239	CAPG	3:59351860-59366862	115.982	310.163	-1.15651	4.42753e-07	1.22905e-05	down
ENSSSCG00000003253	ENSSSCG00000003253	6:56236316-56278582	4.84085	13.1348	-1.15719	3.76487e-06	8.19664e-05	down
ENSSSCG00000026092	SREBF2	5:6716139-6784640	4.19421	11.3023	-1.15792	3.75673e-06	8.19087e-05	down
ENSSSCG00000014321	KLHL3	2:139632862-139955552	0.673886	1.53887	-1.15856	0.0041373	0.0309632	down
ENSSSCG00000008208	EIF2AK3	3:57423943-57506246	6.01676	16.3209	-1.15941	4.05853e-06	8.71471e-05	down
ENSSSCG00000034348	NBEA	11:11084534-11723142	0.46337	1.29154	-1.16065	1.62748e-07	5.02751e-06	down
ENSSSCG00000002923	WDR62	6:45418861-45473977	0.53402	1.43537	-1.16204	0.000499969	0.00562132	down
ENSSSCG00000004973	UACA	1:168353121-168453172	2.10618	5.72864	-1.16281	4.60395e-07	1.27157e-05	down
ENSSSCG00000028148	DMD	X:27028233-29012837	0.811983	2.20403	-1.16338	2.44483e-09	1.14416e-07	down
ENSSSCG00000009650	DOCK5	14:9197090-9434099	1.71446	4.35311	-1.1638	4.98438e-08	1.76362e-06	down
ENSSSCG00000004508	DYM	1:98642509-99024664	4.13268	11.3245	-1.16562	8.15983e-08	2.72019e-06	down
ENSSSCG00000005317	TLN1	1:236414815-236450945	23.5957	63.1367	-1.16843	3.69698e-09	1.64576e-07	down
ENSSSCG00000014909	ENSSSCG00000014909	9:19615317-19734700	7.74154	20.495	-1.16893	9.79137e-09	4.06156e-07	down
ENSSSCG00000040401	EEF1A2	17:62515417-62526190	5.67335	14.3759	-1.16903	0.000352034	0.00417673	down
ENSSSCG00000006930	SH3GLB1	4:129357552-129395576	5.94264	15.9121	-1.17102	5.80583e-08	2.02806e-06	down
ENSSSCG00000032007	RTN4	3:86180050-86252544	34.0303	80.3329	-1.17175	1.94854e-05	0.000348667	down
ENSSSCG00000009018	SH3D19	8:77689553-77876646	6.45446	13.7084	-1.17203	1.74872e-08	6.95006e-07	down
ENSSSCG00000017428	JUP	12:20902395-20931205	4.47161	12.1336	-1.1743	9.30574e-06	0.000182303	down
ENSSSCG00000033654	FANCC	10:26796538-27061583	0.207314	0.413249	-1.1747	0.000354513	0.00419706	down
ENSSSCG00000008227	ST3GAL5	3:58862966-58919551	1.01059	2.73604	-1.17608	0.000211458	0.00270998	down
ENSSSCG00000023408	SAMD4A	1:183915339-184140120	5.33652	14.465	-1.17695	0.00192607	0.0169485	down
ENSSSCG00000005288	TLE4	1:232344331-232507057	0.993683	2.50779	-1.17796	0.000518244	0.00579703	down
ENSSSCG00000006169	ZFHX4	4:59387067-59588011	1.75947	4.81432	-1.17871	6.72278e-06	0.000136336	down
ENSSSCG00000003451	ENSSSCG00000003451	6:73018916-73049996	4.74526	12.8135	-1.1814	3.64031e-06	7.99701e-05	down
ENSSSCG00000011521	PDZRN3	13:54659589-54707478	8.61558	23.2855	-1.18226	3.0553e-08	1.13419e-06	down
ENSSSCG00000038558	GOLPH3L	4:98470392-98510976	6.76116	18.0528	-1.18228	2.96886e-08	1.10585e-06	down
ENSSSCG00000011950	NXPE3	13:157298823-157337888	5.00564	13.7927	-1.18352	6.36049e-07	1.71139e-05	down
XLOC_092956	XLOC_092956	4:129905037-130115461	1.41582	3.34256	-1.18422	2.37767e-05	0.000415799	down
ENSSSCG00000013655	ICAM1	2:69097009-69108205	15.8649	43.0855	-1.18632	9.24553e-08	3.04505e-06	down
ENSSSCG00000016836	NADK2	16:21506769-21557502	2.02404	5.5865	-1.18718	9.44134e-08	3.09557e-06	down
ENSSSCG00000033998	SLC43A3	2:13490808-13517074	1.14034	3.11791	-1.18889	0.000119732	0.00167349	down
ENSSSCG00000003672	CAP1	6:95811553-95840732	12.51	34.2988	-1.19117	1.8197e-07	5.51244e-06	down
ENSSSCG00000002389	VASH1	7:99910940-99929766	0.832959	2.28323	-1.19247	0.00310714	0.0247104	down
ENSSSCG00000015357	MEOX2	9:84943199-85010216	2.44899	6.62721	-1.1942	0.000330935	0.00395464	down
ENSSSCG00000013145	DTX4	2:12199231-12237881	0.671223	2.00904	-1.1946	0.0057576	0.0397927	down
ENSSSCG00000009053	RNF150	8:86088014-86331142	0.819757	1.89049	-1.19524	2.45132e-06	5.59841e-05	down
ENSSSCG00000006344	NOS1AP	4:88140950-88471876	0.266425	0.698642	-1.19648	0.00103233	0.0102399	down
ENSSSCG00000009932	MMAB	14:41357617-41375042	0.940868	2.58192	-1.2005	0.00311059	0.0247289	down
ENSSSCG00000011811	LPP	13:125779975-126465579	12.2886	32.4398	-1.20078	2.40693e-08	9.21619e-07	down
ENSSSCG00000022804	RHOJ	1:194759393-194844855	1.15463	3.17359	-1.20123	1.40712e-05	0.000264538	down
ENSSSCG00000033299	FLNA	X:124889644-124945463	125.834	358.78	-1.20206	2.29366e-09	1.08034e-07	down
ENSSSCG00000004485	CD109	1:92054664-92240829	8.28932	22.9282	-1.20333	3.12998e-10	1.80955e-08	down
ENSSSCG00000000665	RIMKLB	5:62676952-62723919	2.16121	6.01767	-1.20573	6.0038e-06	0.000123586	down
ENSSSCG00000014878	PAK1	9:11826805-11972555	4.8581	9.0742	-1.20595	9.6536e-08	3.16044e-06	down
ENSSSCG00000012699	ENSSSCG00000012699	X:111310177-111368070	5.96595	14.4484	-1.20668	7.47579e-05	0.00111538	down
ENSSSCG00000040344	TES	18:29892028-29936366	0.580831	1.60601	-1.20781	0.000207973	0.00266844	down
ENSSSCG00000013327	MPPED2	2:30040338-30221001	0.150214	0.414921	-1.20828	0.00029329	0.00357266	down
ENSSSCG00000037307	ENSSSCG00000037307	7:55869778-55900758	2.16791	5.99519	-1.20829	2.00083e-05	0.000357149	down
ENSSSCG00000017694	ACACA	12:38581451-38875134	6.85296	18.5205	-1.20874	9.1481e-09	3.8237e-07	down
ENSSSCG00000032164	PEA15	4:90263601-90277308	15.3703	42.7347	-1.21064	2.13264e-08	8.29648e-07	down
ENSSSCG00000010862	CDC42BPA	10:14649277-14940830	8.931	17.659	-1.21145	1.00784e-09	5.20608e-08	down
ENSSSCG00000000926	CEP290	5:94383946-94469001	1.34371	3.85068	-1.21155	7.7221e-08	2.59004e-06	down
ENSSSCG00000013124	PATL1	2:11828001-11860905	1.37426	3.68558	-1.21225	3.64162e-05	0.00059924	down
ENSSSCG00000022230	CD9	5:64420179-64459820	39.0901	108.138	-1.21439	3.59001e-08	1.31266e-06	down
ENSSSCG00000004830	ATP10A	1:141494692-141668744	1.21025	3.36939	-1.21509	1.82789e-05	0.000328959	down
ENSSSCG00000017601	TOM1L1	12:31206680-31272764	1.2871	3.44326	-1.21577	2.10782e-06	4.91123e-05	down
ENSSSCG00000010900	DENND1B	10:20392326-20707474	1.33307	2.08251	-1.21628	6.11441e-08	2.11561e-06	down
ENSSSCG00000007529	SYCP2	17:59865955-59962335	4.00695	11.6821	-1.21716	1.47469e-07	4.6141e-06	down
ENSSSCG00000016113	BMPR2	15:105970321-106139772	8.73156	24.3732	-1.21826	1.42575e-09	7.08092e-08	down
ENSSSCG00000016682	PLEKHA8	18:42845609-42970016	3.33988	9.37794	-1.21846	2.27155e-08	8.77452e-07	down
ENSSSCG00000026257	STMN1	6:83352099-83386477	1.80373	8.53999	-1.21855	0.000189759	0.00246507	down
ENSSSCG00000039071	ENSSSCG00000039071	7:23842290-23849100	22.8837	63.8339	-1.2191	5.34548e-09	2.33686e-07	down
ENSSSCG00000023992	CEP112	12:12397533-12815921	1.24478	3.48025	-1.22085	2.92236e-09	1.33783e-07	down
ENSSSCG00000022005	SFXN3	14:112110263-112119164	3.77005	10.5524	-1.22104	0.000236343	0.00296981	down
ENSSSCG00000004976	LRRC49	1:168553361-168700361	0.866633	2.42642	-1.2226	0.000196363	0.00253824	down
ENSSSCG00000021712	HERC6	8:130594937-130665145	8.63347	23.7797	-1.22262	0.000960378	0.00965314	down
ENSSSCG00000038144	ENSSSCG00000038144	12:53724925-53781554	4.23093	10.9935	-1.2229	2.54902e-07	7.41416e-06	down
ENSSSCG00000009217	PKD2	8:131002967-131058940	8.31308	23.3447	-1.22331	2.57271e-09	1.19128e-07	down
ENSSSCG00000015650	MAPKAPK2	9:67314484-67363501	10.8768	30.422	-1.22427	1.19997e-09	6.06969e-08	down
ENSSSCG00000017298	TANC2	12:15454242-15813858	1.11424	2.97286	-1.22479	2.90776e-08	1.08747e-06	down
ENSSSCG00000017277	PECAM1	12:14636641-14723295	0.707906	2.18546	-1.22554	0.000280902	0.00344089	down
ENSSSCG00000021749	MCF2L2	13:121095266-121388378	0.447609	1.12927	-1.22671	0.00124993	0.0119523	down
ENSSSCG00000020666	EHD4	1:129374547-129460222	5.81736	16.332	-1.22887	6.73612e-09	2.85919e-07	down
ENSSSCG00000004751	CHP1	1:130073548-130112751	5.5682	15.6971	-1.22929	0.000670311	0.00720017	down
ENSSSCG00000033734	ENSSSCG00000033734	Y:10163595-10166158	38.1927	107.215	-1.22937	2.18115e-07	6.49071e-06	down
ENSSSCG00000029039	BRCA2	11:8806842-8860435	0.607817	1.54848	-1.23384	0.00044022	0.00504273	down
ENSSSCG00000038535	ARSB	2:87613550-87828552	4.08353	11.5017	-1.23426	7.36416e-10	3.9339e-08	down
ENSSSCG00000015801	TLR3	15:46966079-46978023	1.25384	3.72664	-1.23797	0.00603456	0.0411461	down
ENSSSCG00000006038	ZFPM2	4:31606774-32094270	0.661634	1.90481	-1.23838	1.24004e-07	3.96487e-06	down
ENSSSCG00000000261	IGFBP6	5:18352291-18357225	10.7566	29.469	-1.23839	8.29464e-05	0.00122008	down
ENSSSCG00000010896	ASPM	10:19975321-20039493	0.750204	2.1206	-1.23889	4.31362e-05	0.000694684	down
ENSSSCG00000030560	IGF1R	1:137387825-137692307	2.73914	7.76616	-1.2395	3.64327e-09	1.62915e-07	down
ENSSSCG00000007145	ADAM33	17:32023004-32037880	5.62637	15.7558	-1.2395	2.45683e-06	5.60516e-05	down
ENSSSCG00000004458	TPBG	1:83847817-83853734	4.09792	11.6177	-1.23966	0.00452125	0.0331075	down
ENSSSCG00000005071	ARMH4	1:187117623-187259258	1.08608	3.06771	-1.24043	2.86487e-09	1.32097e-07	down
ENSSSCG00000007366	MYBL2	17:46256191-46287929	0.847872	2.40514	-1.24194	0.00036722	0.00433516	down
ENSSSCG00000003760	TTLL7	6:129708370-129868494	0.973858	2.80528	-1.24323	1.93973e-09	9.25904e-08	down
ENSSSCG00000009653	CDCA2	14:9518166-9571303	0.318145	0.897427	-1.24383	0.00196157	0.0172193	down
ENSSSCG00000037781	ENSSSCG00000037781	1:169369377-169377255	1.62365	4.61874	-1.24431	0.00541805	0.0380219	down
ENSSSCG00000006850	FAM102B	4:111392338-111467795	3.4185	9.62911	-1.24479	6.64251e-09	2.82494e-07	down
ENSSSCG00000035051	ADORA2B	12:59424457-59449700	3.41155	10.2393	-1.24674	3.28737e-07	9.38721e-06	down
ENSSSCG00000008903	KIAA1211	8:55336005-55608931	1.21384	3.53163	-1.24751	0.000592804	0.00646593	down
ENSSSCG00000014326	KIF20A	2:140201980-140213142	2.2809	6.48986	-1.24897	0.00059847	0.00651152	down
ENSSSCG00000009943	SSH1	14:41925701-42030836	1.38151	3.68105	-1.25248	1.07631e-05	0.000208246	down
ENSSSCG00000001427	C4A	7:24068070-24086128	0.803635	2.29545	-1.25486	0.00377375	0.0288894	down
ENSSSCG00000003694	EMILIN2	6:103730621-103786896	5.26027	15.0698	-1.25749	3.06107e-06	6.84816e-05	down
ENSSSCG00000030820	STK4	17:47387600-47475718	1.13043	3.29822	-1.25849	1.38377e-07	4.36076e-06	down
ENSSSCG00000031981	SHISA4	10:24158648-24161497	9.10874	26.1199	-1.25861	6.05681e-05	0.000928965	down
ENSSSCG00000028905	TNIK	13:109643895-110052264	0.717355	2.14026	-1.25879	1.18776e-06	2.97988e-05	down
ENSSSCG00000010039	SLC5A4	14:48708047-48741440	1.42031	4.07999	-1.25943	9.41358e-07	2.41424e-05	down
ENSSSCG00000002662	C16orf74	6:3181123-3211165	20.1475	60.6076	-1.26002	3.6226e-09	1.62586e-07	down
ENSSSCG00000011522	CNTN3	13:55648514-56019207	1.83808	5.14472	-1.26155	4.28414e-09	1.89558e-07	down
ENSSSCG00000011859	HEG1	13:135268524-135358672	2.5086	7.00802	-1.26369	0.00144054	0.0134087	down
ENSSSCG00000010483	PLCE1	14:105422502-105764725	0.838498	1.9921	-1.26389	2.41781e-08	9.2417e-07	down
ENSSSCG00000011977	DCBLD2	13:160064051-160156993	9.81038	28.1952	-1.26545	1.30541e-08	5.29465e-07	down
ENSSSCG00000040366	ADAMTSL1	1:203935290-204383707	1.11427	3.24416	-1.26547	1.45761e-07	4.57372e-06	down
ENSSSCG00000037597	ENSSSCG00000037597	5:21365789-21392707	7.48005	21.4975	-1.26715	2.87973e-05	0.000489923	down
ENSSSCG00000010456	PANK1	14:101410047-101474382	0.952016	3.49664	-1.27087	3.3184e-07	9.46349e-06	down
ENSSSCG00000028117	ENSSSCG00000028117	1:260465847-260638348	0.735827	2.13584	-1.27305	8.27672e-08	2.75497e-06	down
ENSSSCG00000032266	SLC37A3	18:9383792-9442790	1.78512	5.15815	-1.2731	3.34056e-05	0.000556554	down
ENSSSCG00000001814	IQGAP1	7:52958096-53130721	41.399	118.666	-1.27437	1.41509e-10	8.86991e-09	down
ENSSSCG00000008772	RELL1	8:29118512-29190567	3.34571	9.61712	-1.27495	5.57244e-06	0.000115795	down
ENSSSCG00000000737	TULP3	5:67201685-67238330	6.59058	19.0905	-1.27573	1.66689e-08	6.66208e-07	down
ENSSSCG00000008745	PROM1	8:11215554-11317942	0.395159	0.811125	-1.27614	0.00337237	0.0263416	down
ENSSSCG00000010302	USP54	14:76304302-76439559	1.84385	4.39947	-1.27911	1.77996e-07	5.41454e-06	down
ENSSSCG00000017987	ENSSSCG00000017987	12:53659574-53698840	3.54293	10.3145	-1.27953	8.92744e-08	2.94915e-06	down
ENSSSCG00000033760	LTBP4	6:48831454-48866683	0.954925	2.86172	-1.28259	6.83612e-05	0.00103316	down
ENSSSCG00000009605	GFRA2	14:5743584-5837423	0.140237	0.409292	-1.28566	0.0039161	0.0297401	down
ENSSSCG00000002332	SIPA1L1	7:94750741-95171117	1.62128	3.60875	-1.2877	2.09511e-07	6.26019e-06	down
ENSSSCG00000015581	CENPF	9:128949182-129008793	1.62574	4.76951	-1.28905	8.67861e-08	2.87563e-06	down
ENSSSCG00000023080	TPP1	9:3135562-3143715	4.42369	13.0442	-1.29474	0.000151768	0.00204807	down
ENSSSCG00000017300	ENSSSCG00000017300	12:16058677-16119709	17.152	50.4681	-1.29489	2.20779e-11	1.55482e-09	down
ENSSSCG00000004919	NEDD4L	1:162364057-162737492	1.92386	7.44437	-1.2969	1.02919e-08	4.25309e-07	down
ENSSSCG00000015664	ENSSSCG00000015664	9:67933081-67959721	2.80284	8.67157	-1.29879	1.61425e-05	0.000296109	down
ENSSSCG00000028529	REM1	17:35208360-35219959	2.05376	5.99694	-1.29941	0.00487385	0.0351142	down
ENSSSCG00000012988	EHBP1L1	2:6669282-6679028	2.93075	8.65182	-1.29989	6.77437e-06	0.000137255	down
ENSSSCG00000014899	PRCP	9:17002703-17141054	2.79214	8.29118	-1.29995	6.34701e-09	2.72573e-07	down
ENSSSCG00000021068	TRAF5	9:131774657-131822564	0.361037	1.06977	-1.30019	0.000993387	0.00991666	down
ENSSSCG00000011942	CD47	13:151428642-151488638	7.7684	23.1553	-1.30209	2.53801e-09	1.1777e-07	down
ENSSSCG00000004608	DNAAF4	1:116332319-116429983	0.210014	0.621849	-1.30215	0.00524314	0.0370915	down
ENSSSCG00000006862	VCAM1	4:117496917-117511211	93.5575	275.402	-1.30233	1.89641e-06	4.48543e-05	down
ENSSSCG00000026981	MRPS6	13:197688331-197756771	20.1383	59.5834	-1.30237	2.93019e-08	1.0933e-06	down
ENSSSCG00000034450	ABHD10	13:147758793-147775876	0.858268	2.49467	-1.30237	0.00183289	0.0162973	down
ENSSSCG00000012365	MSN	X:51843385-51970107	20.5725	60.9988	-1.30532	8.16588e-11	5.26027e-09	down
ENSSSCG00000017330	MAP3K14	12:18121114-18184103	1.10642	3.1227	-1.30545	0.00355963	0.0275158	down
ENSSSCG00000016123	PARD3B	15:108292658-108910660	0.735219	2.18667	-1.30593	6.16219e-09	2.66118e-07	down
ENSSSCG00000014249	2020-03-03	2:129880661-130026447	5.38022	17.0252	-1.30668	3.44283e-05	0.000571248	down
ENSSSCG00000010621	ADD3	14:120451095-120586072	10.8797	31.9783	-1.31053	3.96348e-08	1.43248e-06	down
ENSSSCG00000012153	RAI2	X:14246779-14309143	0.459615	1.36975	-1.31321	6.02255e-06	0.000123855	down
ENSSSCG00000005229	VLDLR	1:219175738-219379717	10.3618	20.4709	-1.31394	2.30392e-08	8.88389e-07	down
ENSSSCG00000032984	ENSSSCG00000032984	10:48177620-48265352	1.10525	3.25374	-1.31521	3.77663e-05	0.000618205	down
ENSSSCG00000012119	ENSSSCG00000012119	X:9649611-9651661	72.612	222.182	-1.31653	0.00163997	0.0148015	down
ENSSSCG00000011353	PFKFB4	13:31212562-31259749	1.16564	3.52955	-1.31762	5.68746e-05	0.000879543	down
ENSSSCG00000006296	ATP1B1	4:81894724-81937400	2.41765	7.27261	-1.31779	1.48518e-07	4.64028e-06	down
ENSSSCG00000012546	NRK	X:86534434-86664714	0.151576	0.454707	-1.3179	0.00246288	0.0206279	down
ENSSSCG00000028517	SC5D	9:48357123-48373836	9.88319	29.5275	-1.31836	3.2244e-09	1.46821e-07	down
ENSSSCG00000011874	PARP14	13:137809503-137865762	1.24002	3.81525	-1.32054	0.00020407	0.00262296	down
ENSSSCG00000016863	OXCT1	16:26512397-26660442	3.74144	11.2014	-1.32085	2.6202e-10	1.55102e-08	down
ENSSSCG00000002444	FBLN5	7:113423632-113512182	1.70205	4.9968	-1.32221	0.000873357	0.0089301	down
ENSSSCG00000002009	PCK2	7:75187197-75197638	4.27963	12.4538	-1.32298	2.17281e-07	6.47469e-06	down
ENSSSCG00000005206	MLANA	1:216232563-216247212	7.70113	23.334	-1.32459	0.00018823	0.00245102	down
ENSSSCG00000024222	MLH1	13:21788796-21877700	1.16365	3.81059	-1.32801	1.27799e-07	4.0566e-06	down
ENSSSCG00000033185	PPP2R3A	13:76910750-77183445	4.36209	12.8709	-1.32839	5.84177e-08	2.03413e-06	down
ENSSSCG00000011782	ABCC5	13:121868611-122059398	1.61099	3.16181	-1.32854	1.10583e-07	3.56175e-06	down
ENSSSCG00000037766	NR3C2	8:80303220-80669398	0.0516913	0.156091	-1.32877	0.000338405	0.00403261	down
ENSSSCG00000003428	MTHFR	6:71863637-71881832	0.844207	2.12014	-1.32961	0.00577503	0.0398628	down
ENSSSCG00000040183	CDK6	9:72518100-72765558	5.39139	16.5392	-1.33064	1.72795e-09	8.3729e-08	down
ENSSSCG00000010026	PIK3IP1	14:48038183-48051269	1.28991	3.89455	-1.33071	0.00111859	0.0109177	down
ENSSSCG00000033010	AHNAK	2:9183862-9215567	74.6289	234.776	-1.33151	8.79542e-08	2.90993e-06	down
ENSSSCG00000032383	ENSSSCG00000032383	2:150561296-150578183	1.70859	5.18414	-1.33701	1.52044e-05	0.000282209	down
ENSSSCG00000006197	SULF1	4:65595949-65778884	30.9801	93.6939	-1.33819	2.46287e-09	1.15014e-07	down
ENSSSCG00000005723	NTNG2	1:272012311-272081404	0.763713	2.25134	-1.33968	0.00158121	0.0143879	down
ENSSSCG00000007085	DSTN	17:25998126-26050353	75.4599	229.388	-1.34019	6.53402e-12	5.00378e-10	down
ENSSSCG00000036613	POLQ	13:138978431-139108500	0.235853	0.715911	-1.34048	4.95079e-05	0.00078065	down
ENSSSCG00000028827	PARVA	2:46839485-47028078	16.8043	51.1474	-1.34182	2.2592e-10	1.35194e-08	down
ENSSSCG00000002427	ENSSSCG00000002427	7:110513672-110705002	0.0739957	0.225258	-1.3425	0.00129032	0.0122552	down
ENSSSCG00000016092	SGO2	15:104099386-104152548	0.693653	2.077	-1.34491	0.000237284	0.00297993	down
ENSSSCG00000029411	CAPN2	10:19758729-19819314	25.6039	78.2634	-1.3506	2.14929e-11	1.51851e-09	down
ENSSSCG00000003017	TGFB1	6:49330418-49348198	0.760642	2.32306	-1.35187	0.00508175	0.0363016	down
ENSSSCG00000016223	ACSL3	15:124741934-124817004	7.17357	21.9627	-1.35215	1.52878e-11	1.1236e-09	down
ENSSSCG00000030153	SMURF1	3:6037741-6143225	1.62986	4.9855	-1.35295	2.92191e-09	1.33783e-07	down
ENSSSCG00000025130	KLF12	11:45988229-46459834	3.45313	10.7949	-1.35306	8.03127e-07	2.09655e-05	down
ENSSSCG00000013658	S1PR2	2:69050430-69058700	3.43072	10.5127	-1.35466	0.000173455	0.00228856	down
ENSSSCG00000015589	VASH2	9:130473857-130511278	2.00881	6.13133	-1.35523	5.7556e-09	2.50117e-07	down
ENSSSCG00000030655	MAMDC2	1:223384827-223548420	1.16984	3.42263	-1.35745	0.000172659	0.00228081	down
ENSSSCG00000010471	KIF11	14:104125839-104177379	1.61148	4.95337	-1.35954	5.86149e-08	2.03775e-06	down
ENSSSCG00000010746	ADAM12	14:135302758-135682281	2.88757	8.90572	-1.36158	8.51928e-10	4.4532e-08	down
ENSSSCG00000010825	MARK1	10:9980297-10104869	0.33657	1.04835	-1.36449	4.61193e-06	9.78783e-05	down
ENSSSCG00000000423	LRP1	5:22436202-22518418	19.8425	61.3668	-1.3661	1.06777e-09	5.45138e-08	down
ENSSSCG00000027941	LSAMP	13:143651792-144304151	3.00646	9.38354	-1.36854	1.71266e-11	1.23391e-09	down
ENSSSCG00000033216	HRK	14:35612931-35633074	1.18285	2.82203	-1.36927	0.00687376	0.0455243	down
ENSSSCG00000024059	VAT1	12:19870275-19879233	32.711	101.601	-1.37288	4.53213e-09	1.99724e-07	down
ENSSSCG00000014329	CDC25C	2:140289156-140323696	0.375109	1.17081	-1.37528	0.00189368	0.0167105	down
ENSSSCG00000031819	TP53I11	2:17448038-17671767	0.289414	0.902921	-1.37776	4.01084e-08	1.44721e-06	down
ENSSSCG00000034114	GPR68	7:112885163-112904246	6.54179	20.3199	-1.37841	7.20756e-08	2.43236e-06	down
ENSSSCG00000036724	CRYAB	9:39638506-39643530	19.6763	60.7466	-1.38332	6.42688e-07	1.72714e-05	down
ENSSSCG00000037645	COTL1	6:4099336-4147469	6.11147	19.1155	-1.38377	1.63444e-08	6.54433e-07	down
ENSSSCG00000036236	ELOVL6	8:112038686-112191299	4.41041	13.8936	-1.38661	1.56112e-07	4.84301e-06	down
ENSSSCG00000023807	ACO1	10:33934630-34001944	4.15184	13.148	-1.38678	1.12726e-09	5.72834e-08	down
ENSSSCG00000012926	PC	2:5566608-5587797	2.12614	6.68428	-1.38889	6.37503e-08	2.18507e-06	down
ENSSSCG00000022080	RHOA	13:31917519-31991207	18.9026	59.6626	-1.38957	4.44716e-05	0.00071148	down
ENSSSCG00000016932	DEPDC1B	16:39466500-39557985	0.176723	0.556928	-1.3949	0.000217547	0.00277018	down
ENSSSCG00000037900	CCND1	2:3620462-3633470	6.48297	20.4635	-1.39601	6.48156e-08	2.21414e-06	down
ENSSSCG00000028623	RARRES1	13:98461316-98506380	1.50519	4.60355	-1.40027	1.15396e-08	4.73298e-07	down
ENSSSCG00000012377	KIF4A	X:56296984-56448230	0.574278	1.81805	-1.40062	5.1148e-06	0.000107612	down
ENSSSCG00000016658	ANLN	18:37645004-37708565	3.37552	13.1666	-1.40065	1.07275e-07	3.47052e-06	down
ENSSSCG00000017232	SLC9A3R1	12:6466121-6483548	0.776739	2.49733	-1.40342	0.00108637	0.0106602	down
ENSSSCG00000016578	FLNC	18:19757303-19787727	3.32692	10.5707	-1.40345	1.37882e-10	8.70286e-09	down
ENSSSCG00000006502	ARHGEF2	4:94026386-94082206	11.195	32.3741	-1.4046	3.10591e-10	1.80955e-08	down
ENSSSCG00000016027	ITGAV	15:91604661-91711841	17.4143	54.4714	-1.40555	3.7182e-11	2.54487e-09	down
ENSSSCG00000035456	WWC1	16:55418375-55595167	0.769946	2.37407	-1.40563	7.95012e-07	2.08531e-05	down
ENSSSCG00000031733	AKAP12	1:14905806-15016841	3.98606	12.6387	-1.40594	1.03731e-09	5.33314e-08	down
ENSSSCG00000032423	SPOCK1	2:139020176-139406457	0.0340947	0.0990497	-1.40786	0.00456409	0.0333766	down
ENSSSCG00000004013	SMOC2	1:1193167-1332694	0.419877	1.40344	-1.40798	1.74516e-07	5.33834e-06	down
ENSSSCG00000012155	SCML2	X:14709976-14823413	0.191963	0.427677	-1.40951	0.00628584	0.0424009	down
ENSSSCG00000040397	COLEC12	6:105808092-106000187	13.8483	44.1647	-1.4111	1.30488e-10	8.25999e-09	down
ENSSSCG00000010447	ACTA2	14:100865313-100886984	283.728	885.889	-1.41168	5.67635e-07	1.54439e-05	down
ENSSSCG00000028135	PRTFDC1	10:50365903-50458591	4.69904	14.9419	-1.41509	5.44254e-12	4.24208e-10	down
ENSSSCG00000014387	ENSSSCG00000014387	2:143224084-143270994	1.08898	3.4932	-1.41629	4.89624e-07	1.34551e-05	down
ENSSSCG00000008261	HK2	3:68153824-68231615	2.71065	8.61865	-1.41736	1.67551e-06	4.01061e-05	down
ENSSSCG00000039107	ENSSSCG00000039107	1:130651701-130728975	0.800129	2.45366	-1.41863	1.95822e-07	5.90757e-06	down
ENSSSCG00000033879	ZNF280B	14:48750012-48877223	2.07754	6.10796	-1.42178	7.94855e-07	2.08531e-05	down
ENSSSCG00000029998	KLF7	15:110229141-110379378	3.73546	13.2908	-1.42233	1.20182e-06	3.0014e-05	down
ENSSSCG00000007171	EBF4	17:32874812-32943894	0.134691	0.51561	-1.42303	0.00565804	0.0392532	down
ENSSSCG00000025770	ST6GAL1	13:124698132-124837843	1.07831	2.24102	-1.42371	2.10573e-06	4.91123e-05	down
ENSSSCG00000000807	SLC38A1	5:76877011-77077537	1.98848	6.51647	-1.42409	9.7704e-12	7.35365e-10	down
ENSSSCG00000002452	LGMN	7:114175183-114217319	134.405	377.534	-1.42467	2.63406e-10	1.55502e-08	down
ENSSSCG00000000759	ENSSSCG00000000759	5:68627338-68731931	1.44819	4.66102	-1.42803	2.08947e-09	9.90555e-08	down
ENSSSCG00000033800	PELI2	1:185565757-185599780	0.824819	2.68459	-1.43821	0.000324909	0.00389927	down
ENSSSCG00000007458	NCOA3	17:49528146-49804403	2.66354	7.74459	-1.44006	6.98841e-10	3.76386e-08	down
ENSSSCG00000017333	FMNL1	12:18195306-18225608	0.445155	1.31978	-1.44048	0.00129502	0.0122945	down
ENSSSCG00000023174	USP53	8:104498713-104560640	4.99623	15.5684	-1.44094	8.38254e-10	4.39221e-08	down
ENSSSCG00000038992	TUBB6	6:97230140-97240724	6.48579	21.1364	-1.44314	5.80959e-10	3.18104e-08	down
ENSSSCG00000011848	TFRC	13:133878636-134000847	48.3051	185.503	-1.44787	1.13383e-11	8.50451e-10	down
ENSSSCG00000002410	CEP128	7:103345650-103760323	0.471361	1.93784	-1.45132	2.83239e-08	1.06406e-06	down
ENSSSCG00000013401	DKK3	2:47385239-47444661	14.6351	47.9737	-1.45279	5.84226e-11	3.83105e-09	down
ENSSSCG00000012054	DOP1B	13:199855659-199982236	0.407978	1.33719	-1.45285	3.41259e-08	1.25618e-06	down
ENSSSCG00000039331	ENSSSCG00000039331	3:74136608-74153798	3.97192	12.9946	-1.45295	4.58192e-08	1.63176e-06	down
ENSSSCG00000028109	SNTB2	6:17674151-17774496	7.3466	23.1925	-1.45378	2.48676e-11	1.73456e-09	down
ENSSSCG00000031201	LMOD1	10:24164792-24193875	4.06772	13.4336	-1.45899	7.7122e-09	3.24209e-07	down
ENSSSCG00000010473	EXOC6	14:104327026-104550642	0.707878	2.34153	-1.46127	0.000165707	0.00220226	down
ENSSSCG00000007079	FLRT3	17:22940499-22954452	2.92358	9.77887	-1.46464	2.57377e-08	9.74373e-07	down
ENSSSCG00000029482	CHST15	14:133450340-133544776	1.64464	5.15086	-1.46472	3.50703e-07	9.94961e-06	down
ENSSSCG00000036446	PALD1	14:73444012-73482720	1.08218	3.58232	-1.46481	0.00011885	0.00166435	down
ENSSSCG00000005533	PTGS1	1:262456220-262484227	1.01179	3.34343	-1.46705	1.32511e-05	0.000251714	down
ENSSSCG00000001909	STRA6	7:59317963-59347264	1.35092	4.39762	-1.46714	3.22897e-05	0.000543171	down
ENSSSCG00000007719	ENSSSCG00000007719	3:11419396-11505415	1.92556	6.40538	-1.47366	7.29861e-11	4.74345e-09	down
ENSSSCG00000027860	ERAP2	2:103510717-103564435	0.408589	1.44169	-1.47713	7.00105e-05	0.00105314	down
ENSSSCG00000037950	NIPAL1	8:37936705-37963899	0.691751	2.31839	-1.4788	2.45737e-05	0.000427833	down
ENSSSCG00000005055	LGALS3	1:184478643-184496155	202.167	675.1	-1.4816	3.71038e-12	2.9987e-10	down
ENSSSCG00000000145	MYH9	5:11398166-11455054	21.747	72.9426	-1.48419	7.16375e-14	7.06759e-12	down
ENSSSCG00000022296	CDK15	15:105367514-105506114	1.08638	3.74066	-1.48648	5.53143e-07	1.50871e-05	down
ENSSSCG00000011074	ARHGAP21	10:50534972-50680154	2.92594	9.99987	-1.48931	4.38896e-13	4.05599e-11	down
ENSSSCG00000038949	NALCN	11:69707329-70023515	0.217529	0.734999	-1.48935	2.46063e-08	9.38896e-07	down
ENSSSCG00000032408	CASP7	14:124017702-124051764	0.434477	1.45379	-1.49136	0.000552418	0.00611655	down
ENSSSCG00000035984	ENSSSCG00000035984	3:13565750-14465935	0.057031	0.19286	-1.49333	2.36322e-06	5.4312e-05	down
ENSSSCG00000038727	GDNF	16:22936603-22966533	0.722651	2.51019	-1.49561	7.76338e-05	0.00115277	down
ENSSSCG00000003570	WDTC1	6:84449047-84538165	1.01212	3.43291	-1.4971	2.92783e-06	6.57021e-05	down
ENSSSCG00000003705	CABLES1	6:108024554-108227744	1.09156	3.75592	-1.49885	3.13131e-10	1.80955e-08	down
ENSSSCG00000040166	FLRT2	7:107812613-107915396	2.15709	7.27921	-1.49946	0.000570308	0.00626445	down
ENSSSCG00000003777	SLC44A5	6:137595332-138009482	0.40062	0.93212	-1.50055	3.95428e-06	8.54109e-05	down
ENSSSCG00000022649	SLC7A11	8:88608030-88734637	4.31954	19.1331	-1.5027	2.14441e-11	1.51851e-09	down
ENSSSCG00000028740	CTDSPL	13:22707386-22825143	0.883263	3.00865	-1.50486	5.75428e-11	3.78469e-09	down
ENSSSCG00000034491	PRICKLE1	5:73572698-73826527	11.528	34.6558	-1.50499	3.58886e-11	2.4718e-09	down
ENSSSCG00000006035	ANGPT1	4:29932297-30233960	2.7976	8.9977	-1.50519	4.56412e-05	0.000728064	down
ENSSSCG00000006156	ENSSSCG00000006156	4:56473028-56603992	2.69648	9.17463	-1.50719	5.75337e-07	1.5634e-05	down
ENSSSCG00000008504	CRIM1	3:103612659-103815997	5.87139	20.1385	-1.51052	3.20245e-10	1.84579e-08	down
ENSSSCG00000004705	MAP1A	1:127915939-127936924	2.66296	8.94952	-1.51173	6.42154e-09	2.75234e-07	down
ENSSSCG00000031361	CELSR1	5:2980069-3207472	0.37365	0.764128	-1.51355	9.86793e-05	0.00142465	down
ENSSSCG00000029151	RASIP1	6:54058964-54072061	0.623387	2.13469	-1.51433	0.00443693	0.0326758	down
ENSSSCG00000032843	ENSSSCG00000032843	16:79730926-79810188	0.535321	1.8311	-1.51541	2.60218e-06	5.8999e-05	down
ENSSSCG00000015519	RASAL2	9:119941211-120325107	2.09778	6.78034	-1.51547	3.2566e-10	1.87207e-08	down
ENSSSCG00000010525	ENSSSCG00000010525	14:109008137-109043515	3.24758	10.8171	-1.51568	7.34276e-13	6.52836e-11	down
ENSSSCG00000002425	ENSSSCG00000002425	7:110377096-110449557	2.60153	8.94388	-1.51712	2.00679e-11	1.43169e-09	down
ENSSSCG00000004509	LIPG	1:99081904-99110876	48.7937	166.935	-1.51718	3.73155e-08	1.35761e-06	down
ENSSSCG00000030086	ENSSSCG00000030086	X:25136037-25242812	0.10256	0.35426	-1.51925	0.0042685	0.0317018	down
ENSSSCG00000017152	SGSH	12:2241841-2249846	2.24009	7.70178	-1.51932	1.44102e-05	0.000268835	down
ENSSSCG00000036402	MYL9	17:39788171-39799143	2.06051	7.10647	-1.51934	5.61357e-05	0.000870123	down
ENSSSCG00000009125	ANK2	8:109316072-109519235	1.52338	5.23479	-1.51959	9.20563e-07	2.36645e-05	down
ENSSSCG00000002375	RPS6KL1	7:98109892-98141261	0.525094	2.17027	-1.51998	0.00495715	0.0355623	down
ENSSSCG00000008853	TLL1	8:42858620-43092206	0.273342	0.97772	-1.52445	3.62673e-06	7.97516e-05	down
ENSSSCG00000030938	ENSSSCG00000030938	4:101408220-101416098	1.55413	5.37188	-1.52732	0.000555687	0.0061406	down
ENSSSCG00000009839	CIT	14:33009877-33196286	0.400417	1.29849	-1.52767	2.90958e-08	1.08747e-06	down
ENSSSCG00000039488	SPON2	8:446756-450538	11.1514	40.2904	-1.52827	5.14099e-06	0.000108018	down
ENSSSCG00000012141	CA5B	X:12224887-12333790	5.16097	16.3382	-1.52968	5.10093e-11	3.40612e-09	down
ENSSSCG00000009029	ARHGAP10	8:80675001-81024501	1.6451	5.71255	-1.53088	2.25693e-12	1.8724e-10	down
ENSSSCG00000011070	MPP7	10:39532370-39798363	0.07443	0.264796	-1.53149	6.16618e-05	0.00094244	down
ENSSSCG00000010605	STN1	14:114808841-114851357	0.507774	1.91244	-1.53448	6.47422e-06	0.000132	down
ENSSSCG00000034753	FAM177A1	7:64787092-64808645	3.34937	9.39018	-1.53549	0.00373542	0.0286561	down
ENSSSCG00000035181	RNF24	17:31705370-31799992	1.24659	2.92418	-1.53633	1.61063e-09	7.94504e-08	down
ENSSSCG00000039546	KNTC1	14:30153602-30242462	0.691089	2.40652	-1.53783	1.5263e-08	6.13377e-07	down
ENSSSCG00000009000	ENSSSCG00000009000	8:74932533-74934476	4.06253	14.1084	-1.53903	0.0037608	0.0288306	down
ENSSSCG00000010046	GNAZ	14:49132158-49174798	1.39654	4.88449	-1.53909	4.01565e-11	2.71453e-09	down
ENSSSCG00000014820	FCHSD2	9:7366522-7619926	1.46321	4.25128	-1.54123	1.7331e-05	0.000315524	down
ENSSSCG00000004921	ATP8B1	1:162936675-163068384	2.21905	7.04208	-1.54142	3.85301e-09	1.71174e-07	down
ENSSSCG00000023296	CENPE	8:117888970-117965792	0.795427	2.84328	-1.54221	7.21881e-10	3.87515e-08	down
ENSSSCG00000012713	ATP11C	X:114394433-114574974	10.3163	35.971	-1.54652	1.52799e-14	1.65673e-12	down
ENSSSCG00000004806	ARHGAP11A	1:136497448-136522347	1.28625	4.52164	-1.55016	7.38903e-09	3.1182e-07	down
ENSSSCG00000025286	MCTP1	2:101384911-101739336	0.572527	2.15	-1.55279	2.57901e-11	1.78752e-09	down
ENSSSCG00000017146	ENSSSCG00000017146	12:2087484-2212102	3.6259	12.6307	-1.5548	7.98101e-10	4.21205e-08	down
ENSSSCG00000012136	PIR	X:11934162-12033753	1.27833	4.52146	-1.55533	2.18406e-10	1.31415e-08	down
ENSSSCG00000013754	CACNA1A	2:65593911-65871357	0.048008	0.169865	-1.55604	0.0021962	0.0189598	down
ENSSSCG00000026155	FSCN2	12:1300287-1314250	0.779456	2.77791	-1.55921	0.00178813	0.0159656	down
ENSSSCG00000031831	CADM1	9:42643673-42985554	0.181427	0.6434	-1.5601	0.00198796	0.0174022	down
ENSSSCG00000012315	SYNJ2	1:9014209-9109066	2.29561	8.07218	-1.56022	1.58863e-14	1.71399e-12	down
ENSSSCG00000004969	ENSSSCG00000004969	1:167239203-167282158	0.933109	3.17384	-1.56262	9.26761e-08	3.04774e-06	down
ENSSSCG00000004291	NT5E	1:54400789-54450181	4.48428	15.8917	-1.56439	5.87673e-10	3.20978e-08	down
ENSSSCG00000025531	SSPN	5:47566271-47609304	4.24569	15.0635	-1.56586	1.2391e-12	1.06426e-10	down
ENSSSCG00000000549	PPFIBP1	5:46029676-46223524	6.95924	28.1355	-1.5659	1.32924e-05	0.000252151	down
ENSSSCG00000031579	PCP4L1	4:89186937-89212840	38.1951	135.371	-1.56771	3.0807e-10	1.80411e-08	down
ENSSSCG00000015567	FAM129A	9:126007493-126172579	3.94461	14.0703	-1.56975	4.84915e-12	3.83416e-10	down
ENSSSCG00000011959	ABI3BP	13:158013702-158289653	1.81699	6.32344	-1.5707	0.000120385	0.00167941	down
ENSSSCG00000000368	MMP19	5:21278081-21289547	0.968594	3.44819	-1.57115	0.000769301	0.00805413	down
ENSSSCG00000011212	RARB	13:12336370-12507805	0.940221	3.42463	-1.57271	1.78608e-10	1.10505e-08	down
ENSSSCG00000005110	SYNE2	1:193912483-194207376	1.30369	4.70799	-1.57557	1.52812e-12	1.29725e-10	down
ENSSSCG00000032397	LBR	10:13389900-13432158	1.94038	6.83845	-1.57809	8.30952e-10	4.36439e-08	down
ENSSSCG00000015960	MAP3K20	15:79174315-79379107	5.47527	17.2173	-1.57919	2.87156e-09	1.32128e-07	down
ENSSSCG00000008747	NCAPG	8:12764210-12810050	0.750886	2.68049	-1.58328	1.07183e-07	3.47052e-06	down
ENSSSCG00000034765	ENSSSCG00000034765	6:97644177-97887602	1.83905	6.6121	-1.58875	4.49908e-10	2.53313e-08	down
ENSSSCG00000003592	SDC3	6:87495043-87535845	0.587116	2.12382	-1.58877	7.9384e-07	2.08531e-05	down
ENSSSCG00000009446	PCDH17	11:30511295-30611728	2.71781	9.78293	-1.58979	1.58688e-11	1.15852e-09	down
ENSSSCG00000013399	TEAD1	2:46385166-46670472	5.56571	20.4531	-1.5898	1.1619e-05	0.000224014	down
ENSSSCG00000038879	RELB	6:51444715-51480319	3.36446	12.1104	-1.5904	7.58315e-12	5.76688e-10	down
ENSSSCG00000004466	TTK	1:86076583-86125748	0.626205	2.37842	-1.59524	2.04636e-06	4.78839e-05	down
ENSSSCG00000013517	UHRF1	2:73897310-73931916	0.258143	0.975995	-1.59701	0.00166542	0.0150045	down
ENSSSCG00000029866	CCDC112	2:119444287-119459542	1.7499	6.38142	-1.599	4.32491e-05	0.000695478	down
ENSSSCG00000008089	CKAP2L	3:43750687-43773459	0.295751	1.06968	-1.59943	0.0064855	0.0433462	down
ENSSSCG00000005688	PTGES	1:269911793-269924481	19.9706	74.232	-1.60123	7.59788e-09	3.20017e-07	down
ENSSSCG00000010338	DYDC1	14:82126803-82197770	0.480927	1.30736	-1.60207	0.00185446	0.0164344	down
ENSSSCG00000003513	ECE1	6:79410669-79466047	1.3567	4.9328	-1.60413	2.07725e-09	9.86896e-08	down
ENSSSCG00000021181	DHCR7	2:2334740-2394851	1.38274	4.73273	-1.6105	2.19846e-07	6.52448e-06	down
ENSSSCG00000027525	DHCR24	6:157483688-157595418	3.76975	14.1137	-1.61356	1.94042e-09	9.25904e-08	down
ENSSSCG00000006321	FAM78B	4:84546861-84701137	2.9915	12.2423	-1.61642	3.63484e-07	1.02591e-05	down
ENSSSCG00000036418	SLC8A1	3:99823548-100244770	0.324804	1.21326	-1.61708	1.75164e-08	6.95006e-07	down
ENSSSCG00000032170	DAPK3	2:74758979-74775396	4.83223	17.8026	-1.61861	3.99861e-10	2.25715e-08	down
ENSSSCG00000036007	MFAP4	12:60141072-60148776	2.71467	9.53001	-1.62071	8.7625e-06	0.000172431	down
ENSSSCG00000031866	TIMP3	5:12185819-12242604	7.42572	27.2743	-1.6218	3.24762e-07	9.2858e-06	down
ENSSSCG00000006889	ARHGAP29	4:123060371-123158548	3.59655	12.8961	-1.62284	2.26595e-14	2.36328e-12	down
ENSSSCG00000024481	PDE4DIP	4:100646940-100877733	1.4235	4.81788	-1.62365	6.79312e-13	6.09766e-11	down
ENSSSCG00000011699	HPS3	13:89360025-89413607	2.37743	8.80897	-1.62455	1.49691e-14	1.63927e-12	down
ENSSSCG00000009448	DIAPH3	11:32494290-32994840	0.759487	2.47689	-1.62758	2.32972e-12	1.92549e-10	down
ENSSSCG00000012479	PCDH19	X:82036205-82151453	0.601904	2.2262	-1.62829	5.49473e-10	3.01618e-08	down
ENSSSCG00000033958	RYR3	7:80641124-81034342	0.457697	1.70576	-1.63441	1.63676e-09	8.01025e-08	down
ENSSSCG00000015270	FMOD	9:64059853-64074106	43.7865	163.371	-1.63448	1.03628e-14	1.15211e-12	down
ENSSSCG00000012022	APP	13:189432066-189715911	12.9846	48.0738	-1.6366	5.94859e-14	5.94913e-12	down
ENSSSCG00000038514	DDAH2	7:23802617-23842498	4.6512	17.6764	-1.64687	1.36235e-12	1.16102e-10	down
ENSSSCG00000022945	UCHL1	8:32353246-32367348	15.8566	59.5363	-1.64832	2.29168e-15	2.74136e-13	down
ENSSSCG00000035987	EHD3	3:108100401-108135166	0.205102	0.77739	-1.65303	0.00427923	0.0317323	down
ENSSSCG00000015432	ATXN7L1	9:105464484-105777424	3.90642	7.20242	-1.65578	1.0316e-10	6.60649e-09	down
ENSSSCG00000006163	PKIA	4:57872115-57978251	4.0465	15.4391	-1.66201	1.48496e-06	3.61374e-05	down
ENSSSCG00000020736	ADD2	3:71730003-71840861	0.186504	0.707827	-1.66439	2.51511e-07	7.335e-06	down
ENSSSCG00000029815	SRGAP1	5:28289785-28605119	3.91051	15.8816	-1.67092	1.31355e-09	6.61366e-08	down
ENSSSCG00000015311	CYP51A1	9:72054942-72079598	21.2877	80.4973	-1.6721	5.52188e-14	5.54772e-12	down
ENSSSCG00000010532	LOXL4	14:109570535-109593396	5.69571	21.8138	-1.67296	5.47139e-11	3.62037e-09	down
ENSSSCG00000001099	CMAH	7:19842178-19955840	1.91056	7.28075	-1.67504	1.27948e-05	0.000244317	down
ENSSSCG00000026044	FDFT1	14:14967273-15104179	6.15877	23.4631	-1.67505	1.30323e-16	1.81804e-14	down
ENSSSCG00000004371	CRYBG1	1:72552768-72763556	0.939913	3.61553	-1.67886	1.27437e-12	1.09028e-10	down
ENSSSCG00000006512	FDPS	4:94489208-94513941	4.41586	16.9364	-1.67929	1.62321e-10	1.00999e-08	down
ENSSSCG00000003437	TNFRSF8	6:72103135-72177444	0.954065	3.4446	-1.68191	4.5237e-10	2.54046e-08	down
ENSSSCG00000002135	PNP	7:78426839-78447146	1.27486	4.779	-1.6842	2.26411e-06	5.21984e-05	down
ENSSSCG00000022794	ENSSSCG00000022794	7:120627510-120654447	3.62271	13.9637	-1.68786	6.69646e-15	7.63885e-13	down
ENSSSCG00000027617	SYNPR	13:44903956-45167638	3.21087	10.9365	-1.69126	4.4061e-05	0.000705942	down
ENSSSCG00000006982	ZDHHC2	17:4855056-4928664	2.45875	9.5682	-1.69139	8.73744e-13	7.6365e-11	down
XLOC_125150	XLOC_125150	8:74868791-74884382	0.802023	3.10406	-1.6933	3.29598e-05	0.000551208	down
ENSSSCG00000007488	DOK5	17:55390720-55542254	0.076899	0.299457	-1.69645	0.0001026	0.00146776	down
ENSSSCG00000022039	ENSSSCG00000022039	1:128657567-128808959	0.480198	1.79831	-1.69884	5.91247e-11	3.86552e-09	down
ENSSSCG00000015368	HDAC9	9:87449660-88280771	0.826192	2.53536	-1.69894	1.23245e-08	5.02664e-07	down
ENSSSCG00000003429	CLCN6	6:71880589-71916032	0.983232	5.30341	-1.70218	0.0059395	0.0406522	down
ENSSSCG00000025097	TMEM61	6:157439289-157451301	0.691153	2.92797	-1.70484	0.00331889	0.0259701	down
ENSSSCG00000038180	ADAMTS3	8:68675090-68948176	0.101231	0.394509	-1.70624	1.50926e-06	3.6688e-05	down
ENSSSCG00000012307	ENSSSCG00000012307	X:43891245-43992442	0.316598	1.22226	-1.70769	2.00336e-06	4.70789e-05	down
ENSSSCG00000016690	CREB5	18:43844933-44264487	0.606757	2.26901	-1.71022	6.12192e-09	2.64985e-07	down
ENSSSCG00000021306	GJC1	12:18526634-18560218	1.0319	3.96511	-1.72023	0.00513527	0.0365527	down
ENSSSCG00000014146	RASA1	2:94879084-94999892	2.482	10.6925	-1.72198	5.4824e-17	8.00504e-15	down
ENSSSCG00000007268	E2F1	17:37179656-37189684	0.538455	2.13418	-1.72305	0.00596137	0.0407382	down
ENSSSCG00000010370	ENSSSCG00000010370	14:88319211-88337496	30.8224	122.278	-1.72616	7.15921e-09	3.02705e-07	down
ENSSSCG00000023607	CYP4F22	2:62082270-62103970	0.301964	1.19958	-1.73041	0.00192686	0.0169486	down
ENSSSCG00000021899	ENSSSCG00000021899	6:97883894-97948747	2.11242	8.32035	-1.73216	5.12286e-12	4.02153e-10	down
ENSSSCG00000001498	BEND6	7:28768747-28811943	2.01812	8.22516	-1.73276	3.77714e-08	1.36965e-06	down
ENSSSCG00000010325	KCNMA1	14:79353006-80106018	0.505781	1.53692	-1.73305	1.88267e-08	7.44302e-07	down
ENSSSCG00000027935	FHOD3	6:120036818-120586816	0.299899	1.68037	-1.73599	1.74718e-14	1.85761e-12	down
ENSSSCG00000013614	CNN1	2:70183235-70190758	7.54305	30.9708	-1.74323	3.52828e-05	0.000583219	down
ENSSSCG00000001499	DST	7:28811974-29299171	4.92071	19.7534	-1.74397	2.30304e-15	2.74136e-13	down
ENSSSCG00000006475	IQGAP3	4:93495995-93557075	0.138072	0.555589	-1.74473	0.00328434	0.0258012	down
ENSSSCG00000009362	TRPC4	11:13300556-13517568	0.0939567	0.379523	-1.75117	0.00094167	0.00952191	down
ENSSSCG00000015329	PPP1R9A	9:74634986-74938758	0.274979	1.44076	-1.75583	4.71364e-13	4.30159e-11	down
ENSSSCG00000012309	SHROOM4	X:44302232-44543983	0.197947	0.782778	-1.7598	4.8585e-11	3.25415e-09	down
ENSSSCG00000000146	MYH11	3:7002706-7143100	0.0761087	0.310555	-1.76135	0.0024578	0.0205932	down
ENSSSCG00000029249	NAV3	5:103013806-103367627	3.33165	13.4794	-1.7637	7.78783e-13	6.87778e-11	down
ENSSSCG00000004782	ENSSSCG00000004782	1:131075058-131144118	0.455947	2.48248	-1.7674	3.48072e-08	1.27696e-06	down
ENSSSCG00000015798	ANKRD37	15:46445838-46460820	0.866283	3.45494	-1.76772	0.000713265	0.00757978	down
ENSSSCG00000034524	ENSSSCG00000034524	AEMK02000529.1:1998-44579	0.102665	0.41998	-1.76793	0.00625241	0.0422966	down
ENSSSCG00000038806	AXL	6:49245802-49277917	8.67128	35.5386	-1.77093	8.77689e-15	9.85803e-13	down
ENSSSCG00000002639	ENSSSCG00000002639	6:168452-178462	5.0204	20.5423	-1.77426	1.65966e-11	1.20364e-09	down
ENSSSCG00000009152	SGMS2	8:114053661-114146000	0.453688	1.90401	-1.77459	6.0617e-10	3.30257e-08	down
ENSSSCG00000002294	ARG2	7:91343988-91385910	2.90438	11.8455	-1.77702	4.50188e-05	0.000718661	down
ENSSSCG00000023760	CLEC14A	7:61825621-61852610	1.74678	7.0836	-1.77786	3.34156e-05	0.000556554	down
ENSSSCG00000006309	CD247	4:83458419-83586639	0.309063	1.27598	-1.78285	1.83814e-10	1.13087e-08	down
ENSSSCG00000021418	LSS	AEMK02000328.1:519536-554726	10.2184	42.8352	-1.78535	2.87773e-15	3.38861e-13	down
ENSSSCG00000006578	S100A4	4:96088028-96091249	66.3389	273.227	-1.78644	1.28105e-11	9.52645e-10	down
ENSSSCG00000024045	ENSSSCG00000024045	3:11956300-12039913	0.458361	2.06419	-1.79328	1.25028e-11	9.34592e-10	down
ENSSSCG00000035077	INHBA	18:52884631-52905213	1.03997	4.35634	-1.79526	2.27817e-07	6.73367e-06	down
ENSSSCG00000002980	ENSSSCG00000002980	14:132240890-132247816	1.82857	7.3947	-1.79549	0.00539353	0.0379227	down
ENSSSCG00000022504	CDON	9:53079550-53178884	0.251264	1.0498	-1.79847	6.49017e-08	2.21414e-06	down
ENSSSCG00000037559	ACOT11	6:157749921-157812999	0.579091	2.41754	-1.79853	2.94119e-10	1.73167e-08	down
ENSSSCG00000024396	NOVA1	7:72805630-72961258	0.511313	1.79316	-1.80023	6.24678e-08	2.15121e-06	down
ENSSSCG00000022092	CYP7B1	4:69615559-69806496	0.936696	3.87691	-1.80435	5.11411e-08	1.80079e-06	down
ENSSSCG00000026404	SERTAD4	9:132737299-132749946	2.13502	8.52187	-1.80437	0.000100076	0.00144107	down
ENSSSCG00000017087	GM2A	16:71740319-71754975	6.31938	26.518	-1.80651	5.49168e-12	4.2652e-10	down
ENSSSCG00000009705	GALNT7	14:16717175-16838620	1.49671	6.3078	-1.80724	6.79049e-18	1.12671e-15	down
ENSSSCG00000002849	SHCBP1	6:38029572-38063866	0.692286	2.91452	-1.81373	1.06063e-09	5.42757e-08	down
ENSSSCG00000009092	TRPC3	8:102129037-102206946	0.122377	0.508629	-1.81382	0.000472344	0.00536024	down
ENSSSCG00000003707	NPC1	6:108403129-108450486	7.21983	30.4266	-1.81514	1.0237e-18	1.85299e-16	down
ENSSSCG00000022318	ERG	13:201996905-202129223	0.528183	2.23945	-1.81917	8.23197e-09	3.44735e-07	down
ENSSSCG00000005025	TRIM9	1:180723287-180830555	0.0662757	0.289704	-1.81972	0.000824995	0.00852313	down
ENSSSCG00000028092	GNG2	1:181516137-181651980	2.16995	9.29914	-1.83031	1.0454e-13	1.00865e-11	down
ENSSSCG00000012634	DOCK11	X:97068535-97267511	1.53592	6.56658	-1.83422	1.0766e-18	1.91705e-16	down
ENSSSCG00000031188	C1orf185	6:160985993-161157733	0.287526	1.03061	-1.83948	6.93788e-10	3.75194e-08	down
ENSSSCG00000036911	ENSSSCG00000036911	9:102703882-102723499	0.821042	3.52703	-1.84323	2.28903e-05	0.00040204	down
ENSSSCG00000011489	ENSSSCG00000011489	13:43979693-44481682	0.143941	0.623951	-1.84447	1.23644e-10	7.87223e-09	down
ENSSSCG00000013072	FADS2	2:9632454-9671758	18.871	79.9219	-1.84477	3.60752e-19	6.93087e-17	down
ENSSSCG00000015781	ENPP6	15:45357680-45441075	0.58793	2.28136	-1.84903	2.19654e-10	1.31804e-08	down
ENSSSCG00000007135	NINL	17:31082969-31195045	1.69199	7.25981	-1.84937	9.56706e-12	7.22544e-10	down
ENSSSCG00000026527	HCN1	16:29439264-29809748	0.453691	1.26106	-1.84984	4.93305e-13	4.48314e-11	down
ENSSSCG00000026113	ZBTB20	13:145325237-145648350	3.28369	13.9042	-1.85359	2.39136e-10	1.42325e-08	down
ENSSSCG00000011826	TMEM44	13:131578857-131613767	0.692719	2.93441	-1.85457	7.59161e-08	2.55017e-06	down
ENSSSCG00000020720	MRVI1	2:48783938-48929568	0.131948	0.58131	-1.85481	0.00234808	0.0198562	down
ENSSSCG00000016983	STC2	16:50499176-51020224	2.5518	11.2769	-1.85519	1.605e-13	1.5087e-11	down
ENSSSCG00000030089	RBM18	1:262332987-262416236	0.512811	2.244	-1.85614	0.0020889	0.0181619	down
ENSSSCG00000007151	CDC25B	17:31910825-31921588	0.531493	2.36676	-1.85654	0.00237501	0.0200298	down
ENSSSCG00000034351	B3GALT1	15:73772539-74340060	0.570001	1.78974	-1.8578	6.1724e-09	2.66118e-07	down
ENSSSCG00000015271	PRELP	9:64190982-64207001	1.17058	5.08834	-1.85793	8.66515e-07	2.24597e-05	down
ENSSSCG00000032580	MGST1	5:56259457-56283842	2.50289	10.8577	-1.85855	3.0426e-10	1.78657e-08	down
ENSSSCG00000022784	PLEKHO1	4:98920429-98934317	1.92809	8.49171	-1.86077	2.77116e-11	1.91464e-09	down
ENSSSCG00000011973	COL8A1	13:159216142-159374718	10.2821	44.7996	-1.86299	2.04296e-18	3.57959e-16	down
ENSSSCG00000016401	ENSSSCG00000016401	15:139610625-139665202	1.32433	5.7923	-1.86542	4.79618e-17	7.14599e-15	down
ENSSSCG00000012034	TIAM1	13:194745850-195235488	0.195777	0.587451	-1.86824	1.84316e-09	8.85284e-08	down
ENSSSCG00000024022	TRPC6	9:32348438-32439187	0.117099	0.512385	-1.86939	9.45605e-05	0.00137066	down
ENSSSCG00000016665	BMPER	18:39417837-39663999	0.235534	1.09649	-1.87211	1.37384e-06	3.37709e-05	down
ENSSSCG00000016131	ADAM23	15:109695276-109886057	0.0555183	0.2445	-1.87346	6.68557e-05	0.00101474	down
ENSSSCG00000012758	NSDHL	X:123906152-123922073	4.51068	17.7499	-1.88524	7.15676e-11	4.6651e-09	down
ENSSSCG00000035223	SYNM	1:137855766-137885644	2.14671	9.55801	-1.88658	1.1807e-08	4.82458e-07	down
ENSSSCG00000013278	TSPAN18	2:17465704-17671567	4.09795	18.1913	-1.88707	4.49812e-14	4.56101e-12	down
ENSSSCG00000008854	CPE	8:43568504-43695862	0.447538	1.9912	-1.89432	1.27801e-10	8.11334e-09	down
ENSSSCG00000022989	ZNF704	4:55739149-56002339	0.0193387	0.086005	-1.89443	0.00598277	0.0408717	down
ENSSSCG00000005094	TMEM30B	1:190165269-190188299	1.74094	10.9341	-1.89618	1.75954e-07	5.37483e-06	down
ENSSSCG00000024015	FADS1	2:9731813-9750506	12.2631	63.3916	-1.90069	3.58075e-17	5.52292e-15	down
ENSSSCG00000039707	RTKN2	14:65687031-65775201	0.133172	0.633783	-1.91281	2.21533e-06	5.13441e-05	down
ENSSSCG00000022081	PHLDB2	13:147780317-147879780	10.3672	46.9394	-1.91649	8.98377e-21	1.98882e-18	down
ENSSSCG00000040317	SOD2	1:7679352-7691724	89.9707	406.527	-1.92025	4.22244e-17	6.42222e-15	down
ENSSSCG00000027607	IER3	7:23265564-23266827	14.9453	67.5057	-1.92648	3.74548e-07	1.05036e-05	down
ENSSSCG00000006052	FZD6	4:33809874-33844653	0.663354	2.95653	-1.92657	1.68579e-09	8.22321e-08	down
ENSSSCG00000006793	ENSSSCG00000006793	4:108981894-109020918	1.52814	7.09336	-1.93224	1.51517e-13	1.43659e-11	down
ENSSSCG00000016684	SCRN1	18:42924617-42987924	0.760674	3.41293	-1.93282	8.10135e-14	7.95676e-12	down
ENSSSCG00000030130	DPYSL2	14:10427957-10545778	3.85401	23.7563	-1.93635	1.44337e-14	1.58858e-12	down
ENSSSCG00000040786	SPTBN1	3:86585016-86784412	6.53631	29.8263	-1.93896	1.74953e-17	2.75671e-15	down
ENSSSCG00000010728	CPXM2	14:133245329-133395378	0.816371	3.76859	-1.94398	3.97556e-11	2.69575e-09	down
ENSSSCG00000026302	ENSSSCG00000026302	14:137265908-137296312	0.181774	0.848553	-1.94414	0.00123716	0.0118531	down
ENSSSCG00000000657	ENSSSCG00000000657	5:62187297-62226080	0.337933	1.55811	-1.94548	1.53895e-05	0.000284679	down
ENSSSCG00000015303	CFAP69	9:70369741-70430273	1.09045	5.9142	-1.95062	5.78866e-07	1.57104e-05	down
ENSSSCG00000035299	SFRP4	9:108403906-108414409	52.3922	242.618	-1.95095	1.12845e-21	2.71596e-19	down
ENSSSCG00000033864	ENSSSCG00000033864	15:139646918-139674853	0.56388	2.6274	-1.95486	9.96894e-09	4.12741e-07	down
ENSSSCG00000002688	ENSSSCG00000002688	6:6433143-6603090	0.0303453	0.141345	-1.95611	0.000957481	0.00962955	down
ENSSSCG00000030781	C17orf67	12:33104497-33153926	2.54069	11.715	-1.95662	1.00541e-09	5.20577e-08	down
ENSSSCG00000015396	SEMA3D	9:95280192-95506651	8.20622	38.2147	-1.96233	7.58274e-17	1.09261e-14	down
ENSSSCG00000008943	SLC4A4	8:67706874-68177218	2.15455	9.99944	-1.96411	4.46985e-16	5.65888e-14	down
ENSSSCG00000028373	ENO2	5:63796230-63836640	0.660739	4.58308	-1.96499	1.08982e-07	3.51534e-06	down
ENSSSCG00000003848	LRP8	6:158798205-158987793	2.0639	9.76847	-1.9684	2.95192e-18	5.01185e-16	down
ENSSSCG00000038471	NUAK2	9:65978995-66001999	0.302689	1.41672	-1.96978	0.00013419	0.00184613	down
ENSSSCG00000005970	SQLE	4:14667848-14700221	8.6412	42.0438	-1.97005	6.87291e-18	1.13181e-15	down
ENSSSCG00000033829	RIMS2	4:33198424-33371812	0.149539	0.906925	-1.97016	1.85865e-11	1.33033e-09	down
ENSSSCG00000007286	ACSS2	17:38260266-38316035	5.80737	27.4569	-1.98	5.43963e-20	1.14557e-17	down
ENSSSCG00000015273	ATP2B4	9:64336349-64445666	5.92202	27.8272	-1.98168	2.34542e-16	3.09454e-14	down
ENSSSCG00000029944	FASN	12:922418-937560	12.8232	61.0516	-1.99353	3.11031e-19	6.02849e-17	down
ENSSSCG00000031660	MAPK8IP2	5:121207-130911	0.550428	2.63362	-1.99602	0.000769216	0.00805413	down
ENSSSCG00000035267	ENSSSCG00000035267	13:145645946-145650065	1.45436	6.97456	-1.99635	0.000707876	0.00752982	down
ENSSSCG00000011928	CCDC80	13:147179591-147244752	7.6432	37.0037	-2.00193	8.67722e-12	6.57607e-10	down
ENSSSCG00000007456	SULF2	17:49663387-49813062	1.62722	8.38627	-2.011	2.14152e-18	3.72251e-16	down
ENSSSCG00000009361	POSTN	11:13224959-13259033	27.4245	131.516	-2.02294	9.66413e-14	9.36565e-12	down
ENSSSCG00000006105	GEM	4:42458604-42471930	1.30246	6.38208	-2.02817	1.63015e-07	5.02867e-06	down
ENSSSCG00000006780	WNT2B	4:107903841-107921279	0.222462	1.09215	-2.02837	0.00217188	0.0187795	down
ENSSSCG00000009425	ENSSSCG00000009425	11:23143715-23159780	0.441381	2.50226	-2.0287	0.00243833	0.0204536	down
ENSSSCG00000002376	PGF	7:98155572-98162390	0.799726	3.87075	-2.03157	0.00714964	0.0469821	down
ENSSSCG00000016583	FAM71F2	18:19919606-19947057	0.417928	1.86674	-2.03909	0.000244995	0.00306797	down
ENSSSCG00000001914	LOXL1	7:59481407-59505269	4.8762	24.0644	-2.04055	5.16883e-22	1.28645e-19	down
ENSSSCG00000008957	AMCF-II	8:69995135-70010425	38.4559	186.723	-2.04169	0.00174316	0.0156086	down
ENSSSCG00000016823	ENSSSCG00000016823	16:20032980-20059655	0.386154	1.92231	-2.04969	5.38479e-06	0.000112751	down
ENSSSCG00000004366	BVES	1:71314238-71360301	0.269118	1.41177	-2.05264	0.00321494	0.0254018	down
ENSSSCG00000029066	ENSSSCG00000029066	10:68534517-68539280	19.9796	99.5287	-2.05673	6.24241e-19	1.14892e-16	down
ENSSSCG00000008820	TEC	8:38051061-38181874	0.72188	3.60362	-2.05698	1.76751e-16	2.40448e-14	down
ENSSSCG00000005247	ENSSSCG00000005247	1:222474520-222616964	0.770689	3.86325	-2.06174	0.000116415	0.00163444	down
ENSSSCG00000004192	CCN2	1:31616574-31680169	10.9326	65.4164	-2.06382	3.12647e-12	2.54558e-10	down
ENSSSCG00000011471	FLNB	13:39789703-39938754	1.81287	9.74385	-2.07885	4.65056e-22	1.17077e-19	down
ENSSSCG00000031329	ST8SIA1	5:51211336-51361281	0.710875	3.57983	-2.08034	8.06854e-11	5.2129e-09	down
ENSSSCG00000031712	MFAP5	5:62742315-62760258	8.10857	46.4618	-2.09238	3.64571e-07	1.02765e-05	down
ENSSSCG00000009338	ENSSSCG00000009338	11:8518847-8763899	0.130975	0.672689	-2.09791	5.22072e-15	6.04996e-13	down
ENSSSCG00000017728	MYO1D	12:42120319-42489189	3.46919	18.0159	-2.09909	8.02254e-18	1.30155e-15	down
ENSSSCG00000040719	KIAA0040	9:117253831-117287736	0.394406	2.04695	-2.10846	1.95153e-08	7.68748e-07	down
ENSSSCG00000033657	GREM1	1:136616568-136630724	10.547	54.6068	-2.11254	3.94622e-10	2.23912e-08	down
ENSSSCG00000016002	ENSSSCG00000016002	15:84541498-84742497	0.264646	1.37995	-2.11692	9.93805e-08	3.24386e-06	down
ENSSSCG00000040355	TICRR	7:55143115-55203412	0.108549	0.591156	-2.1196	4.31703e-05	0.000694721	down
ENSSSCG00000015302	STEAP2	9:70335547-70365659	6.95348	35.1896	-2.12376	1.6978e-24	5.38916e-22	down
ENSSSCG00000011121	ENSSSCG00000011121	10:60505385-60867242	1.15846	6.36309	-2.12563	3.78467e-15	4.40914e-13	down
ENSSSCG00000007314	ENSSSCG00000007314	17:39360225-39495061	1.49206	9.61173	-2.12922	1.28718e-13	1.23648e-11	down
ENSSSCG00000023784	SEMA3C	9:99251338-99433224	60.8288	318.546	-2.1293	3.89614e-22	9.92248e-20	down
ENSSSCG00000008857	MSMO1	8:43726596-43746065	14.3988	74.9449	-2.13204	1.35033e-11	9.99153e-10	down
ENSSSCG00000034905	MVD	6:1008100-1014302	9.21333	48.4469	-2.1383	2.34334e-19	4.62377e-17	down
ENSSSCG00000008312	DYSF	3:71020144-71246946	0.0484067	0.255697	-2.13947	6.48954e-08	2.21414e-06	down
ENSSSCG00000005510	PHF19	1:260899452-260920110	0.391308	2.16067	-2.14071	1.66836e-05	0.000305012	down
ENSSSCG00000026780	EDIL3	2:92123346-92564494	1.81666	9.6026	-2.14166	1.43073e-19	2.95621e-17	down
ENSSSCG00000020717	FAM160A1	8:77328622-77602145	0.0220743	0.11911	-2.14305	0.0020597	0.0179501	down
ENSSSCG00000027348	ENSSSCG00000027348	15:80520898-80646460	1.95409	10.3899	-2.14504	7.44279e-18	1.21651e-15	down
ENSSSCG00000007369	ENSSSCG00000007369	17:46593428-46638070	2.15437	11.4398	-2.14697	2.94583e-18	5.01185e-16	down
ENSSSCG00000036612	TNFAIP2	AEMK02000452.1:1806065-1820339	2.82196	14.1807	-2.15386	4.2732e-05	0.00068868	down
ENSSSCG00000009759	SCARB1	14:28301294-28393555	1.23485	6.57049	-2.15699	5.08369e-21	1.15982e-18	down
ENSSSCG00000024837	SYT12	2:5409548-5435088	0.495503	2.65642	-2.15722	3.23011e-07	9.26284e-06	down
ENSSSCG00000010476	MYOF	14:104767783-104941440	8.49511	45.8384	-2.16024	9.13415e-28	3.50976e-25	down
ENSSSCG00000008624	LPIN1	3:124940547-125074509	1.56987	7.89665	-2.16044	3.37418e-15	3.95194e-13	down
ENSSSCG00000027558	GABBR2	1:240050035-240496230	0.144879	0.534302	-2.16538	1.75156e-09	8.45907e-08	down
ENSSSCG00000015549	RNASEL	9:123892115-123910814	0.151978	0.842225	-2.17157	0.00349735	0.0270955	down
ENSSSCG00000027017	NR1D2	13:10757159-10791285	4.04084	21.96	-2.17913	9.41621e-24	2.67836e-21	down
ENSSSCG00000036403	FAM180A	18:13575470-13592345	1.69739	6.82839	-2.17914	2.37428e-08	9.12306e-07	down
ENSSSCG00000005465	SUSD1	1:252754818-252956104	0.173918	0.627042	-2.18743	0.00112795	0.0109992	down
ENSSSCG00000040288	ARNT2	7:49259597-49450461	0.75045	3.9857	-2.20311	7.96116e-10	4.21172e-08	down
ENSSSCG00000037158	MTURN	18:42767329-42802639	1.13257	6.37855	-2.20373	4.50347e-13	4.14433e-11	down
ENSSSCG00000022618	CMTM8	13:18243374-18350381	0.035231	0.193196	-2.20588	0.00327628	0.0257689	down
ENSSSCG00000011729	ENSSSCG00000011729	13:99574381-99633024	0.74665	3.64745	-2.20851	0.000581645	0.00636301	down
ENSSSCG00000005997	COL14A1	4:18690198-19180122	31.0667	173.17	-2.21795	1.7259e-17	2.73917e-15	down
ENSSSCG00000037898	CXXC5	2:141474936-141514327	0.740226	3.68436	-2.21821	6.46753e-05	0.000985062	down
ENSSSCG00000015862	LIMS2	15:59664717-59709379	1.68411	9.46092	-2.21957	0.00013144	0.00181258	down
ENSSSCG00000001510	KIFC1	7:29694458-29759744	0.160449	1.16719	-2.21996	3.78189e-06	8.21735e-05	down
ENSSSCG00000024417	ERC2	13:37388477-38367662	0.036129	0.219925	-2.22361	1.81581e-07	5.5083e-06	down
ENSSSCG00000022208	TNFRSF1B	6:72195390-72231147	1.55677	8.78076	-2.23155	3.95441e-19	7.53127e-17	down
ENSSSCG00000011936	ZBED2	13:148156549-148200012	1.66425	9.18178	-2.23573	1.63693e-19	3.31962e-17	down
ENSSSCG00000011714	MED12L	13:91271539-91603394	0.0262073	0.125883	-2.23595	2.0586e-05	0.000365376	down
ENSSSCG00000024973	ENSSSCG00000024973	4:127289856-127442565	0.770013	4.42381	-2.24239	2.42831e-09	1.13886e-07	down
ENSSSCG00000021818	ENOX1	11:23237607-23894699	0.147976	0.461062	-2.24544	0.00563662	0.0391542	down
ENSSSCG00000027266	PNPLA3	5:5075350-5092631	0.283324	1.61234	-2.24592	0.000752743	0.00791862	down
ENSSSCG00000027447	TMTC1	5:43913655-44217224	1.07191	5.67336	-2.24889	2.08092e-21	4.84855e-19	down
ENSSSCG00000017177	ST6GALNAC2	12:4938663-4955291	0.329185	1.93509	-2.27214	0.000785469	0.00818427	down
ENSSSCG00000024800	DSC3	6:114918815-115021364	1.18335	6.21025	-2.2727	2.14673e-14	2.26047e-12	down
ENSSSCG00000014117	THBS4	2:88731122-88780596	1.10009	6.41629	-2.27918	1.7856e-16	2.41409e-14	down
ENSSSCG00000010142	RYR2	14:53653486-54406749	0.373159	2.20577	-2.28509	1.10894e-08	4.5654e-07	down
ENSSSCG00000017012	SLIT3	16:55031214-55218043	0.160987	1.0785	-2.29576	3.13109e-08	1.1584e-06	down
ENSSSCG00000035038	CGNL1	1:114424151-114598931	0.158498	1.03405	-2.31307	1.3185e-09	6.62332e-08	down
ENSSSCG00000034167	SLC5A3	13:197688632-197718695	8.58958	51.2178	-2.31807	2.08525e-15	2.52326e-13	down
ENSSSCG00000017204	ITGB4	12:5651021-5675543	0.0666357	0.402318	-2.3192	0.00437827	0.0323416	down
ENSSSCG00000028063	TACC2	14:131797863-131849335	0.095725	0.575929	-2.32264	0.000124273	0.00172596	down
ENSSSCG00000001078	MBOAT1	7:15532073-15643988	1.01388	6.12552	-2.33148	2.63874e-24	8.13995e-22	down
ENSSSCG00000036201	NPR3	16:18842039-18929808	0.363496	2.22059	-2.33194	8.78641e-13	7.6365e-11	down
ENSSSCG00000035101	KLF5	11:45369575-45388299	0.258847	1.56809	-2.33568	0.000233622	0.00293731	down
ENSSSCG00000005593	OLFML2A	1:265577114-265604503	1.00406	6.17148	-2.35536	1.14902e-09	5.82544e-08	down
ENSSSCG00000016943	ADAMTS6	16:43702520-44011065	1.47026	8.73794	-2.35598	2.04524e-21	4.81665e-19	down
ENSSSCG00000031905	KCNS3	3:119951097-119989366	0.256376	1.58949	-2.36005	8.9686e-06	0.000176013	down
ENSSSCG00000004434	FRK	1:81603273-81714250	0.0434043	0.269609	-2.37794	0.000286548	0.00350613	down
ENSSSCG00000017054	CYFIP2	16:65852587-66001986	0.49864	3.2239	-2.38201	1.85261e-22	4.83045e-20	down
ENSSSCG00000030681	MYBPH	9:113873490-113895024	0.110032	0.684726	-2.38526	0.00160174	0.0145144	down
ENSSSCG00000013933	PBX4	2:58303967-58364879	0.746116	4.86555	-2.39008	4.41082e-11	2.96337e-09	down
ENSSSCG00000038156	TMED7	2:119790387-119804406	5.23127	28.1555	-2.39234	8.5489e-28	3.34354e-25	down
ENSSSCG00000000660	A2M	5:62437647-62485537	0.032762	0.209214	-2.39757	0.00399915	0.0302033	down
ENSSSCG00000012561	FRMPD3	X:87960668-88053273	0.0451133	0.364046	-2.39849	0.000688537	0.00735638	down
ENSSSCG00000002129	RPGRIP1	7:77814776-77887875	0.0797553	0.448556	-2.40588	0.0016056	0.0145374	down
ENSSSCG00000016420	INSIG1	18:2885494-2898914	19.325	122.728	-2.40661	3.58873e-21	8.27371e-19	down
ENSSSCG00000017638	TSPOAP1	12:34581657-34605689	0.068168	0.484049	-2.41286	0.00511738	0.036449	down
ENSSSCG00000005380	COL15A1	1:240710270-240829204	7.06621	44.8562	-2.41338	4.09496e-19	7.73171e-17	down
ENSSSCG00000014985	MMP3	9:33410143-33454194	5.95925	37.9325	-2.41823	1.47208e-19	3.01322e-17	down
ENSSSCG00000016233	SERPINE2	15:125747294-125816215	14.1096	88.9403	-2.42119	2.42025e-14	2.49903e-12	down
ENSSSCG00000015083	FXYD6	9:45182397-45218066	0.684229	4.42193	-2.42272	2.06704e-13	1.92648e-11	down
ENSSSCG00000029756	ADGRG2	X:15370223-15518714	0.128438	0.764261	-2.42753	4.03723e-12	3.23895e-10	down
ENSSSCG00000010840	RGS7	10:11950901-12322359	1.3513	8.10749	-2.43757	5.80922e-29	2.5966e-26	down
ENSSSCG00000010640	NRAP	14:123926034-124018487	0.0214267	0.143072	-2.43832	0.00414416	0.0309991	down
ENSSSCG00000010554	SCD	14:111461157-111478031	15.4434	100.714	-2.44302	1.9968e-30	1.04128e-27	down
ENSSSCG00000012828	STARD8	X:54773164-54856714	0.175613	1.15059	-2.44538	0.000331251	0.00395587	down
ENSSSCG00000028512	LDLR	2:69828332-69864819	10.6785	70.2434	-2.45693	4.86285e-33	3.67263e-30	down
ENSSSCG00000009633	ENSSSCG00000009633	14:7256593-7358614	2.50495	14.8303	-2.46117	4.64715e-10	2.58987e-08	down
ENSSSCG00000000464	C12orf56	5:28716465-28817975	0.0407177	0.267388	-2.46254	0.00132116	0.0125048	down
ENSSSCG00000016780	CTNND2	16:508245-1521550	0.273584	1.47517	-2.46788	2.05999e-09	9.80826e-08	down
ENSSSCG00000017511	PLXDC1	12:23072742-23161636	0.296335	1.97453	-2.47193	1.14543e-16	1.60816e-14	down
ENSSSCG00000015037	IL18	9:39839118-39861196	1.00543	7.74011	-2.4882	6.73006e-14	6.67607e-12	down
ENSSSCG00000020785	DES	15:121427532-121444938	2.98496	18.8011	-2.50402	2.46523e-07	7.19912e-06	down
ENSSSCG00000002368	LTBP2	7:97746110-97852479	7.35282	50.3687	-2.51416	2.61244e-30	1.33064e-27	down
ENSSSCG00000008090	IL1A	3:43718427-43731120	1.71457	11.5998	-2.52545	0.000187056	0.00244009	down
ENSSSCG00000002494	CLMN	7:116476789-116590181	0.0994083	0.689598	-2.5276	3.79336e-11	2.58663e-09	down
ENSSSCG00000031855	ENSSSCG00000031855	AEMK02000574.1:21398-40449	0.246455	1.77667	-2.52765	4.69751e-05	0.000745542	down
ENSSSCG00000031518	STARD4	2:116234587-116257041	1.23579	8.57601	-2.53795	6.92166e-15	7.85483e-13	down
ENSSSCG00000003439	DHRS3	6:72556234-72599238	0.983453	6.86844	-2.53807	5.76506e-19	1.07005e-16	down
ENSSSCG00000016872	HMGCS1	16:27936229-27957227	12.8214	89.2804	-2.5394	1.19094e-28	5.11451e-26	down
ENSSSCG00000017306	ITGB3	12:16693514-16752292	0.871844	6.0692	-2.54174	1.84422e-16	2.4672e-14	down
ENSSSCG00000021232	SYNC	6:89006957-89026710	1.47228	10.3502	-2.54995	8.98974e-21	1.98882e-18	down
ENSSSCG00000012985	ENSSSCG00000012985	2:6701340-6723929	0.559547	3.9535	-2.55768	5.69088e-12	4.38879e-10	down
ENSSSCG00000006235	TOX	4:73810196-74112066	0.301582	2.152	-2.568	2.42684e-18	4.18524e-16	down
ENSSSCG00000006149	ENSSSCG00000006149	4:51785380-52004721	0.11399	0.834365	-2.60321	1.37828e-05	0.000259562	down
ENSSSCG00000036049	PEG10	9:74474091-74486983	10.7836	79.2829	-2.61047	2.39184e-25	8.18533e-23	down
ENSSSCG00000024134	MGLL	13:72480390-72568963	0.385012	2.83785	-2.61815	6.10481e-13	5.50236e-11	down
ENSSSCG00000035582	GIPC2	6:135133305-135217787	0.0554483	0.406957	-2.6244	0.000138806	0.00190127	down
ENSSSCG00000011111	CAMK1D	10:59205631-59630946	0.324368	2.39902	-2.62462	4.75775e-30	2.31565e-27	down
ENSSSCG00000000779	KIF21A	5:70889000-71029809	0.0535733	0.397557	-2.62473	3.24621e-07	9.2858e-06	down
ENSSSCG00000010654	ATRNL1	14:125406275-126183876	1.46662	10.6136	-2.64448	3.31532e-28	1.32022e-25	down
ENSSSCG00000004049	ACAT2	1:7597333-7612910	4.39132	35.1537	-2.66351	1.56912e-26	5.63392e-24	down
ENSSSCG00000017578	ITGA3	12:26235324-26271561	0.110518	0.935268	-2.69379	3.31859e-06	7.38656e-05	down
ENSSSCG00000027992	MST1R	13:32402385-32422336	0.0810507	0.764977	-2.70135	0.00123128	0.0118072	down
ENSSSCG00000027872	MYBL1	4:68119878-68159512	0.39497	3.10934	-2.71195	3.0974e-16	4.03805e-14	down
ENSSSCG00000005400	GRIN3A	1:243259495-243415923	0.053117	0.420181	-2.71783	5.28628e-11	3.51915e-09	down
ENSSSCG00000024236	MMP17	14:23481227-23506919	0.040626	0.323595	-2.71854	0.00283438	0.023069	down
ENSSSCG00000011717	IGSF10	13:91619495-91680046	0.778904	6.23953	-2.72628	2.02974e-10	1.24177e-08	down
ENSSSCG00000032433	PTCHD1	X:19508541-19563296	0.061344	0.490999	-2.73011	1.89127e-05	0.000339251	down
ENSSSCG00000040466	FMN1	1:136695258-137163598	0.426363	1.92543	-2.73986	3.32082e-09	1.50585e-07	down
ENSSSCG00000010402	ZFAND4	14:90643536-90710505	0.0185607	0.148709	-2.74237	0.00234025	0.0197977	down
ENSSSCG00000025969	PTPRR	5:34796100-34914646	0.164149	1.3201	-2.7433	7.15971e-24	2.06332e-21	down
ENSSSCG00000025784	CDH4	17:61314321-61450877	0.083756	0.0593767	-2.74988	0.0032303	0.0254955	down
ENSSSCG00000001795	SH3GL3	7:51381095-51540296	0.614642	4.92467	-2.75556	2.7242e-05	0.000468331	down
ENSSSCG00000011110	CCDC3	10:59052916-59144797	0.158008	1.28584	-2.75808	8.08443e-20	1.68634e-17	down
ENSSSCG00000017313	CRHR1	12:17252020-17306275	0.0353447	0.290158	-2.76288	0.00232038	0.0196828	down
ENSSSCG00000023522	TGM2	17:41185878-41221710	0.77697	6.33065	-2.76817	1.93243e-09	9.25904e-08	down
ENSSSCG00000006002	CCN3	4:19502173-19514797	0.252293	2.14465	-2.81844	3.5139e-06	7.7582e-05	down
ENSSSCG00000000948	SYT1	5:101871314-102394307	0.134013	0.237953	-2.82668	5.6781e-05	0.000878882	down
ENSSSCG00000005981	FBXO32	4:15895092-15930934	4.54114	35.2262	-2.87027	3.87612e-24	1.16294e-21	down
ENSSSCG00000009931	MVK	14:41333924-41357320	0.655013	5.58406	-2.87118	4.40521e-16	5.60948e-14	down
ENSSSCG00000036883	FABP3	6:87939943-87955416	4.539	33.026	-2.93495	7.23093e-16	8.9984e-14	down
ENSSSCG00000023746	ENSSSCG00000023746	15:10654760-11068576	0.0258497	0.237997	-2.93881	3.79043e-10	2.16193e-08	down
ENSSSCG00000021588	DAPK2	1:107997285-108133335	0.154562	1.67418	-2.96265	2.71586e-06	6.13857e-05	down
ENSSSCG00000016295	NGEF	15:133330481-133460240	0.143067	1.49484	-2.96769	1.342e-06	3.3137e-05	down
ENSSSCG00000010337	MAT1A	14:82111316-82126341	0.0860273	0.814239	-2.98431	0.00207098	0.018028	down
ENSSSCG00000001793	ADAMTSL3	7:51006366-51363704	1.88226	17.9747	-2.98646	8.94214e-42	1.08806e-38	down
ENSSSCG00000011355	ENSSSCG00000011355	13:31262051-31295085	0.0460303	0.44572	-3.00031	0.000108705	0.00154001	down
ENSSSCG00000039056	ENSSSCG00000039056	12:54752497-54973527	0.12449	1.21518	-3.01922	4.57979e-05	0.000730032	down
ENSSSCG00000006051	CTHRC1	4:33759548-33771585	0.342233	3.39421	-3.04281	3.68739e-08	1.34378e-06	down
ENSSSCG00000009722	SPOCK3	14:21754579-22121044	0.349646	3.49587	-3.05907	5.90052e-44	8.07708e-41	down
ENSSSCG00000040904	CLDN1	13:127710737-127730765	1.93438	19.8043	-3.09831	1.00056e-20	2.16973e-18	down
ENSSSCG00000035027	ZDHHC14	1:9348742-9619971	0.0204993	0.241098	-3.10273	0.00116612	0.0112811	down
ENSSSCG00000000504	PTPRB	5:34658540-34794270	0.335113	3.57382	-3.11409	6.04073e-31	3.48169e-28	down
ENSSSCG00000008749	SLIT2	8:14989795-15147974	0.70181	7.3398	-3.118	3.58563e-24	1.09073e-21	down
ENSSSCG00000035424	ENSSSCG00000035424	8:23873398-23875795	0.183431	1.93967	-3.1217	0.00265344	0.0218809	down
ENSSSCG00000031648	CCN5	17:47130819-47149608	0.629007	6.84771	-3.13457	1.03469e-21	2.51799e-19	down
ENSSSCG00000009468	KCTD12	11:48946452-49031093	0.23088	2.43933	-3.14047	7.5265e-34	6.10539e-31	down
ENSSSCG00000023010	TMOD1	1:239375160-239467763	0.091508	0.310931	-3.15546	0.0035604	0.0275158	down
ENSSSCG00000003722	CDH2	6:112396329-112628946	0.267865	2.90329	-3.17859	3.47845e-23	9.40556e-21	down
ENSSSCG00000008944	NPFFR2	8:68571993-68642755	0.379853	4.14071	-3.18696	3.72261e-29	1.72967e-26	down
ENSSSCG00000006474	NES	4:93412557-93423128	0.0871267	0.969703	-3.20503	0.00068493	0.0073428	down
ENSSSCG00000017723	CCL2	12:40798116-40800026	50.1465	564.245	-3.23979	1.03718e-16	1.47508e-14	down
ENSSSCG00000009231	CDS1	8:133959246-134041258	0.0186603	0.251297	-3.2721	1.59059e-05	0.000293242	down
ENSSSCG00000030998	WIF1	5:29436975-29543913	0.341652	2.62577	-3.29425	2.58271e-06	5.8679e-05	down
ENSSSCG00000036152	TSPAN15	14:72501289-72555081	0.0292577	0.362204	-3.31324	1.17155e-05	0.000225415	down
ENSSSCG00000040411	CCDC69	16:71778420-71820841	0.159271	1.9412	-3.31817	1.94516e-06	4.58588e-05	down
ENSSSCG00000023611	ENSSSCG00000023611	7:24089073-24159027	0.0915417	1.21158	-3.33474	1.99787e-15	2.43097e-13	down
ENSSSCG00000025783	ENTPD3	13:24624418-24659645	2.14916	26.0116	-3.33601	3.18181e-47	6.33528e-44	down
ENSSSCG00000034870	ENSSSCG00000034870	8:71214949-71227019	0.0446113	0.551723	-3.34516	0.00159198	0.0144558	down
ENSSSCG00000011400	SEMA3B	13:32740381-32753286	0.233949	3.11212	-3.36088	6.22074e-06	0.000127333	down
ENSSSCG00000039841	SHC3	14:680370-836133	0.0960363	1.31945	-3.39354	1.15187e-31	7.20805e-29	down
ENSSSCG00000004139	ADGRG6	1:22662015-22801909	0.257232	3.25381	-3.40133	2.64682e-45	4.45928e-42	down
ENSSSCG00000014080	HMGCR	2:84380212-84402956	4.02242	50.4915	-3.48692	3.30817e-50	7.24556e-47	down
ENSSSCG00000015839	NRG1	15:52630687-52839027	0.21327	3.54096	-3.51016	5.71245e-21	1.28984e-18	down
ENSSSCG00000015955	ITGA6	15:78504312-78589645	0.087266	1.21635	-3.53541	1.02644e-23	2.8822e-21	down
ENSSSCG00000031011	CCDC160	X:110159912-110170350	0.294796	4.29876	-3.60841	4.0935e-12	3.27211e-10	down
ENSSSCG00000035124	ILDR2	4:84056730-84117122	0.172732	2.19948	-3.61396	4.3373e-07	1.20553e-05	down
ENSSSCG00000016838	RANBP3L	16:21536180-21611882	0.201456	2.72283	-3.6718	5.43491e-07	1.48423e-05	down
ENSSSCG00000017874	ATP2A3	12:49980493-50025204	0.007432	0.118267	-3.67399	0.00145914	0.0135473	down
ENSSSCG00000009216	SPP1	8:131077026-131085759	2.42869	37.521	-3.68677	3.08647e-20	6.62745e-18	down
ENSSSCG00000024351	MET	18:29426051-29541348	0.137839	2.22291	-3.69785	1.39908e-46	2.55356e-43	down
ENSSSCG00000035937	DPT	4:82287757-82321850	0.067555	1.05823	-3.7065	1.0897e-09	5.55036e-08	down
ENSSSCG00000001076	RNF144B	7:13946101-14125654	0.338765	5.08084	-3.71701	1.84742e-16	2.4672e-14	down
ENSSSCG00000028317	ARHGEF28	2:82761521-83102121	0.0447513	0.734927	-3.76898	2.11834e-14	2.24135e-12	down
ENSSSCG00000036842	ENSSSCG00000036842	16:54553551-54667861	0.028004	0.465832	-3.79551	6.73642e-14	6.67607e-12	down
ENSSSCG00000024954	FGF1	2:144133407-144241374	0.0108173	0.182	-3.79678	0.00252472	0.0210332	down
ENSSSCG00000011455	CACNA1D	13:35568624-35907913	0.00680867	0.115158	-3.80419	0.00190192	0.0167764	down
ENSSSCG00000010023	PLA2G3	14:47922901-47928883	0.213996	3.68156	-3.80509	2.98305e-06	6.68044e-05	down
ENSSSCG00000015045	NCAM1	9:40721255-40960966	0.0676973	1.69209	-3.84142	3.82952e-06	8.31261e-05	down
ENSSSCG00000033922	ALKAL1	4:77673179-77683546	0.0673603	1.21454	-3.88823	4.62638e-05	0.000735319	down
ENSSSCG00000001841	RHCG	7:55046245-55072218	0.955783	17.899	-3.96074	4.90543e-18	8.26451e-16	down
ENSSSCG00000016900	ESM1	16:34184256-34194253	0.513898	9.77464	-3.98605	4.28662e-17	6.47487e-15	down
ENSSSCG00000011596	TRH	13:69362296-69366306	0.190467	3.67698	-3.99603	1.60611e-05	0.00029511	down
ENSSSCG00000012871	FGF19	2:3583027-3587825	0.0431713	0.858661	-3.99875	0.00259221	0.0214892	down
ENSSSCG00000012490	TMEM35A	X:82761209-82776260	0.019777	0.400342	-4.04925	0.0036576	0.0281281	down
ENSSSCG00000038616	ENSSSCG00000038616	8:65859658-65875032	0.0792793	1.66194	-4.1065	1.61641e-06	3.90327e-05	down
ENSSSCG00000004179	VNN2	1:30962712-30970544	0.0894527	1.87498	-4.11214	2.0394e-06	4.77722e-05	down
ENSSSCG00000005278	ENSSSCG00000005278	1:229660502-229666407	1.46598	30.6299	-4.11741	1.63853e-35	1.4953e-32	down
ENSSSCG00000026339	ENSSSCG00000026339	14:87940327-87943541	0.700431	14.6729	-4.12228	2.02524e-12	1.68657e-10	down
ENSSSCG00000032417	NGF	4:105256749-105310057	0.379009	8.69079	-4.13471	7.35293e-17	1.06652e-14	down
ENSSSCG00000038801	NPNT	8:115779839-115861137	0.0327087	0.707166	-4.14976	8.02016e-13	7.05452e-11	down
ENSSSCG00000024166	SLC2A6	1:273067274-273075440	0.033147	0.72776	-4.16186	0.000416748	0.00482432	down
ENSSSCG00000016022	ZNF804A	15:90083977-90148761	0.00642233	0.142269	-4.19955	0.00737294	0.0480888	down
ENSSSCG00000004453	SNAP91	1:82540819-82698647	0.020777	0.409083	-4.25458	0.0013057	0.0123852	down
ENSSSCG00000039009	ENSSSCG00000039009	1:229588344-229623678	0.942652	21.8215	-4.2582	7.37674e-31	3.94062e-28	down
ENSSSCG00000008284	ENSSSCG00000008284	3:68624113-68630951	0.010558	0.277202	-4.3282	0.00648847	0.0433528	down
ENSSSCG00000012182	PCYT1B	X:20605672-20743256	0.00573	0.145866	-4.32885	0.000661607	0.00712415	down
ENSSSCG00000033204	ENSSSCG00000033204	14:3295238-3501238	0.0264363	0.682813	-4.40473	3.41118e-35	2.98847e-32	down
ENSSSCG00000014256	FBN2	2:131152210-131370081	0.012919	0.332019	-4.41492	1.84448e-23	5.11364e-21	down
ENSSSCG00000008852	ENSSSCG00000008852	8:42697989-42732996	0.002195	0.059582	-4.41847	0.00251841	0.0209966	down
ENSSSCG00000003709	LAMA3	6:108548914-108805368	0.013944	0.373235	-4.47067	3.5097e-06	7.75676e-05	down
ENSSSCG00000029261	ENSSSCG00000029261	9:121499761-121515954	0.0785277	2.05684	-4.4713	0.000163332	0.0021773	down
ENSSSCG00000025020	PCSK9	6:157390295-157409329	0.088325	2.38149	-4.48055	2.56999e-10	1.52542e-08	down
ENSSSCG00000016151	MAP2	15:112156590-112463028	0.00296633	0.115144	-4.77411	0.000882602	0.00900361	down
ENSSSCG00000011812	TPRG1	13:126649382-126864532	0.035996	0.503371	-4.93921	0.000108658	0.00154001	down
ENSSSCG00000024678	MEGF6	6:65053927-65141497	0.0579327	2.17985	-4.9684	3.21699e-37	3.20266e-34	down
ENSSSCG00000012724	SLITRK2	X:118826442-118834950	0.009594	0.417931	-4.99156	0.00086784	0.00887783	down
ENSSSCG00000033292	C1orf194	4:110954921-110965148	0.0248143	1.16926	-5.04141	0.00625864	0.0423207	down
ENSSSCG00000013004	TM7SF2	2:7077018-7082832	0.0627757	2.55377	-5.0502	5.03902e-09	2.21171e-07	down
ENSSSCG00000032852	FAM167A	14:14627129-14667579	0.003398	0.144149	-5.10874	0.0034525	0.0268334	down
ENSSSCG00000009320	FLT1	11:5619970-5794957	0.00233933	0.152773	-5.28449	0.000177997	0.00234143	down
ENSSSCG00000031214	ENSSSCG00000031214	15:94773990-94797979	0.000131333	0.018934	-5.40752	0.00550853	0.0384488	down
ENSSSCG00000040648	CCL11	12:40738450-40782893	0.0444427	2.34453	-5.42909	7.7631e-10	4.11688e-08	down
ENSSSCG00000039498	RBFOX3	12:2709983-3137618	0.000861	0.0613923	-5.5199	0.000867154	0.00887496	down
ENSSSCG00000006160	STMN2	4:56952709-57006661	0.00274233	0.156616	-5.52736	0.00105769	0.0104349	down
ENSSSCG00000035105	DUSP13	14:77652212-77699853	0	0.524384	-6.76882	0.00773757	0.0499906	down
ENSSSCG00000037290	ENSSSCG00000037290	AEMK02000465.1:371000-375905	0	0.0375417	-6.86747	0.00677451	0.0450008	down
ENSSSCG00000012964	TSGA10IP	2:6374656-6387718	0	0.0168737	-6.96893	0.00580684	0.040008	down
ENSSSCG00000035756	ENSSSCG00000035756	AEMK02000326.1:7797-15117	0	0.0281827	-7.00167	0.0069613	0.045979	down
ENSSSCG00000004746	ITPKA	1:129867642-129875639	0	0.0268453	-7.03041	0.00573684	0.039676	down
ENSSSCG00000035972	TULP1	7:31362874-31379114	0	0.013738	-7.11845	0.00567386	0.0393505	down
ENSSSCG00000039721	PRL	7:17449586-17463970	0	0.017986	-7.32823	0.00395942	0.0300066	down
ENSSSCG00000029077	TUBAL3	10:65476111-65489345	0	0.0214167	-7.45772	0.00334713	0.0261537	down
ENSSSCG00000033768	LAX1	9:64460739-64475179	0	0.0269453	-7.47235	0.00289163	0.0234565	down
ENSSSCG00000033542	ENSSSCG00000033542	6:56075953-56096495	0	0.0228303	-7.47354	0.00404011	0.0304391	down
ENSSSCG00000007226	DEFB123	17:35185472-35192060	0	0.159123	-7.48195	0.00264143	0.0217983	down
ENSSSCG00000032791	ENSSSCG00000032791	14:73657571-73661463	0	0.0809717	-7.51755	0.00279715	0.0228168	down
ENSSSCG00000037319	PDCD1	15:140336258-140347478	0	0.0272657	-7.55387	0.00232839	0.0197271	down
ENSSSCG00000006415	CADM3	4:91225535-91260579	0	0.009296	-7.6302	0.00251291	0.0209588	down
ENSSSCG00000003921	ZSWIM5	6:166105647-166325995	0.00564133	0.401881	-7.67454	1.28313e-11	9.52645e-10	down
ENSSSCG00000001570	PI16	7:32600965-32610739	0	0.0343307	-7.69869	0.00261478	0.0216176	down
ENSSSCG00000036060	RRAD	6:27600830-27605186	0	0.0786507	-7.702	0.00269374	0.0221652	down
ENSSSCG00000017027	GABRA6	16:61853783-61872948	0	0.0202707	-7.89792	0.00219936	0.0189656	down
ENSSSCG00000014222	ARL14EPL	2:120211916-120216171	0	0.101624	-8.00774	0.00172078	0.0154398	down
ENSSSCG00000035617	ENSSSCG00000035617	9:119858969-119896385	0	0.016561	-8.01614	0.0011442	0.0111122	down
ENSSSCG00000008509	RASGRP3	3:106098113-106213752	0	0.00417633	-8.0257	0.00104349	0.0103227	down
ENSSSCG00000031324	ZYG11A	6:159349200-159396952	0	0.0105053	-8.24495	0.00766725	0.0495948	down
ENSSSCG00000001589	GLP1R	7:34497759-34534612	0	0.0144427	-8.33194	0.00702136	0.0462919	down
ENSSSCG00000004159	SLC35D3	1:27246752-27250254	0	0.153742	-8.36269	0.00071935	0.00762226	down
ENSSSCG00000017585	SAMD14	12:26294395-26315600	0	0.0268993	-8.4199	0.000682379	0.00731904	down
ENSSSCG00000006099	ESRP1	4:41991538-42060757	0	0.00913633	-8.49148	0.00746838	0.0485506	down
ENSSSCG00000013505	FSD1	2:74468739-74485807	0	0.0366797	-8.51671	0.000443887	0.00507676	down
ENSSSCG00000037497	ENSSSCG00000037497	1:234370947-234581120	0	0.00322667	-8.57585	0.00552158	0.0384771	down
ENSSSCG00000009495	ENSSSCG00000009495	AEMK02000558.1:32620-99609	0	0.00963133	-8.58502	0.00518974	0.0368089	down
ENSSSCG00000007511	ANKRD60	17:58425165-58434669	0	0.0687493	-8.62594	0.000700346	0.00746423	down
ENSSSCG00000005167	SLC24A2	1:203059558-203333767	0	0.00237667	-8.63354	0.00521894	0.03698	down
ENSSSCG00000025034	LAPTM5	6:87363665-87390238	0	0.0255897	-8.6978	0.00477015	0.0345243	down
ENSSSCG00000034746	CAPN8	10:19624172-19731940	0	0.0105963	-8.69906	0.000647489	0.00698242	down
ENSSSCG00000033327	PDGFB	5:8986462-9007462	0	0.0345107	-8.75445	0.000501993	0.00563828	down
ENSSSCG00000039517	ENSSSCG00000039517	9:120126689-120148778	0	0.03337	-8.78182	0.000292552	0.00356565	down
ENSSSCG00000036177	ENSSSCG00000036177	5:35245308-35274685	0	0.0256933	-8.79556	0.00471095	0.0341954	down
ENSSSCG00000004181	VNN1	1:31003338-31023731	0	0.036352	-8.81481	0.000304705	0.00369322	down
ENSSSCG00000002632	SLC28A1	7:52606449-52652954	0	0.0180943	-8.85784	0.000490843	0.00553576	down
ENSSSCG00000038278	NTSR1	17:61989601-62032547	0	0.0182233	-8.88055	0.00383786	0.0292638	down
ENSSSCG00000033017	ENSSSCG00000033017	11:47832817-47904904	0	0.0108083	-8.88479	0.00568062	0.0393849	down
ENSSSCG00000009045	HHIP	8:83583738-83681390	0	0.155163	-8.91219	0.000231422	0.00291803	down
ENSSSCG00000022550	DGKG	13:123963505-124182871	0	0.00424533	-8.97402	0.00330054	0.0258727	down
ENSSSCG00000015681	ENSSSCG00000015681	15:11478118-11498529	0	0.0417357	-8.98475	0.00376018	0.0288306	down
ENSSSCG00000036078	ENSSSCG00000036078	15:62264268-62416294	0	0.00556567	-9.01136	0.00338902	0.0264433	down
ENSSSCG00000005249	FAM189A2	1:222658739-222725645	0	0.0168537	-9.03282	0.00354167	0.0274072	down
ENSSSCG00000033043	SHANK2	2:2503193-3013678	0	0.0156327	-9.08745	0.000142357	0.00193659	down
ENSSSCG00000000540	OVCH1	5:44228207-44311394	0	0.011034	-9.10553	0.000177128	0.0023314	down
ENSSSCG00000015732	TFCP2L1	15:30072291-30131067	0	0.016516	-9.11752	0.0030575	0.0243776	down
ENSSSCG00000039001	ENSSSCG00000039001	6:73938822-73943856	0	0.210025	-9.31428	7.53209e-05	0.00112299	down
ENSSSCG00000023162	CDH3	6:18191664-18238129	0	0.0231393	-9.32905	6.80656e-05	0.00102954	down
ENSSSCG00000009995	HORMAD2	14:47081212-47184719	0	0.0317533	-9.33928	0.00239971	0.020207	down
ENSSSCG00000021909	ENSSSCG00000021909	5:64938746-64953877	0	0.0726423	-9.36659	0.00200254	0.0175158	down
ENSSSCG00000034953	ENSSSCG00000034953	11:9168334-9210761	0	0.0275603	-9.47661	0.00240127	0.0202124	down
ENSSSCG00000008141	ST6GAL2	3:48648716-48718807	0	0.0173677	-9.49618	0.00159923	0.0144977	down
ENSSSCG00000004195	ARG1	1:32006042-32051376	0	0.0305133	-9.54175	0.00176064	0.0157522	down
ENSSSCG00000035025	ADGRV1	2:97775485-98002203	0	0.005566	-9.57028	4.7873e-05	0.000759242	down
ENSSSCG00000004204	TMEM244	1:33470251-33492702	0	0.0582657	-9.57453	0.0018493	0.0164114	down
ENSSSCG00000013885	FCHO1	2:59958124-59990490	0	0.0408923	-9.62153	6.51937e-05	0.000991578	down
ENSSSCG00000014877	ENSSSCG00000014877	9:11681643-11803749	0	0.0155577	-9.76156	0.00124336	0.0119021	down
ENSSSCG00000022919	KIF5C	15:3190343-3361466	0	0.00891833	-9.84417	0.000977855	0.00979733	down
ENSSSCG00000007909	ABAT	3:33908963-34017770	0	0.0148297	-9.90186	2.58096e-05	0.000444753	down
ENSSSCG00000008465	KCNG3	3:97830262-97884063	0	0.0298837	-9.92436	1.41651e-05	0.000265848	down
ENSSSCG00000032439	ENSSSCG00000032439	Y:1644408-2005323	0	0.004963	-9.97066	0.00696072	0.045979	down
ENSSSCG00000011204	KCNH8	13:6103988-6531931	0	0.00461467	-10.1539	0.00637305	0.0428299	down
ENSSSCG00000038138	TFEC	18:30122494-30169386	0	0.044336	-10.2464	0.000539643	0.00600148	down
ENSSSCG00000013341	ENSSSCG00000013341	2:34931070-35377716	0	0.00478933	-10.2663	0.000425501	0.00489974	down
ENSSSCG00000016431	GALNTL5	18:5353817-5438227	0	0.0257683	-10.3364	2.9486e-06	6.61006e-05	down
ENSSSCG00000015864	MYO7B	15:59709944-59802964	0	0.0239693	-10.3521	6.71241e-06	0.000136251	down
ENSSSCG00000038606	ENSSSCG00000038606	1:103906316-103921908	0	0.14064	-10.3549	0.000367366	0.00433516	down
ENSSSCG00000009197	GRID2	8:125819941-126451187	0	0.003765	-10.4389	0.000387746	0.00452928	down
ENSSSCG00000014318	TRPC7	2:138355699-138510536	0	0.141597	-10.4603	0.000618537	0.00670654	down
ENSSSCG00000038858	CFAP61	17:28111660-28372543	0	0.00926167	-10.4621	0.000379909	0.00445199	down
ENSSSCG00000036515	ENSSSCG00000036515	X:69497822-69697022	0	0.0117043	-10.4792	0.00406702	0.030563	down
ENSSSCG00000011039	SLC39A12	10:44239274-44320971	0	0.0305593	-10.5605	1.74328e-06	4.15919e-05	down
ENSSSCG00000016059	STAT4	15:95642527-95763523	0	0.135313	-10.5695	0.00401698	0.0303082	down
XLOC_011960	XLOC_011960	1:144781976-144821012	0	0.0695357	-10.61	0.00385316	0.0293435	down
ENSSSCG00000037269	LANCL3	X:33422105-33534295	0	0.164003	-10.6123	0.000352408	0.00417792	down
ENSSSCG00000017003	KCNIP1	16:53255201-53503993	0	0.0678153	-10.6756	9.82879e-07	2.50898e-05	down
ENSSSCG00000032790	ENSSSCG00000032790	12:7463025-7518577	0	0.063848	-10.7203	0.000203597	0.00261911	down
ENSSSCG00000026457	ENSSSCG00000026457	3:15351868-15448192	0	0.0302847	-10.8031	0.00293115	0.0236801	down
ENSSSCG00000009926	ENSSSCG00000009926	14:41061763-41077639	0	0.196708	-10.8132	0.00317067	0.0250972	down
ENSSSCG00000015914	SCN7A	15:72945284-73026656	0	0.043905	-10.9842	6.69835e-07	1.78911e-05	down
ENSSSCG00000015700	TMEM163	15:17262138-17543398	0	0.0123743	-11.0461	0.000104452	0.00149036	down
ENSSSCG00000032152	ENSSSCG00000032152	13:147609337-147660653	0	0.071776	-11.0901	0.000109221	0.00154632	down
ENSSSCG00000031476	KLHL6	13:121430658-121486989	0	0.0674973	-11.1561	5.02025e-08	1.77344e-06	down
ENSSSCG00000004094	PPP1R14C	1:15867840-15949956	0	0.047315	-11.1753	2.36672e-08	9.11e-07	down
ENSSSCG00000031180	ENSSSCG00000031180	14:88433186-88459307	0	0.176832	-11.431	2.92586e-09	1.33783e-07	down
ENSSSCG00000038556	ENSSSCG00000038556	AEMK02000324.1:220211-354617	0	0.034505	-11.4477	2.04424e-08	8.00947e-07	down
ENSSSCG00000031222	ENSSSCG00000031222	AEMK02000324.1:47601-140389	0	0.056555	-11.5395	3.80833e-05	0.000621999	down
ENSSSCG00000034846	ENSSSCG00000034846	AEMK02000695.1:14118-14844	0	9.93325	-12.0192	0.000815462	0.00843658	down
ENSSSCG00000037723	ENSSSCG00000037723	8:136964028-137056313	0	0.107077	-12.4092	1.12891e-05	0.000218037	down
ENSSSCG00000037425	NFAM1	5:6258736-6351287	0	0.121734	-12.7227	0.000419332	0.00484765	down
ENSSSCG00000015434	ENSSSCG00000015434	9:105951383-105986060	0	1.26662	-12.8709	0.000124515	0.00172729	down
ENSSSCG00000011813	P3H2	13:127414958-127572844	0	0.10984	-13.0886	1.50414e-15	1.84043e-13	down
ENSSSCG00000001964	NPAS3	7:65928449-66204892	0	0.062639	-13.2984	6.29746e-18	1.05288e-15	down
ENSSSCG00000007728	ENSSSCG00000007728	3:15027045-15251555	0	0.082519	-13.4104	2.22448e-16	2.95277e-14	down
ENSSSCG00000008254	ENSSSCG00000008254	3:63977751-64418025	0	0.077573	-13.582	6.34781e-16	7.94455e-14	down
ENSSSCG00000017194	ENSSSCG00000017194	12:5430943-5451140	0	2.31818	-14.7686	1.28546e-08	5.23312e-07	down
ENSSSCG00000032650	ENSSSCG00000032650	16:18758900-18779452	0	4.46532	-15.6878	2.87668e-05	0.000489923	down

## Sheet: lncRNA
Additional file 3 List of differentially expressed (DE) genes for D4 versus D0. List of differentially expressed (DE) lncRNAs for D4 versus D0.
gene_id	gene_name	gene_locus	D4_FPKM	D0_FPKM	log2FoldChange	pvalue	padj	up or down
ENSSSCG00000040323	RGS21	10:1228328-1457113	0.172426	0	14.7835	6.7911e-29	2.97477e-26	up
XLOC_093444	XLOC_093444	4:12917882-13019428	0.28249	0	14.3215	2.27484e-33	1.77941e-30	up
XLOC_048087	XLOC_048087	14:122062987-122400036	0.0810147	0	14.2532	1.27057e-07	4.0389e-06	up
XLOC_055431	XLOC_055431	15:93322813-93414608	0.248432	0	13.9912	2.13462e-24	6.67892e-22	up
XLOC_091108	XLOC_091108	4:70928916-70960617	0.517687	0	13.5089	1.38851e-14	1.53592e-12	up
XLOC_054735	XLOC_054735	15:70906886-70986116	0.177952	0	13.2862	0.000196838	0.00254195	up
XLOC_050451	XLOC_050451	15:63830907-63976765	0.21796	0	13.2489	1.82993e-13	1.71278e-11	up
ENSSSCG00000040730	ENSSSCG00000040730	14:118157260-118629484	0.0268677	0	13.1442	1.06423e-17	1.71389e-15	up
XLOC_131157	XLOC_131157	8:129507926-129581256	0.173826	0	13.1442	1.96826e-12	1.64537e-10	up
XLOC_051969	XLOC_051969	15:110814226-110865897	0.239985	0	13.1026	2.01465e-06	4.7276e-05	up
XLOC_135075	XLOC_135075	9:126481287-126596911	0.105371	0	13.0863	1.23383e-06	3.07434e-05	up
XLOC_111664	XLOC_111664	6:26385868-26484038	0.110974	0	12.9299	2.74487e-06	6.19776e-05	up
ENSSSCG00000038924	ENSSSCG00000038924	2:18618271-18726355	0.0990723	0	12.905	0.000386165	0.00451322	up
XLOC_058572	XLOC_058572	16:36876107-36929178	0.18061	0	12.7365	1.75726e-06	4.18799e-05	up
XLOC_021743	XLOC_021743	11:68359875-68390734	0.299457	0	12.6792	4.0563e-06	8.71471e-05	up
XLOC_109014	XLOC_109014	6:101234626-101312302	0.11638	0	12.6508	3.34759e-06	7.43584e-05	up
XLOC_019689	XLOC_019689	10:56477599-56547968	0.125134	0	12.6211	5.54418e-06	0.000115317	up
ENSSSCG00000000932	NTS	5:96247021-96272970	0.680374	0	12.6027	1.05213e-09	5.39666e-08	up
XLOC_111653	XLOC_111653	6:25935237-26176958	0.0354073	0	12.5792	0.000411916	0.00478102	up
XLOC_055011	XLOC_055011	15:82459267-82546859	0.0933733	0	12.5159	4.46003e-06	9.48385e-05	up
ENSSSCG00000035273	ENSSSCG00000035273	3:44827899-45026074	0.039104	0	12.4364	0.000480498	0.00543588	up
XLOC_083862	XLOC_083862	3:106239447-106293340	0.135273	0	12.3399	8.18242e-06	0.000162476	up
XLOC_053408	XLOC_053408	15:11675447-11711835	0.195324	0	12.3056	6.92169e-06	0.000139851	up
XLOC_108938	XLOC_108938	6:97497344-97537668	0.152094	0	12.0943	1.62181e-11	1.1801e-09	up
XLOC_054688	XLOC_054688	15:69734419-69814067	0.073234	0	12.0266	0.000735352	0.00777302	up
XLOC_081555	XLOC_081555	3:21069156-21157450	0.064053	0	11.9817	0.000772393	0.00808264	up
XLOC_044767	XLOC_044767	14:4628295-4654250	0.215209	0	11.9655	1.47566e-05	0.000274596	up
XLOC_132326	XLOC_132326	9:31644803-31684295	0.140534	0	11.955	0.000796729	0.00827797	up
XLOC_109043	XLOC_109043	6:102395714-102432937	0.144974	0	11.9145	0.000834196	0.00859387	up
XLOC_051151	XLOC_051151	15:87303553-87318866	0.348312	0	11.8979	3.89595e-10	2.21634e-08	up
XLOC_031313	XLOC_031313	13:97049574-97069652	0.259741	0	11.8669	1.94354e-05	0.000348057	up
XLOC_132848	XLOC_132848	9:50138681-50161571	0.216826	0	11.7929	1.83355e-10	1.13087e-08	up
XLOC_137127	XLOC_137127	9:41624945-41639443	1.28944	0	11.7895	2.05244e-10	1.25216e-08	up
XLOC_099136	XLOC_099136	5:42299654-42314014	0.38626	0	11.7727	2.08052e-10	1.26226e-08	up
XLOC_004889	XLOC_004889	1:170093014-170136140	0.111783	0	11.7536	4.3677e-05	0.000701845	up
XLOC_002190	XLOC_002190	1:74883820-74903268	1.40518	0	11.673	8.08299e-10	4.25562e-08	up
XLOC_019731	XLOC_019731	10:57633728-57698945	0.0705153	0	11.6711	0.00108089	0.0106255	up
XLOC_017013	XLOC_017013	10:34330762-34401122	0.065326	0	11.67	0.00108267	0.0106335	up
XLOC_096795	XLOC_096795	4:114660232-114727292	0.064277	0	11.5906	0.00118404	0.0114191	up
XLOC_048272	XLOC_048272	14:130675804-130741465	0.105915	0	11.5872	0.00118983	0.0114699	up
XLOC_132770	XLOC_132770	9:47320486-47340368	0.1996	0	11.4724	5.18909e-05	0.000812376	up
XLOC_076795	XLOC_076795	2:19047152-19081531	0.11041	0	11.4095	9.40952e-05	0.00136663	up
XLOC_028990	XLOC_028990	13:12277355-12325112	0.079951	0	11.4049	5.69428e-05	0.000879543	up
XLOC_133373	XLOC_133373	9:71383404-71444276	0.061743	0	11.3929	0.00148225	0.0136922	up
XLOC_047054	XLOC_047054	14:85498531-85533353	0.1049	0	11.3422	7.36851e-05	0.00110236	up
ENSSSCG00000039187	ENSSSCG00000039187	11:38774470-39126333	0.00998033	0	11.2813	0.00167019	0.0150352	up
ENSSSCG00000040272	TTC29	8:81746024-81981163	0.0229787	0	11.1517	0.00195651	0.0171887	up
XLOC_079572	XLOC_079572	2:116287206-116362581	0.0420233	0	11.1476	0.000103661	0.00148198	up
XLOC_043272	XLOC_043272	14:80201694-80240358	0.0808377	0	11.1292	0.00256255	0.021316	up
XLOC_068822	XLOC_068822	18:2047578-2236720	0.069572	0	11.0999	0.00206971	0.0180242	up
XLOC_058975	XLOC_058975	16:46010720-46039385	0.105214	0	11.0777	0.00270364	0.0222196	up
XLOC_021101	XLOC_021101	11:22844398-22862415	0.155763	0	10.9713	5.96487e-08	2.06713e-06	up
XLOC_082965	XLOC_082965	3:74220203-74248120	0.097114	0	10.9087	0.0026112	0.0215982	up
XLOC_025482	XLOC_025482	12:31838409-31946972	0.0239913	0	10.8659	0.00346875	0.026912	up
XLOC_145836	XLOC_145836	X:61450097-61458484	0.303978	0	10.8265	0.000181355	0.00237289	up
XLOC_088838	XLOC_088838	3:118963326-118996987	0.0747113	0	10.8111	0.000162064	0.00216435	up
XLOC_024661	XLOC_024661	12:6539573-6559509	0.113049	0	10.6591	0.00427718	0.0317323	up
XLOC_006757	XLOC_006757	1:237286824-237304896	0.118572	0	10.5777	0.000290791	0.00354616	up
XLOC_069477	XLOC_069477	18:26467162-26507287	0.052757	0	10.5659	0.00370085	0.0284208	up
XLOC_013041	XLOC_013041	1:182630667-182646654	0.12941	0	10.5343	3.13214e-06	6.99288e-05	up
XLOC_112086	XLOC_112086	6:41974371-42185754	0.00951033	0	10.4771	0.0040986	0.0307423	up
XLOC_073667	XLOC_073667	2:88807269-88829818	0.087167	0	10.4619	0.0052632	0.0372094	up
XLOC_063287	XLOC_063287	17:15052023-15070407	0.107175	0	10.4498	0.00424264	0.031574	up
ENSSSCG00000010317	DUPD1	14:77601889-77646424	0.110102	0	10.397	1.68456e-06	4.02786e-05	up
XLOC_134650	XLOC_134650	9:108559552-108581250	0.083444	0	10.3309	0.000487593	0.00550761	up
XLOC_116204	XLOC_116204	7:665621-688711	0.0745023	0	10.2681	0.00511297	0.036449	up
XLOC_083457	XLOC_083457	3:88295647-88311130	0.109664	0	10.2491	0.00654293	0.0436767	up
XLOC_082887	XLOC_082887	3:72325070-72343132	0.0913083	0	10.2094	0.000799013	0.00829777	up
XLOC_091145	XLOC_091145	4:72286987-72306935	0.0818767	0	10.1927	0.00553223	0.0385391	up
XLOC_005340	XLOC_005340	1:186512095-186529313	0.0928067	0	10.1651	0.00725128	0.0474917	up
XLOC_148699	XLOC_148699	X:54000686-54021070	0.0775187	0	10.1302	0.00600813	0.0410193	up
XLOC_072208	XLOC_072208	2:51391588-51401771	0.152262	0	10.1215	0.000676695	0.00726518	up
ENSSSCG00000031565	ENSSSCG00000031565	18:52291430-52309547	0.0840637	0	10.0889	7.25665e-06	0.00014608	up
ENSSSCG00000033265	ENSSSCG00000033265	15:119517275-119658752	0.0107997	0	10.0847	0.00631354	0.0425212	up
XLOC_095673	XLOC_095673	4:80799492-80820254	0.0729	0	10.0705	0.00635502	0.0427349	up
XLOC_059881	XLOC_059881	16:75269169-75274023	0.30815	0	10.0647	8.08655e-06	0.000160836	up
XLOC_065634	XLOC_065634	17:15614758-15632853	0.0795663	0	10.0101	0.00675735	0.0449164	up
XLOC_010177	XLOC_010177	1:90931013-90962356	0.0430807	0	9.90341	0.00752486	0.0488324	up
XLOC_099368	XLOC_099368	5:51526047-51529930	0.290235	0	9.6597	6.24e-05	0.000952394	up
XLOC_045631	XLOC_045631	14:40657864-40668764	0.094894	0	9.54098	0.00198005	0.0173468	up
ENSSSCG00000040837	ENSSSCG00000040837	10:68578573-68621321	0.0828947	7.4e-05	9.53735	0.0039396	0.0298875	up
XLOC_132570	XLOC_132570	9:41632267-41639359	0.137329	0	9.4553	0.00204041	0.0178115	up
ENSSSCG00000016200	PRKAG3	15:120810491-120867144	0.185864	0	9.37272	8.46656e-05	0.00124286	up
ENSSSCG00000006726	SPAG17	4:102629400-102826226	0.130731	0	9.18672	0.00298451	0.0239702	up
XLOC_025470	XLOC_025470	12:31137800-31142577	0.160926	0	9.1091	0.00347128	0.0269221	up
XLOC_132032	XLOC_132032	9:13866140-13871648	0.134558	0	9.06906	0.000357664	0.00422978	up
ENSSSCG00000032590	ENSSSCG00000032590	14:56459354-56511246	0.0137047	0	8.99043	0.002968	0.0238726	up
XLOC_117406	XLOC_117406	7:34900090-34906793	0.0991737	0	8.89228	0.00417998	0.0312351	up
XLOC_106213	XLOC_106213	6:27034400-27036476	0.298438	0	8.80391	0.00479483	0.0346588	up
ENSSSCG00000009644	ADAM28	14:8375212-8438615	0.057356	0	8.64873	0.000397143	0.00462672	up
XLOC_008260	XLOC_008260	1:19604697-19610570	0.0917437	0	8.60443	0.00714124	0.0469551	up
XLOC_084102	XLOC_084102	3:112814261-112817561	0.160299	0	8.57038	0.00488263	0.0351659	up
XLOC_046037	XLOC_046037	14:54538666-54541435	0.184389	0	8.53055	0.00595844	0.0407382	up
XLOC_062737	XLOC_062737	16:75269171-75274023	0.102743	0	8.49302	0.00681221	0.0451988	up
ENSSSCG00000034939	ENSSSCG00000034939	8:97432154-97450700	0.0264793	0	8.45605	0.0069981	0.0461803	up
XLOC_049965	XLOC_049965	15:47897009-47898457	0.330988	0	8.45043	0.000799435	0.00829821	up
XLOC_066863	XLOC_066863	17:51943611-51945485	0.243501	0	8.37742	0.000920977	0.00935153	up
XLOC_140434	XLOC_140434	9:134312785-134315154	0.146361	0	7.97122	0.00122688	0.0117752	up
XLOC_121523	XLOC_121523	7:50589135-50590472	0.229162	0	7.80448	0.00156432	0.0142694	up
XLOC_119057	XLOC_119057	7:86241661-86243230	0.192533	0	7.77775	0.00212058	0.0184086	up
XLOC_091255	XLOC_091255	4:76614135-76615572	0.190359	0	7.64045	0.00244296	0.0204846	up
XLOC_115373	XLOC_115373	6:148607064-148607910	0.274246	0	7.38755	0.00337595	0.0263601	up
XLOC_138987	XLOC_138987	9:91680481-91682516	0.105062	0	7.30744	0.0069848	0.0461064	up
ENSSSCG00000040681	FABP4	4:55096228-55101209	2.54606	0.0385223	6.26953	2.92475e-06	6.57005e-05	up
XLOC_079064	XLOC_079064	2:91080034-91199397	0.966499	0.0349107	5.4943	6.96122e-06	0.00014052	up
XLOC_003367	XLOC_003367	1:122085152-122115207	0.533452	0.0114807	4.99546	0.00471198	0.0341954	up
ENSSSCG00000016728	IGFBP1	18:49984804-50022799	0.177785	0.00780733	4.64739	0.00627193	0.0423648	up
XLOC_066856	XLOC_066856	17:51923527-51930042	0.654163	0.0378043	4.3041	0.00295185	0.0237864	up
XLOC_051368	XLOC_051368	15:93266936-93277505	0.404521	0.0248587	4.23067	0.00283159	0.0230548	up
ENSSSCG00000001549	FKBP5	7:31436241-31599937	35.302	2.90071	4.16468	7.81688e-44	1.00709e-40	up
XLOC_115377	XLOC_115377	6:148709720-148715585	0.523046	0.036618	4.07647	0.000689653	0.00736459	up
ENSSSCG00000031262	TXNIP	4:99343052-99356209	25.6059	1.90815	4.03076	1.06416e-18	1.91042e-16	up
XLOC_115374	XLOC_115374	6:148698606-148705861	0.608812	0.0501543	3.85361	0.000429	0.00493485	up
XLOC_040608	XLOC_040608	13:192081674-192213037	0.754489	0.059703	3.61817	2.63777e-08	9.92653e-07	up
XLOC_115375	XLOC_115375	6:148706256-148715853	0.867021	0.0881243	3.56511	0.000645664	0.00696618	up
ENSSSCG00000005979	ANXA13	4:15707607-15831344	0.247955	0.028481	3.54983	0.00546608	0.0382363	up
XLOC_079076	XLOC_079076	2:91143196-91150545	0.316315	0.0330453	3.47201	0.00641095	0.0429922	up
ENSSSCG00000032416	RGS1	10:1144392-1214737	0.213109	0.0306313	3.34157	7.13291e-05	0.00107002	up
ENSSSCG00000035402	RGS9	12:11996142-12089466	0.594734	0.067408	3.23913	0.000789921	0.00821893	up
XLOC_115609	XLOC_115609	6:156626362-156633605	1.53554	0.204471	3.17248	0.000424095	0.00488613	up
ENSSSCG00000011680	PLS1	13:83276466-83437047	0.8028	0.156248	3.08153	0.00134933	0.0127165	up
ENSSSCG00000027325	TRNP1	6:84293621-84300180	3.39704	0.49955	3.02331	1.60378e-06	3.88132e-05	up
XLOC_115607	XLOC_115607	6:156593635-156654997	1.09119	0.164025	3.00954	1.09286e-06	2.76486e-05	up
XLOC_101739	XLOC_101739	5:14056280-14061840	1.72849	0.24249	3.00042	0.000581915	0.00636301	up
ENSSSCG00000014891	GAB2	9:12663661-12860030	4.52465	0.891874	2.87798	6.22947e-08	2.15121e-06	up
XLOC_115601	XLOC_115601	6:156553926-156590503	1.30941	0.225498	2.79555	4.51226e-09	1.99249e-07	up
ENSSSCG00000004390	SESN1	1:75056562-75170379	35.9963	6.16668	2.79042	4.16368e-25	1.40297e-22	up
XLOC_000101	XLOC_000101	1:2827801-2873894	0.658469	0.079611	2.77796	0.00547567	0.038279	up
XLOC_033007	XLOC_033007	13:152418067-152451480	0.451363	0.0824603	2.6826	0.00181872	0.0161794	up
XLOC_010961	XLOC_010961	1:121917425-122026053	1.97935	0.316119	2.6815	6.16444e-12	4.73732e-10	up
ENSSSCG00000002252	ARRDC4	7:81656766-81670241	28.0218	5.24636	2.68019	4.89181e-25	1.62334e-22	up
XLOC_032989	XLOC_032989	13:152269468-152844156	4.04725	0.713222	2.64445	3.10822e-10	1.80955e-08	up
XLOC_080568	XLOC_080568	2:151734765-151835624	1.117	0.364113	2.62056	1.74075e-07	5.33228e-06	up
XLOC_061900	XLOC_061900	16:47071021-47153008	1.14165	0.183647	2.5154	0.00469906	0.0341501	up
XLOC_054650	XLOC_054650	15:67461019-67537267	0.91563	0.191809	2.48877	1.22314e-05	0.000233966	up
XLOC_115602	XLOC_115602	6:156555660-157162518	12.6558	3.27924	2.47962	1.68669e-11	1.2192e-09	up
ENSSSCG00000004332	BACH2	1:57899809-58281728	1.87456	0.572468	2.45918	5.5318e-12	4.28118e-10	up
ENSSSCG00000000456	SLC16A7	5:24712656-24877739	3.57903	0.8179	2.37569	5.27538e-12	4.12648e-10	up
ENSSSCG00000031798	DNAH3	3:24911243-25125934	0.304389	0.0921767	2.36341	0.000888593	0.00905207	up
ENSSSCG00000010861	COQ8A	10:14596599-14656995	8.72757	2.02174	2.35769	1.64456e-14	1.76565e-12	up
ENSSSCG00000005269	TRPM6	1:227811237-228020294	2.78766	0.663708	2.33773	6.74367e-05	0.00102144	up
XLOC_042839	XLOC_042839	14:67079251-67114768	0.750028	0.150021	2.29677	0.00328409	0.0258012	up
XLOC_042108	XLOC_042108	14:40657816-40699885	0.701804	0.171385	2.29645	8.24785e-06	0.000163627	up
ENSSSCG00000007470	RIPOR3	17:52088053-52162554	9.72749	2.42054	2.27582	5.32079e-11	3.53139e-09	up
XLOC_121260	XLOC_121260	7:39598924-39606820	8.03441	1.98618	2.26678	3.29688e-05	0.000551208	up
XLOC_115603	XLOC_115603	6:156566282-156584907	0.813431	0.20199	2.26622	0.00197597	0.0173249	up
ENSSSCG00000034369	SPSB4	13:81850461-81925419	0.320875	0.068176	2.23568	0.00560088	0.038943	up
ENSSSCG00000035822	FAM120C	X:46777923-46904545	14.2517	5.43523	2.2095	8.83868e-25	2.84683e-22	up
ENSSSCG00000016929	PDE4D	16:37897302-38315961	11.8734	3.14808	2.15276	6.33429e-08	2.17792e-06	up
ENSSSCG00000012983	PCNX3	2:6502833-6811685	6.01251	3.03609	2.14669	0.00359699	0.0277496	up
ENSSSCG00000021646	KLF9	1:223720413-223748621	35.8752	9.7417	2.14389	3.53504e-23	9.44201e-21	up
XLOC_079922	XLOC_079922	2:128755565-128800161	0.781169	0.213256	2.13265	7.07462e-06	0.000142547	up
XLOC_024263	XLOC_024263	11:78903642-78918819	1.31758	0.384439	2.10767	0.00149451	0.013759	up
ENSSSCG00000034973	CXCL12	14:91433152-91686258	5.25731	1.65505	2.09963	5.8777e-08	2.04015e-06	up
ENSSSCG00000005992	SHAS2	4:17582849-17675609	3.91935	1.40082	2.09781	1.46736e-07	4.59771e-06	up
XLOC_138052	XLOC_138052	9:71355004-71673567	0.570573	0.180679	1.88458	1.02956e-09	5.30577e-08	up
ENSSSCG00000014136	VCAN	2:91260413-91811674	132.074	44.5411	1.8739	2.12897e-19	4.23897e-17	up
ENSSSCG00000017046	EBF1	16:64359066-64867694	29.6466	10.5736	1.80475	3.85811e-17	5.90912e-15	up
ENSSSCG00000036755	TENT5B	6:84304395-84310831	3.45847	1.15718	1.80147	0.00409364	0.0307156	up
XLOC_128633	XLOC_128633	8:45546734-45571884	2.74742	0.947808	1.79112	1.01902e-07	3.32123e-06	up
ENSSSCG00000030005	LGALSL	3:77472166-77648661	21.776	7.30239	1.74205	3.62069e-10	2.07051e-08	up
ENSSSCG00000013622	TMEM205	2:70035009-70060509	5.49723	1.95481	1.71288	1.58514e-08	6.35854e-07	up
ENSSSCG00000015211	PKNOX2	9:52349651-52608501	0.762389	0.241621	1.674	8.86385e-07	2.29204e-05	up
ENSSSCG00000009794	MLXIP	14:30575109-30646258	4.09548	1.5827	1.62901	3.03235e-09	1.38364e-07	up
ENSSSCG00000016878	FGF10	16:28694162-28778262	1.66924	0.67029	1.59646	0.000519656	0.00580986	up
ENSSSCG00000016067	STK17B	15:100029998-100066584	33.6612	14.0601	1.57041	3.85146e-14	3.92348e-12	up
ENSSSCG00000002828	LPCAT2	6:29997765-30056713	7.44133	2.97917	1.56378	4.99014e-10	2.76694e-08	up
ENSSSCG00000004165	PDE7B	1:27958268-28302666	23.4612	9.52118	1.56164	1.99886e-07	6.01361e-06	up
ENSSSCG00000038125	NUP210L	4:95574318-95699439	52.8369	21.3289	1.55834	1.4296e-08	5.76631e-07	up
ENSSSCG00000028549	ECM2	3:42182534-42299035	98.6387	41.3433	1.53684	2.21893e-06	5.1373e-05	up
ENSSSCG00000011102	NRP1	10:56244105-56567071	25.2678	10.0286	1.51746	3.32884e-08	1.22741e-06	up
ENSSSCG00000036360	LURAP1L	1:209540300-209700740	2.55243	0.903464	1.49664	0.00398154	0.0301117	up
ENSSSCG00000005011	NEMF	1:179456985-179686694	17872.1	7871.21	1.49151	3.77034e-14	3.85879e-12	up
ENSSSCG00000027206	PARD6B	17:52087298-52213850	1.95067	0.987196	1.44533	0.00304398	0.0242964	up
ENSSSCG00000010698	FGFR2	14:131181713-131289428	14.537	6.35996	1.42444	4.01239e-07	1.12091e-05	up
ENSSSCG00000011401	LSMEM2	13:32753199-32790485	1.33436	0.599399	1.41881	0.000152321	0.00205395	up
ENSSSCG00000011061	PDSS1	10:49068945-49120386	4.43128	1.89694	1.3415	7.87811e-07	2.07637e-05	up
XLOC_024817	XLOC_024817	12:13788678-13841189	0.757978	0.362867	1.33101	0.00661099	0.0440773	up
ENSSSCG00000021206	IL1RAP	13:127933596-128075570	11.0006	5.31762	1.32335	5.49591e-11	3.62564e-09	up
ENSSSCG00000010756	MGMT	14:138497220-138771540	100.558	48.5437	1.31381	1.15511e-10	7.37585e-09	up
ENSSSCG00000001860	NRG4	7:56179982-56311807	1.18527	0.576961	1.30712	0.000158067	0.00211743	up
ENSSSCG00000004648	FAM227B	1:122061660-122526852	5.88525	3.49247	1.30388	2.0128e-07	6.04724e-06	up
ENSSSCG00000035058	PID1	15:130079132-130332729	40.4433	19.9445	1.26431	0.00333711	0.026094	up
ENSSSCG00000028947	PELI1	3:77740456-77796910	14.9716	7.93543	1.2257	1.45476e-06	3.54812e-05	up
ENSSSCG00000011867	MYLK	13:136510195-136834039	118.785	56.8721	1.2126	0.0058427	0.0401528	up
ENSSSCG00000009276	XPO4	11:1105047-1209766	13.0626	8.02539	1.19779	9.33217e-08	3.06437e-06	up
ENSSSCG00000033844	CYP1B1	3:102131167-102206375	143.509	74.5557	1.19616	2.40401e-08	9.21619e-07	up
ENSSSCG00000038650	TLCD1	12:44957091-44962999	145.082	77.5291	1.16781	3.9737e-06	8.56614e-05	up
ENSSSCG00000028516	LARP4	5:16284949-16353555	58.7704	27.1557	1.16123	5.86605e-09	2.54412e-07	up
ENSSSCG00000005196	DMAC1	1:214448041-214455862	4.8459	2.41064	1.15959	0.0062729	0.0423648	up
ENSSSCG00000023520	PCSK5	1:228854562-229308906	24.2286	13.2561	1.14233	0.000539809	0.00600148	up
ENSSSCG00000009565	GAS6	11:78848803-78881970	57.8212	30.579	1.14015	4.52189e-07	1.25365e-05	up
ENSSSCG00000023243	NFIA	6:150828561-151229442	5.6436	3.99187	1.12049	0.00143598	0.0133834	up
ENSSSCG00000030546	HSD11B1L	2:73286903-73294718	148.038	83.1869	1.10739	6.64539e-08	2.25655e-06	up
ENSSSCG00000009077	HSPA4L	8:96951880-97089996	17.9845	10.9664	1.09195	1.17635e-08	4.81578e-07	up
ENSSSCG00000006277	SPIDR	4:79872882-80190797	32.0264	19.6481	1.08343	1.67036e-07	5.13822e-06	up
ENSSSCG00000025308	IL17D	11:1027725-1095143	7.69079	3.95484	1.07805	3.90547e-06	8.4486e-05	up
ENSSSCG00000011169	PRXL2C	10:25353693-25445814	23.8655	14.1244	1.05009	6.67358e-07	1.78685e-05	up
ENSSSCG00000031666	C11orf95	2:8281207-8354862	1.49463	0.871538	1.04937	0.006919	0.0457548	up
ENSSSCG00000020910	STYXL1	3:10120097-10205233	2.72286	1.60238	1.04721	2.23409e-05	0.000393653	up
ENSSSCG00000025703	REV3L	1:77195253-77480864	34.2117	21.1626	1.03918	4.98413e-08	1.76362e-06	up
ENSSSCG00000023141	RNLS	14:100315324-100605201	0.613967	0.325862	1.03867	2.53928e-05	0.0004393	up
ENSSSCG00000017142	BAIAP2	12:1603540-1673353	2.7609	2.50526	1.03221	0.000589761	0.00643676	up
ENSSSCG00000040202	CRLS1	17:14859585-14896019	9.53271	5.65861	1.00716	1.52995e-06	3.71495e-05	up
ENSSSCG00000014433	PCYOX1L	2:150526179-150540505	4.83953	2.65135	1.00563	0.00296588	0.0238644	up
ENSSSCG00000026264	HSPB11	6:158338599-158397056	8.77212	5.20989	1.00535	0.000274611	0.00337326	up
ENSSSCG00000000488	MDM2	5:33042686-33164514	36.9375	20.7903	1.00302	3.53714e-05	0.000584241	up
ENSSSCG00000028076	ZBTB7C	1:97610694-98015437	1.94965	4.43238	-1.00374	0.00195643	0.0171887	down
ENSSSCG00000016432	PRKAG2	18:5474946-5746613	1.88974	4.93213	-1.00695	0.00450045	0.0330214	down
ENSSSCG00000004110	TAB2	1:16521608-16611933	5.1611	12.9617	-1.01148	0.00403991	0.0304391	down
ENSSSCG00000022155	RBPJ	8:19932466-20166754	4.70408	11.34	-1.01354	5.84383e-06	0.000120519	down
ENSSSCG00000029458	SLC16A2	X:59747966-59920982	3.52822	8.46704	-1.01777	2.61411e-06	5.92081e-05	down
ENSSSCG00000004787	GPR176	1:131355323-131504849	1.48333	3.74284	-1.02737	0.000213688	0.00272633	down
ENSSSCG00000026146	GALNT5	15:64124746-64285934	6.44708	14.8261	-1.02953	5.62142e-07	1.53135e-05	down
ENSSSCG00000009023	DCLK2	8:78634952-78854848	0.476112	1.14882	-1.04182	0.00212262	0.018419	down
ENSSSCG00000008188	MGAT4A	3:55560069-55687835	8.90522	17.9541	-1.04441	4.55263e-07	1.26058e-05	down
ENSSSCG00000010943	AOPEP	10:27040657-27472353	3.07049	6.04963	-1.04487	0.000564671	0.00621167	down
ENSSSCG00000022993	TBC1D8B	X:87217483-87292524	1.49458	3.51305	-1.04907	4.94758e-05	0.00078065	down
ENSSSCG00000008316	NAGK	3:71500340-71513012	2.17895	5.34571	-1.04917	0.00300384	0.0240707	down
ENSSSCG00000029082	KMT2E	9:104911799-105264230	9.04616	20.8235	-1.04974	6.03488e-06	0.000123992	down
ENSSSCG00000008144	NCK2	3:49063816-49199320	2.04544	4.80137	-1.05453	3.23576e-05	0.000543214	down
ENSSSCG00000007155	C20orf194	17:32284782-32437831	2.922	7.16859	-1.06237	5.38022e-06	0.000112751	down
ENSSSCG00000010493	PDLIM1	14:106744138-106796292	5.03337	12.5478	-1.06381	6.84728e-05	0.00103356	down
ENSSSCG00000007874	ABCC1	3:28360872-28485842	1.88246	4.37922	-1.06832	0.000419676	0.00484796	down
ENSSSCG00000015523	RALGPS2	9:120562409-120724218	1.82393	4.75385	-1.07165	1.294e-06	3.20602e-05	down
ENSSSCG00000033051	POLE	14:22798183-22853547	2.00699	2.99862	-1.07381	0.0015532	0.0141979	down
ENSSSCG00000012999	CAPN1	2:6909112-7025924	6.366	15.76	-1.07944	1.37773e-07	4.34799e-06	down
ENSSSCG00000000035	TTLL1	5:5793730-5831302	0.95349	3.23686	-1.08192	0.00645604	0.0431888	down
ENSSSCG00000036466	METTL21A	15:110754023-110791989	2.37853	4.85646	-1.08731	0.00602625	0.0411046	down
ENSSSCG00000005617	STXBP1	1:268113229-268205801	1.01784	2.45643	-1.08842	0.000127612	0.00176672	down
ENSSSCG00000013054	ATL3	2:8361693-8410656	24.8699	61.5029	-1.09458	6.69478e-07	1.78911e-05	down
XLOC_036493	XLOC_036493	13:54709263-54837273	4.41204	10.6674	-1.09727	0.000117044	0.00164117	down
ENSSSCG00000006811	SLC6A17	4:109918601-109974258	2.18588	5.73343	-1.10482	2.77239e-05	0.000475496	down
ENSSSCG00000039191	CBX5	5:19446089-19484629	4.20681	10.6999	-1.10487	3.61146e-06	7.95757e-05	down
ENSSSCG00000008510	LTBP1	3:106300751-106725644	47.9281	124.367	-1.11084	4.66938e-09	2.05359e-07	down
ENSSSCG00000006767	MAGI3	4:106881654-107120049	2.37118	6.12126	-1.12274	3.08903e-05	0.000522037	down
ENSSSCG00000023924	PDE1A	15:87619056-87899271	6.51384	14.6963	-1.12613	8.23151e-05	0.00121242	down
ENSSSCG00000011972	FILIP1L	13:158889988-159191761	3.1555	6.89115	-1.12864	5.81915e-08	2.02947e-06	down
ENSSSCG00000032398	VGLL3	13:168790019-168848834	9.28425	30.3023	-1.12967	1.8849e-06	4.46786e-05	down
XLOC_057099	XLOC_057099	16:6378114-6430550	0.442959	1.17306	-1.13684	0.0063422	0.0426618	down
ENSSSCG00000017052	ADAM19	16:65715625-65814756	2.55728	6.76059	-1.14736	2.19307e-07	6.51732e-06	down
ENSSSCG00000033120	PALM2	1:250680933-251190886	4.00359	11.0755	-1.15542	0.000589836	0.00643676	down
ENSSSCG00000001787	IL16	7:49843514-50102059	1.37388	3.93111	-1.15567	4.20684e-06	8.99788e-05	down
ENSSSCG00000014321	KLHL3	2:139632862-139955552	0.673886	1.53887	-1.15856	0.0041373	0.0309632	down
ENSSSCG00000004973	UACA	1:168353121-168453172	2.10618	5.72864	-1.16281	4.60395e-07	1.27157e-05	down
ENSSSCG00000009650	DOCK5	14:9197090-9434099	1.71446	4.35311	-1.1638	4.98438e-08	1.76362e-06	down
XLOC_017710	XLOC_017710	10:48583637-48656799	1.34385	2.88603	-1.17002	0.00448731	0.0329789	down
ENSSSCG00000009018	SH3D19	8:77689553-77876646	6.45446	13.7084	-1.17203	1.74872e-08	6.95006e-07	down
ENSSSCG00000006169	ZFHX4	4:59387067-59588011	1.75947	4.81432	-1.17871	6.72278e-06	0.000136336	down
XLOC_092956	XLOC_092956	4:129905037-130115461	1.41582	3.34256	-1.18422	2.37767e-05	0.000415799	down
ENSSSCG00000011811	LPP	13:125779975-126465579	12.2886	32.4398	-1.20078	2.40693e-08	9.21619e-07	down
ENSSSCG00000017694	ACACA	12:38581451-38875134	6.85296	18.5205	-1.20874	9.1481e-09	3.8237e-07	down
ENSSSCG00000016682	PLEKHA8	18:42845609-42970016	3.33988	9.37794	-1.21846	2.27155e-08	8.77452e-07	down
ENSSSCG00000017298	TANC2	12:15454242-15813858	1.11424	2.97286	-1.22479	2.90776e-08	1.08747e-06	down
XLOC_049042	XLOC_049042	15:13250633-13398682	0.105427	0.36643	-1.22671	0.00736908	0.0480888	down
ENSSSCG00000021749	MCF2L2	13:121095266-121388378	0.447609	1.12927	-1.22671	0.00124993	0.0119523	down
ENSSSCG00000029039	BRCA2	11:8806842-8860435	0.607817	1.54848	-1.23384	0.00044022	0.00504273	down
ENSSSCG00000006038	ZFPM2	4:31606774-32094270	0.661634	1.90481	-1.23838	1.24004e-07	3.96487e-06	down
ENSSSCG00000004458	TPBG	1:83847817-83853734	4.09792	11.6177	-1.23966	0.00452125	0.0331075	down
ENSSSCG00000035051	ADORA2B	12:59424457-59449700	3.41155	10.2393	-1.24674	3.28737e-07	9.38721e-06	down
ENSSSCG00000008903	KIAA1211	8:55336005-55608931	1.21384	3.53163	-1.24751	0.000592804	0.00646593	down
ENSSSCG00000030820	STK4	17:47387600-47475718	1.13043	3.29822	-1.25849	1.38377e-07	4.36076e-06	down
ENSSSCG00000028905	TNIK	13:109643895-110052264	0.717355	2.14026	-1.25879	1.18776e-06	2.97988e-05	down
ENSSSCG00000002662	C16orf74	6:3181123-3211165	20.1475	60.6076	-1.26002	3.6226e-09	1.62586e-07	down
ENSSSCG00000010483	PLCE1	14:105422502-105764725	0.838498	1.9921	-1.26389	2.41781e-08	9.2417e-07	down
ENSSSCG00000001814	IQGAP1	7:52958096-53130721	41.399	118.666	-1.27437	1.41509e-10	8.86991e-09	down
ENSSSCG00000010302	USP54	14:76304302-76439559	1.84385	4.39947	-1.27911	1.77996e-07	5.41454e-06	down
ENSSSCG00000033760	LTBP4	6:48831454-48866683	0.954925	2.86172	-1.28259	6.83612e-05	0.00103316	down
XLOC_132589	XLOC_132589	9:42004428-42100620	1.19376	2.30659	-1.28464	0.00110205	0.01079	down
ENSSSCG00000002332	SIPA1L1	7:94750741-95171117	1.62128	3.60875	-1.2877	2.09511e-07	6.26019e-06	down
ENSSSCG00000026981	MRPS6	13:197688331-197756771	20.1383	59.5834	-1.30237	2.93019e-08	1.0933e-06	down
ENSSSCG00000017330	MAP3K14	12:18121114-18184103	1.10642	3.1227	-1.30545	0.00355963	0.0275158	down
ENSSSCG00000014249	2020-03-03	2:129880661-130026447	5.38022	17.0252	-1.30668	3.44283e-05	0.000571248	down
ENSSSCG00000012153	RAI2	X:14246779-14309143	0.459615	1.36975	-1.31321	6.02255e-06	0.000123855	down
ENSSSCG00000005229	VLDLR	1:219175738-219379717	10.3618	20.4709	-1.31394	2.30392e-08	8.88389e-07	down
XLOC_116740	XLOC_116740	7:16994678-17052610	0.250755	0.753441	-1.32005	0.00456365	0.0333766	down
ENSSSCG00000002444	FBLN5	7:113423632-113512182	1.70205	4.9968	-1.32221	0.000873357	0.0089301	down
ENSSSCG00000033185	PPP2R3A	13:76910750-77183445	4.36209	12.8709	-1.32839	5.84177e-08	2.03413e-06	down
ENSSSCG00000006197	SULF1	4:65595949-65778884	30.9801	93.6939	-1.33819	2.46287e-09	1.15014e-07	down
XLOC_144478	XLOC_144478	X:24408630-24693629	0.283456	0.848551	-1.34822	2.16679e-08	8.41435e-07	down
ENSSSCG00000025130	KLF12	11:45988229-46459834	3.45313	10.7949	-1.35306	8.03127e-07	2.09655e-05	down
ENSSSCG00000013658	S1PR2	2:69050430-69058700	3.43072	10.5127	-1.35466	0.000173455	0.00228856	down
ENSSSCG00000027941	LSAMP	13:143651792-144304151	3.00646	9.38354	-1.36854	1.71266e-11	1.23391e-09	down
ENSSSCG00000028623	RARRES1	13:98461316-98506380	1.50519	4.60355	-1.40027	1.15396e-08	4.73298e-07	down
ENSSSCG00000033879	ZNF280B	14:48750012-48877223	2.07754	6.10796	-1.42178	7.94855e-07	2.08531e-05	down
ENSSSCG00000029998	KLF7	15:110229141-110379378	3.73546	13.2908	-1.42233	1.20182e-06	3.0014e-05	down
ENSSSCG00000007171	EBF4	17:32874812-32943894	0.134691	0.51561	-1.42303	0.00565804	0.0392532	down
ENSSSCG00000025770	ST6GAL1	13:124698132-124837843	1.07831	2.24102	-1.42371	2.10573e-06	4.91123e-05	down
ENSSSCG00000000807	SLC38A1	5:76877011-77077537	1.98848	6.51647	-1.42409	9.7704e-12	7.35365e-10	down
XLOC_116746	XLOC_116746	7:17198462-17236660	0.248717	0.810613	-1.43287	0.00690276	0.0456612	down
ENSSSCG00000007458	NCOA3	17:49528146-49804403	2.66354	7.74459	-1.44006	6.98841e-10	3.76386e-08	down
ENSSSCG00000002410	CEP128	7:103345650-103760323	0.471361	1.93784	-1.45132	2.83239e-08	1.06406e-06	down
ENSSSCG00000029482	CHST15	14:133450340-133544776	1.64464	5.15086	-1.46472	3.50703e-07	9.94961e-06	down
ENSSSCG00000001909	STRA6	7:59317963-59347264	1.35092	4.39762	-1.46714	3.22897e-05	0.000543171	down
ENSSSCG00000022296	CDK15	15:105367514-105506114	1.08638	3.74066	-1.48648	5.53143e-07	1.50871e-05	down
ENSSSCG00000011074	ARHGAP21	10:50534972-50680154	2.92594	9.99987	-1.48931	4.38896e-13	4.05599e-11	down
ENSSSCG00000003705	CABLES1	6:108024554-108227744	1.09156	3.75592	-1.49885	3.13131e-10	1.80955e-08	down
ENSSSCG00000040166	FLRT2	7:107812613-107915396	2.15709	7.27921	-1.49946	0.000570308	0.00626445	down
ENSSSCG00000003777	SLC44A5	6:137595332-138009482	0.40062	0.93212	-1.50055	3.95428e-06	8.54109e-05	down
ENSSSCG00000008504	CRIM1	3:103612659-103815997	5.87139	20.1385	-1.51052	3.20245e-10	1.84579e-08	down
ENSSSCG00000031361	CELSR1	5:2980069-3207472	0.37365	0.764128	-1.51355	9.86793e-05	0.00142465	down
XLOC_112040	XLOC_112040	6:41367634-41431381	0.322465	1.11365	-1.51988	0.000109587	0.00155049	down
ENSSSCG00000012141	CA5B	X:12224887-12333790	5.16097	16.3382	-1.52968	5.10093e-11	3.40612e-09	down
ENSSSCG00000035181	RNF24	17:31705370-31799992	1.24659	2.92418	-1.53633	1.61063e-09	7.94504e-08	down
ENSSSCG00000004921	ATP8B1	1:162936675-163068384	2.21905	7.04208	-1.54142	3.85301e-09	1.71174e-07	down
ENSSSCG00000012713	ATP11C	X:114394433-114574974	10.3163	35.971	-1.54652	1.52799e-14	1.65673e-12	down
ENSSSCG00000031831	CADM1	9:42643673-42985554	0.181427	0.6434	-1.5601	0.00198796	0.0174022	down
ENSSSCG00000032397	LBR	10:13389900-13432158	1.94038	6.83845	-1.57809	8.30952e-10	4.36439e-08	down
ENSSSCG00000015960	MAP3K20	15:79174315-79379107	5.47527	17.2173	-1.57919	2.87156e-09	1.32128e-07	down
ENSSSCG00000027525	DHCR24	6:157483688-157595418	3.76975	14.1137	-1.61356	1.94042e-09	9.25904e-08	down
ENSSSCG00000006321	FAM78B	4:84546861-84701137	2.9915	12.2423	-1.61642	3.63484e-07	1.02591e-05	down
ENSSSCG00000031866	TIMP3	5:12185819-12242604	7.42572	27.2743	-1.6218	3.24762e-07	9.2858e-06	down
ENSSSCG00000006889	ARHGAP29	4:123060371-123158548	3.59655	12.8961	-1.62284	2.26595e-14	2.36328e-12	down
ENSSSCG00000024481	PDE4DIP	4:100646940-100877733	1.4235	4.81788	-1.62365	6.79312e-13	6.09766e-11	down
ENSSSCG00000009448	DIAPH3	11:32494290-32994840	0.759487	2.47689	-1.62758	2.32972e-12	1.92549e-10	down
XLOC_011466	XLOC_011466	1:132144541-132508772	2.76303	9.56121	-1.63519	8.47492e-08	2.81666e-06	down
XLOC_116738	XLOC_116738	7:16945357-18220157	4.21942	16.3621	-1.65085	2.50826e-15	2.96951e-13	down
ENSSSCG00000015432	ATXN7L1	9:105464484-105777424	3.90642	7.20242	-1.65578	1.0316e-10	6.60649e-09	down
ENSSSCG00000029815	SRGAP1	5:28289785-28605119	3.91051	15.8816	-1.67092	1.31355e-09	6.61366e-08	down
ENSSSCG00000001099	CMAH	7:19842178-19955840	1.91056	7.28075	-1.67504	1.27948e-05	0.000244317	down
XLOC_032924	XLOC_032924	13:151545122-151587076	0.615565	2.05941	-1.68504	0.00385175	0.029343	down
ENSSSCG00000027617	SYNPR	13:44903956-45167638	3.21087	10.9365	-1.69126	4.4061e-05	0.000705942	down
ENSSSCG00000015368	HDAC9	9:87449660-88280771	0.826192	2.53536	-1.69894	1.23245e-08	5.02664e-07	down
ENSSSCG00000025097	TMEM61	6:157439289-157451301	0.691153	2.92797	-1.70484	0.00331889	0.0259701	down
ENSSSCG00000016690	CREB5	18:43844933-44264487	0.606757	2.26901	-1.71022	6.12192e-09	2.64985e-07	down
ENSSSCG00000010325	KCNMA1	14:79353006-80106018	0.505781	1.53692	-1.73305	1.88267e-08	7.44302e-07	down
ENSSSCG00000027935	FHOD3	6:120036818-120586816	0.299899	1.68037	-1.73599	1.74718e-14	1.85761e-12	down
ENSSSCG00000001499	DST	7:28811974-29299171	4.92071	19.7534	-1.74397	2.30304e-15	2.74136e-13	down
XLOC_116733	XLOC_116733	7:16930226-16959046	0.337615	1.38828	-1.77143	0.000114338	0.00161252	down
ENSSSCG00000022092	CYP7B1	4:69615559-69806496	0.936696	3.87691	-1.80435	5.11411e-08	1.80079e-06	down
ENSSSCG00000026404	SERTAD4	9:132737299-132749946	2.13502	8.52187	-1.80437	0.000100076	0.00144107	down
ENSSSCG00000031188	C1orf185	6:160985993-161157733	0.287526	1.03061	-1.83948	6.93788e-10	3.75194e-08	down
ENSSSCG00000013072	FADS2	2:9632454-9671758	18.871	79.9219	-1.84477	3.60752e-19	6.93087e-17	down
ENSSSCG00000026113	ZBTB20	13:145325237-145648350	3.28369	13.9042	-1.85359	2.39136e-10	1.42325e-08	down
ENSSSCG00000016983	STC2	16:50499176-51020224	2.5518	11.2769	-1.85519	1.605e-13	1.5087e-11	down
ENSSSCG00000034351	B3GALT1	15:73772539-74340060	0.570001	1.78974	-1.8578	6.1724e-09	2.66118e-07	down
ENSSSCG00000012034	TIAM1	13:194745850-195235488	0.195777	0.587451	-1.86824	1.84316e-09	8.85284e-08	down
ENSSSCG00000005094	TMEM30B	1:190165269-190188299	1.74094	10.9341	-1.89618	1.75954e-07	5.37483e-06	down
ENSSSCG00000024015	FADS1	2:9731813-9750506	12.2631	63.3916	-1.90069	3.58075e-17	5.52292e-15	down
XLOC_053626	XLOC_053626	15:20021164-20060384	0.134278	0.62237	-1.93906	0.00219946	0.0189656	down
ENSSSCG00000015303	CFAP69	9:70369741-70430273	1.09045	5.9142	-1.95062	5.78866e-07	1.57104e-05	down
ENSSSCG00000003848	LRP8	6:158798205-158987793	2.0639	9.76847	-1.9684	2.95192e-18	5.01185e-16	down
XLOC_116765	XLOC_116765	7:17588824-17605368	0.252989	1.22835	-2.01165	0.00152258	0.0139647	down
XLOC_134839	XLOC_134839	9:119959214-120069428	0.162008	0.795599	-2.02504	4.17769e-08	1.49754e-06	down
ENSSSCG00000008957	AMCF-II	8:69995135-70010425	38.4559	186.723	-2.04169	0.00174316	0.0156086	down
ENSSSCG00000004192	CCN2	1:31616574-31680169	10.9326	65.4164	-2.06382	3.12647e-12	2.54558e-10	down
XLOC_132761	XLOC_132761	9:46623465-46638324	0.917513	4.7216	-2.1029	1.21862e-07	3.90206e-06	down
ENSSSCG00000040719	KIAA0040	9:117253831-117287736	0.394406	2.04695	-2.10846	1.95153e-08	7.68748e-07	down
ENSSSCG00000033657	GREM1	1:136616568-136630724	10.547	54.6068	-2.11254	3.94622e-10	2.23912e-08	down
ENSSSCG00000026780	EDIL3	2:92123346-92564494	1.81666	9.6026	-2.14166	1.43073e-19	2.95621e-17	down
XLOC_052338	XLOC_052338	15:122218524-122603584	0.396317	1.9385	-2.15445	9.42078e-15	1.05272e-12	down
ENSSSCG00000008624	LPIN1	3:124940547-125074509	1.56987	7.89665	-2.16044	3.37418e-15	3.95194e-13	down
ENSSSCG00000027558	GABBR2	1:240050035-240496230	0.144879	0.534302	-2.16538	1.75156e-09	8.45907e-08	down
XLOC_003024	XLOC_003024	1:110719123-110923882	0.22331	0.701185	-2.16733	7.17016e-07	1.89892e-05	down
ENSSSCG00000036403	FAM180A	18:13575470-13592345	1.69739	6.82839	-2.17914	2.37428e-08	9.12306e-07	down
XLOC_008788	XLOC_008788	1:32978392-33033094	0.0782487	0.433953	-2.20059	0.00139561	0.013091	down
ENSSSCG00000037158	MTURN	18:42767329-42802639	1.13257	6.37855	-2.20373	4.50347e-13	4.14433e-11	down
ENSSSCG00000037898	CXXC5	2:141474936-141514327	0.740226	3.68436	-2.21821	6.46753e-05	0.000985062	down
ENSSSCG00000011936	ZBED2	13:148156549-148200012	1.66425	9.18178	-2.23573	1.63693e-19	3.31962e-17	down
ENSSSCG00000021818	ENOX1	11:23237607-23894699	0.147976	0.461062	-2.24544	0.00563662	0.0391542	down
XLOC_116831	XLOC_116831	7:18136680-18170681	0.113868	0.656207	-2.25684	0.000385534	0.00450826	down
ENSSSCG00000017012	SLIT3	16:55031214-55218043	0.160987	1.0785	-2.29576	3.13109e-08	1.1584e-06	down
XLOC_116809	XLOC_116809	7:17795286-17821887	0.150047	0.911449	-2.33694	0.000114516	0.00161335	down
ENSSSCG00000016943	ADAMTS6	16:43702520-44011065	1.47026	8.73794	-2.35598	2.04524e-21	4.81665e-19	down
XLOC_033415	XLOC_033415	13:158023318-158042101	0.112837	0.699387	-2.37793	0.00220311	0.0189895	down
ENSSSCG00000013933	PBX4	2:58303967-58364879	0.746116	4.86555	-2.39008	4.41082e-11	2.96337e-09	down
ENSSSCG00000012561	FRMPD3	X:87960668-88053273	0.0451133	0.364046	-2.39849	0.000688537	0.00735638	down
ENSSSCG00000002129	RPGRIP1	7:77814776-77887875	0.0797553	0.448556	-2.40588	0.0016056	0.0145374	down
ENSSSCG00000029756	ADGRG2	X:15370223-15518714	0.128438	0.764261	-2.42753	4.03723e-12	3.23895e-10	down
XLOC_094089	XLOC_094089	4:30298946-30325453	0.0558227	0.405163	-2.45869	0.00492767	0.0354104	down
ENSSSCG00000016780	CTNND2	16:508245-1521550	0.273584	1.47517	-2.46788	2.05999e-09	9.80826e-08	down
XLOC_137988	XLOC_137988	9:70157520-70185726	0.207539	1.3757	-2.46793	2.5017e-06	5.70158e-05	down
XLOC_124098	XLOC_124098	8:14808296-14855560	0.151261	1.01443	-2.47626	9.89466e-08	3.23452e-06	down
XLOC_120732	XLOC_120732	7:25081555-25096512	0.221366	1.53493	-2.50399	0.00522583	0.0370018	down
XLOC_124099	XLOC_124099	8:14808366-14936352	0.25648	1.84296	-2.57614	2.50434e-11	1.74127e-09	down
ENSSSCG00000010654	ATRNL1	14:125406275-126183876	1.46662	10.6136	-2.64448	3.31532e-28	1.32022e-25	down
XLOC_016293	XLOC_016293	10:12322420-12328968	0.245282	1.86085	-2.64962	0.00288621	0.0234299	down
XLOC_124100	XLOC_124100	8:14897458-14906326	0.102325	0.81547	-2.71956	0.00431509	0.0319395	down
ENSSSCG00000011717	IGSF10	13:91619495-91680046	0.778904	6.23953	-2.72628	2.02974e-10	1.24177e-08	down
ENSSSCG00000025784	CDH4	17:61314321-61450877	0.083756	0.0593767	-2.74988	0.0032303	0.0254955	down
XLOC_148142	XLOC_148142	X:40578769-40596469	0.338923	2.53913	-2.75239	2.0662e-07	6.19068e-06	down
ENSSSCG00000001795	SH3GL3	7:51381095-51540296	0.614642	4.92467	-2.75556	2.7242e-05	0.000468331	down
ENSSSCG00000000948	SYT1	5:101871314-102394307	0.134013	0.237953	-2.82668	5.6781e-05	0.000878882	down
ENSSSCG00000036883	FABP3	6:87939943-87955416	4.539	33.026	-2.93495	7.23093e-16	8.9984e-14	down
ENSSSCG00000021588	DAPK2	1:107997285-108133335	0.154562	1.67418	-2.96265	2.71586e-06	6.13857e-05	down
ENSSSCG00000023010	TMOD1	1:239375160-239467763	0.091508	0.310931	-3.15546	0.0035604	0.0275158	down
XLOC_137387	XLOC_137387	9:49164077-49207056	0.457374	5.72129	-3.17786	5.14889e-06	0.000108018	down
XLOC_054245	XLOC_054245	15:52292488-52304420	0.0276487	0.312216	-3.20735	0.00662454	0.0441274	down
XLOC_116838	XLOC_116838	7:18209757-18216699	0.0363	0.430738	-3.26065	0.00536696	0.0377843	down
XLOC_134545	XLOC_134545	9:105733470-105777424	0.0802543	1.20947	-3.29163	0.00183537	0.016301	down
ENSSSCG00000030998	WIF1	5:29436975-29543913	0.341652	2.62577	-3.29425	2.58271e-06	5.8679e-05	down
XLOC_141422	XLOC_141422	AEMK02000328.1:512913-519422	0.033468	0.47664	-3.52444	0.00413795	0.0309632	down
ENSSSCG00000016838	RANBP3L	16:21536180-21611882	0.201456	2.72283	-3.6718	5.43491e-07	1.48423e-05	down
XLOC_031107	XLOC_031107	13:92326194-92349734	0.129194	2.29932	-3.81068	6.5777e-08	2.23703e-06	down
XLOC_094937	XLOC_094937	4:52533343-52548056	0.051681	0.913862	-3.8688	3.59459e-06	7.92836e-05	down
XLOC_092960	XLOC_092960	4:130008534-130059486	0.0191217	0.423427	-4.19569	0.000632918	0.00684888	down
XLOC_019593	XLOC_019593	10:50530085-50539891	0.014605	0.356458	-4.28034	0.00323506	0.0255147	down
XLOC_007409	XLOC_007409	1:261427764-261456018	0.00687167	0.230532	-4.79412	0.00577164	0.0398628	down
XLOC_025788	XLOC_025788	12:40817997-40853066	0.0419057	1.88097	-4.95251	1.38208e-09	6.91105e-08	down
ENSSSCG00000009320	FLT1	11:5619970-5794957	0.00233933	0.152773	-5.28449	0.000177997	0.00234143	down
XLOC_037805	XLOC_037805	13:87393987-87407183	0.00135733	0.151455	-6.2822	0.000688548	0.00735638	down
ENSSSCG00000035105	DUSP13	14:77652212-77699853	0	0.524384	-6.76882	0.00773757	0.0499906	down
XLOC_092107	XLOC_092107	4:99959379-99960221	0	0.211491	-6.81855	0.00709077	0.0467074	down
XLOC_127800	XLOC_127800	8:6036651-6038165	0	0.151377	-7.16011	0.00603609	0.0411461	down
XLOC_036768	XLOC_036768	13:60617431-60619224	0	0.134186	-7.18419	0.00513983	0.0365733	down
XLOC_113526	XLOC_113526	6:68789318-68791654	0	0.115221	-7.37324	0.00408548	0.0306754	down
ENSSSCG00000007226	DEFB123	17:35185472-35192060	0	0.159123	-7.48195	0.00264143	0.0217983	down
ENSSSCG00000033217	ENSSSCG00000033217	3:3996877-4010579	0	0.0246787	-7.65354	0.00273056	0.0223904	down
ENSSSCG00000003921	ZSWIM5	6:166105647-166325995	0.00564133	0.401881	-7.67454	1.28313e-11	9.52645e-10	down
XLOC_065281	XLOC_065281	17:63069605-63071455	0	0.202575	-7.86051	0.00206038	0.0179501	down
ENSSSCG00000038663	ENSSSCG00000038663	1:56092544-56274861	0	0.030716	-7.86459	0.00210531	0.0182905	down
XLOC_063941	XLOC_063941	17:26283632-26285766	0	0.222873	-8.1421	0.00140272	0.0131461	down
ENSSSCG00000033103	ENSSSCG00000033103	3:129586315-129612836	0	0.018521	-8.22032	0.00103278	0.0102399	down
XLOC_095963	XLOC_095963	4:89465174-89466951	0	0.322315	-8.45612	0.000829486	0.00855956	down
XLOC_090931	XLOC_090931	4:65877476-65883943	0	0.11379	-8.7976	0.0054322	0.0380841	down
XLOC_056382	XLOC_056382	15:120263794-120269976	0	0.122009	-8.84107	0.00458419	0.0334899	down
XLOC_018417	XLOC_018417	10:10992503-11001010	0	0.0887773	-8.85796	0.00444077	0.032693	down
XLOC_129175	XLOC_129175	8:74866278-74870958	0	0.16868	-8.86523	0.0043991	0.0324736	down
ENSSSCG00000009045	HHIP	8:83583738-83681390	0	0.155163	-8.91219	0.000231422	0.00291803	down
XLOC_067705	XLOC_067705	18:18770001-18782902	0	0.0698757	-9.10932	0.00397554	0.0300768	down
XLOC_116053	XLOC_116053	6:168367546-168378390	0	0.0909547	-9.16449	0.00392062	0.0297641	down
XLOC_067856	XLOC_067856	18:29541564-29549288	0	0.132206	-9.23411	0.00250376	0.0209143	down
ENSSSCG00000009995	HORMAD2	14:47081212-47184719	0	0.0317533	-9.33928	0.00239971	0.020207	down
XLOC_110792	XLOC_110792	6:3951304-3960715	0	0.117093	-9.36553	0.0030431	0.0242964	down
XLOC_018910	XLOC_018910	10:28866501-28874133	0	0.199849	-9.81428	0.001108	0.0108294	down
XLOC_042921	XLOC_042921	14:72351333-72355242	0	0.417838	-9.93743	8.82637e-06	0.000173532	down
XLOC_007964	XLOC_007964	1:4377666-4387693	0	0.168406	-9.98235	2.31869e-05	0.000406596	down
XLOC_076482	XLOC_076482	2:9446575-9456855	0	0.186763	-10.1859	9.95311e-06	0.000193772	down
ENSSSCG00000039179	ENSSSCG00000039179	1:159022355-159093304	0	0.02807	-10.2123	0.0053928	0.0379227	down
XLOC_057676	XLOC_057676	16:24921533-24952764	0	0.070206	-10.3028	0.00540054	0.0379476	down
XLOC_012325	XLOC_012325	1:154869928-154918985	0	0.0428963	-10.3045	0.00571808	0.039582	down
XLOC_146775	XLOC_146775	X:112011562-112025306	0	0.152944	-10.3045	0.000433712	0.00498121	down
XLOC_065571	XLOC_065571	17:14222171-14239902	0	0.182805	-10.3354	0.0052152	0.0369775	down
XLOC_074282	XLOC_074282	2:102896815-102932332	0	0.0618337	-10.3932	0.00442318	0.0325902	down
XLOC_023730	XLOC_023730	11:48627788-48659399	0	0.0720533	-10.4449	0.00422104	0.0314346	down
XLOC_036506	XLOC_036506	13:55026198-55048483	0	0.107864	-10.4479	0.000439054	0.00503201	down
ENSSSCG00000014318	TRPC7	2:138355699-138510536	0	0.141597	-10.4603	0.000618537	0.00670654	down
XLOC_080064	XLOC_080064	2:134457498-134494450	0	0.066035	-10.5453	0.00377141	0.0288816	down
ENSSSCG00000016059	STAT4	15:95642527-95763523	0	0.135313	-10.5695	0.00401698	0.0303082	down
XLOC_012878	XLOC_012878	1:178605861-178643758	0	0.0656953	-10.573	0.00365136	0.0280899	down
XLOC_143459	XLOC_143459	AEMK02000662.1:14131-52722	0	0.065193	-10.5898	0.00360286	0.0277778	down
XLOC_062495	XLOC_062495	16:68163066-68206149	0	0.0612933	-10.6089	0.000227374	0.00287692	down
ENSSSCG00000037269	LANCL3	X:33422105-33534295	0	0.164003	-10.6123	0.000352408	0.00417792	down
ENSSSCG00000017003	KCNIP1	16:53255201-53503993	0	0.0678153	-10.6756	9.82879e-07	2.50898e-05	down
XLOC_123258	XLOC_123258	7:99785112-99828881	0	0.0612127	-10.6789	0.00330045	0.0258727	down
ENSSSCG00000034342	ENSSSCG00000034342	2:133340409-133419728	0	0.035858	-10.72	3.07712e-07	8.85613e-06	down
XLOC_047167	XLOC_047167	14:90923660-90945507	0	0.127643	-10.7245	0.000266699	0.00329258	down
XLOC_055895	XLOC_055895	15:103790042-103834852	0	0.0634837	-10.7516	0.000189023	0.00245842	down
XLOC_058411	XLOC_058411	16:36560480-36678688	0	0.024327	-10.7813	0.00298331	0.0239694	down
XLOC_129155	XLOC_129155	8:73970494-73986511	0	0.186905	-10.8216	0.000179685	0.00236025	down
ENSSSCG00000031528	ENSSSCG00000031528	15:9974962-10585430	0	0.00495067	-10.8526	0.00274285	0.0224407	down
XLOC_115078	XLOC_115078	6:128121432-128159222	0	0.082041	-10.8904	0.00264689	0.0218351	down
XLOC_056696	XLOC_056696	15:132196918-132208410	0	0.298082	-11.0121	0.000140421	0.00191643	down
XLOC_136727	XLOC_136727	9:24346706-24368066	0	0.173168	-11.0803	0.000101458	0.00145523	down
XLOC_149635	XLOC_149635	X:101704033-101732363	0	0.14605	-11.2694	2.08057e-08	8.12275e-07	down
XLOC_110249	XLOC_110249	6:164043237-164087977	0	0.097212	-11.2891	0.00180878	0.0161171	down
XLOC_047353	XLOC_047353	14:93900027-93952605	0	0.081028	-11.3195	0.00187676	0.0165814	down
XLOC_118551	XLOC_118551	7:70517356-70562758	0	0.094913	-11.3365	0.00183346	0.0162973	down
XLOC_119992	XLOC_119992	7:3960114-3982112	0	0.203795	-11.3945	0.00173019	0.0155096	down
XLOC_129182	XLOC_129182	8:74997190-75046782	0	0.0906127	-11.4244	0.00142452	0.0132935	down
XLOC_033561	XLOC_033561	13:166135374-166193569	0	0.0787743	-11.4383	5.69442e-05	0.000879543	down
XLOC_121922	XLOC_121922	7:60418170-60469066	0	0.092591	-11.493	0.00130898	0.0124056	down
XLOC_142632	XLOC_142632	AEMK02000494.1:34359-69229	0	0.141738	-11.5362	2.23056e-09	1.05516e-07	down
XLOC_117749	XLOC_117749	7:44805498-44843614	0	0.138262	-11.6244	1.72713e-09	8.3729e-08	down
XLOC_010897	XLOC_010897	1:119631871-119688518	0	0.095804	-11.6688	0.001269	0.0120947	down
XLOC_093452	XLOC_093452	4:13079898-13154442	0	0.0790307	-11.7958	2.54991e-05	0.000440443	down
XLOC_001001	XLOC_001001	1:32981780-33032353	0	0.125844	-11.8992	0.00099885	0.00995758	down
XLOC_149602	XLOC_149602	X:98808133-98841487	0	0.203889	-11.9557	1.64359e-05	0.000300735	down
XLOC_149343	XLOC_149343	X:88760328-88814466	0	0.130703	-11.9919	0.000839529	0.00864068	down
XLOC_125218	XLOC_125218	8:78883803-78957099	0	0.0969803	-11.998	0.000829693	0.00855956	down
XLOC_118510	XLOC_118510	7:68271200-68315749	0	0.161732	-12.0777	0.000816518	0.00844352	down
XLOC_148964	XLOC_148964	X:65244589-65282267	0	0.200651	-12.1338	1.35235e-05	0.00025507	down
XLOC_124041	XLOC_124041	8:13564019-13675346	0	0.07408	-12.2488	1.41744e-10	8.86991e-09	down
ENSSSCG00000037425	NFAM1	5:6258736-6351287	0	0.121734	-12.7227	0.000419332	0.00484765	down
XLOC_138689	XLOC_138689	9:86692090-86777002	0	0.157474	-12.9699	1.42193e-06	3.47968e-05	down
XLOC_095592	XLOC_095592	4:79438470-79573647	0	0.129039	-13.3723	5.93865e-07	1.60578e-05	down
XLOC_040299	XLOC_040299	13:173163051-173297752	0	0.14694	-13.5037	3.5862e-07	1.01464e-05	down
XLOC_037934	XLOC_037934	13:88711212-88877261	0	0.134824	-13.7053	6.2397e-07	1.68303e-05	down
XLOC_129563	XLOC_129563	8:84812262-85084240	0	0.0934027	-13.9228	0.000102466	0.00146681	down

## Sheet: circRNA
List of differentially expressed (DE) genes for D4 versus D0. List of differentially expressed (DE) circRNAs for D4 versus D0.
ID	D4_readcount	D0_readcount	log2FoldChange	pval	padj	up or down
novel_circ_0001785	134.048	0	7.0732	4.0825e-21	6.2667e-18	up
novel_circ_0015673	20.2419	0	4.7205	4.5098e-08	1.5383e-05	up
novel_circ_0002796	21.4028	0.873234	3.8238	2.8032e-07	8.6059e-05	up
novel_circ_0010200	9.55232	0	3.6827	7.4964e-05	0.0076713	up
novel_circ_0014345	9.36203	0	3.6485	9.0346e-05	0.0081577	up
novel_circ_0017025	9.38574	0	3.643	9.413e-05	0.0082566	up
novel_circ_0014479	9.23627	0	3.6317	9.8537e-05	0.008403	up
novel_circ_0003974	8.51642	0	3.5165	0.00018306	0.01402	up
novel_circ_0003086	8.24449	0	3.4064	0.00032823	0.023434	up
novel_circ_0014474	102.975	8.8955	3.3156	3.5412e-11	2.1743e-08	up
novel_circ_0014213	7.44687	0	3.306	0.000524	0.033514	up
novel_circ_0014868	7.88192	0	3.2842	0.00061061	0.036756	up
novel_circ_0001334	21.6644	1.7823	3.0988	1.5322e-06	0.00032153	up
novel_circ_0015417	6.49949	0	3.0759	0.0014619	0.062785	up
novel_circ_0000662	6.53315	0	3.0662	0.0015176	0.063031	up
novel_circ_0017354	6.0749	0	2.9327	0.0026074	0.087965	up
novel_circ_0014741	6.00679	0	2.9138	0.0027921	0.093042	up
novel_circ_0000463	5.9559	0	2.9109	0.0028185	0.093042	up
novel_circ_0010292	5.93549	0	2.8916	0.0030406	0.099305	up
novel_circ_0004793	5.91508	0	2.8409	0.0036941	0.11119	up
novel_circ_0011794	10.1056	0.606045	2.8351	0.00068791	0.038632	up
novel_circ_0012696	17.3754	1.51511	2.8082	4.4874e-05	0.0055105	up
novel_circ_0004056	5.56895	0	2.8061	0.0041646	0.12271	up
novel_circ_0015416	5.61983	0	2.8035	0.0042117	0.12271	up
novel_circ_0006497	10.2274	0.606045	2.7924	0.00098635	0.04884	up
novel_circ_0014477	45.6484	4.52933	2.7894	8.5054e-05	0.0081577	up
novel_circ_0013526	5.43312	0	2.7715	0.004705	0.12897	up
novel_circ_0016994	9.21586	0.606045	2.7018	0.0014289	0.062669	up
novel_circ_0017334	16.7204	2.08448	2.6933	5.5507e-05	0.0065541	up
novel_circ_0015720	5.20559	0	2.6932	0.0061724	0.15791	up
novel_circ_0002733	5.18876	0	2.6841	0.0063772	0.15816	up
novel_circ_0010291	9.50792	0.774626	2.6812	0.0014725	0.062785	up
novel_circ_0004937	5.1547	0	2.671	0.0066556	NA	up
novel_circ_0014939	5.2024	0	2.6708	0.0066846	0.16115	up
novel_circ_0015917	5.2733	0	2.664	0.0068261	0.16245	up
novel_circ_0001942	5.16477	0	2.6591	0.0069332	NA	up
novel_circ_0000271	5.20201	0	2.6565	0.0069901	0.16381	up
novel_circ_0018125	5.17511	0	2.6504	0.007143	NA	up
novel_circ_0006890	5.07983	0	2.6353	0.0074892	NA	up
novel_circ_0000954	4.9917	0	2.6212	0.0078453	NA	up
novel_circ_0008597	19.923	2.52194	2.6169	3.1581e-05	0.0040398	up
novel_circ_0011078	9.10374	0.774626	2.6028	0.0022662	0.079058	up
novel_circ_0004090	5.06976	0	2.5951	0.008556	NA	up
novel_circ_0009671	9.14098	0.873234	2.5854	0.0022638	0.079058	up
novel_circ_0007938	10.4044	0.909068	2.5714	0.0013535	0.062018	up
novel_circ_0000251	12.4418	1.21209	2.567	0.00063433	0.03745	up
novel_circ_0009282	13.464	1.74647	2.5624	0.00048774	0.032552	up
novel_circ_0009515	4.92359	0	2.5552	0.0096945	NA	up
novel_circ_0009160	4.81505	0	2.5451	0.010001	NA	up
novel_circ_0002693	4.80141	0	2.5356	0.010296	NA	up
novel_circ_0012840	4.73011	0	2.5198	0.010808	NA	up
novel_circ_0017356	4.7097	0	2.4967	0.011605	NA	up
novel_circ_0006506	4.65881	0	2.4955	0.011641	NA	up
novel_circ_0011190	4.67604	0	2.4822	0.012144	NA	up
novel_circ_0017298	19.6131	2.59276	2.4682	6.3117e-05	0.0068067	up
novel_circ_0008758	4.79783	0	2.4628	0.012869	NA	up
novel_circ_0013007	8.20753	0.774626	2.4562	0.0046039	0.12733	up
novel_circ_0009007	4.57745	0	2.4551	0.013148	NA	up
novel_circ_0010492	4.6384	0	2.4529	0.013244	NA	up
novel_circ_0001905	11.4231	1.21209	2.4508	0.0013484	0.062018	up
novel_circ_0014261	9.96975	1.16194	2.438	0.0023702	0.081758	up
novel_circ_0002125	4.55346	0	2.4346	0.013963	NA	up
novel_circ_0015602	9.57592	0.909068	2.4278	0.0032884	0.1037	up
novel_circ_0006685	4.50258	0	2.4266	0.014291	NA	up
novel_circ_0002023	8.15994	0.873234	2.4237	0.0051021	0.13503	up
novel_circ_0010003	4.46534	0	2.4213	0.014521	NA	up
novel_circ_0000933	9.46022	0.909068	2.4186	0.0032274	0.1037	up
novel_circ_0017093	93.3399	16.7222	2.4101	1.865e-17	1.9085e-14	up
novel_circ_0000929	4.36356	0	2.3909	0.015848	NA	up
novel_circ_0013024	4.36356	0	2.3909	0.015848	NA	up
novel_circ_0006352	4.3091	0	2.3685	0.016888	NA	up
novel_circ_0000350	4.31268	0	2.3552	0.017542	NA	up
novel_circ_0000972	4.24138	0	2.3267	0.018991	NA	up
novel_circ_0012907	4.27504	0	2.3256	0.019038	NA	up
novel_circ_0008596	4.37033	0	2.3249	0.01909	NA	up
novel_circ_0012478	4.29545	0	2.31	0.019879	NA	up
novel_circ_0003884	4.20375	0	2.3092	0.019917	NA	up
novel_circ_0014402	4.15286	0	2.2972	0.02058	NA	up
novel_circ_0017766	4.15286	0	2.2972	0.02058	NA	up
novel_circ_0015348	4.11562	0	2.2868	0.021169	NA	up
novel_circ_0004065	4.65233	0	2.2748	0.021876	NA	up
novel_circ_0009279	10.15	1.38067	2.2679	0.0032923	0.1037	up
novel_circ_0000722	4.08515	0	2.2662	0.022375	NA	up
novel_circ_0012117	10.3939	1.38067	2.2508	0.0039973	0.11914	up
novel_circ_0000291	4.06115	0	2.2385	0.024075	NA	up
novel_circ_0007424	3.97979	0	2.2324	0.024464	NA	up
novel_circ_0015513	3.97979	0	2.2324	0.024464	NA	up
novel_circ_0000181	3.95938	0	2.2309	0.024555	NA	up
novel_circ_0001966	3.95938	0	2.2309	0.024555	NA	up
novel_circ_0010411	3.95938	0	2.2309	0.024555	NA	up
novel_circ_0009325	4.53703	0	2.2164	0.025477	NA	up
novel_circ_0015230	4.0002	0	2.2096	0.025957	NA	up
novel_circ_0001470	3.9085	0	2.2087	0.026022	NA	up
novel_circ_0013194	3.99662	0	2.1971	0.026809	NA	up
novel_circ_0010197	13.7798	2.52109	2.1942	0.0015193	0.063031	up
novel_circ_0007814	3.90492	0	2.1821	0.027855	NA	up
novel_circ_0006543	8.44155	1.16194	2.1739	0.0092498	0.18806	up
novel_circ_0017234	7.81699	0.909068	2.1632	0.011141	0.21654	up
novel_circ_0008942	3.80315	0	2.1577	0.029634	NA	up
novel_circ_0002995	8.01696	0.909068	2.1536	0.012489	0.23248	up
novel_circ_0009339	9.31763	1.21209	2.1507	0.0075887	0.1713	up
novel_circ_0005007	7.76611	0.909068	2.15	0.012002	0.22783	up
novel_circ_0000735	4.2822	0	2.1485	0.030258	NA	up
novel_circ_0004795	3.81679	0	2.148	0.030358	NA	up
novel_circ_0017092	3.89485	0	2.1459	0.030511	NA	up
novel_circ_0001452	7.95243	0.909068	2.1457	0.01257	0.23248	up
novel_circ_0005985	4.26828	0	2.129	0.031753	NA	up
novel_circ_0017798	4.26828	0	2.129	0.031753	NA	up
novel_circ_0012156	3.71502	0	2.1142	0.033011	NA	up
novel_circ_0004236	3.68096	0	2.1108	0.033291	NA	up
novel_circ_0003658	3.77267	0	2.1056	0.033706	NA	up
novel_circ_0005787	3.71144	0	2.1025	0.033974	NA	up
novel_circ_0010965	3.79956	0	2.0975	0.034376	NA	up
novel_circ_0015729	3.70137	0	2.094	0.034674	NA	up
novel_circ_0007862	3.85045	0	2.093	0.034744	NA	up
novel_circ_0004515	4.24099	0	2.0897	0.034934	NA	up
novel_circ_0003858	3.60967	0	2.0826	0.035659	NA	up
novel_circ_0005519	3.69779	0	2.0778	0.036067	NA	up
novel_circ_0000141	3.63008	0	2.0754	0.036274	NA	up
novel_circ_0018389	3.63008	0	2.0754	0.036274	NA	up
novel_circ_0009745	4.12927	0	2.0732	0.036329	NA	up
novel_circ_0006265	3.64691	0	2.0575	0.037854	NA	up
novel_circ_0008817	3.60609	0	2.0429	0.039192	NA	up
novel_circ_0017366	4.17976	0	2.0422	0.039082	NA	up
novel_circ_0011084	8.65225	1.38067	2.0412	0.010291	0.20509	up
novel_circ_0000246	4.04074	0	2.0379	0.039505	NA	up
novel_circ_0017820	4.04074	0	2.0379	0.039505	NA	up
novel_circ_0000959	3.50432	0	2.0309	0.040334	NA	up
novel_circ_0005654	3.50432	0	2.0309	0.040334	NA	up
novel_circ_0013211	3.52473	0	2.0251	0.040877	NA	up
novel_circ_0016006	7.07674	0.909068	2.0178	0.020852	0.32997	up
novel_circ_0009409	3.45343	0	2.0081	0.042536	NA	up
novel_circ_0008460	6.20066	0.873234	2.0057	0.027269	0.37541	up
novel_circ_0011343	3.4839	0	2.0041	0.042913	NA	up
novel_circ_0004673	3.92572	0	2.004	0.042712	NA	up
novel_circ_0003866	3.43302	0	2.0004	0.043299	NA	up
novel_circ_0007922	3.43302	0	2.0004	0.043299	NA	up
novel_circ_0018315	3.43302	0	2.0004	0.043299	NA	up
novel_circ_0012486	3.46707	0	1.9994	0.043364	NA	up
novel_circ_0014612	8.26848	1.21209	1.9929	0.015654	0.27151	up
novel_circ_0015157	3.96973	0	1.9843	0.044667	NA	up
novel_circ_0004529	6.13255	0.873234	1.9835	0.028968	0.39178	up
novel_circ_0013730	3.93539	0	1.9822	0.044913	NA	up
novel_circ_0005243	3.41619	0	1.9815	0.045184	NA	up
novel_circ_0004549	4.09481	0	1.981	0.044995	NA	up
novel_circ_0011386	16.5205	3.43101	1.9799	0.0014146	0.062669	up
novel_circ_0013782	3.94216	0	1.9715	0.046016	NA	up
novel_circ_0014506	8.22436	1.21209	1.9641	0.018758	0.31128	up
novel_circ_0011594	3.44985	0	1.9617	0.047273	NA	up
novel_circ_0010330	3.82714	0	1.9587	0.047357	NA	up
novel_circ_0013807	3.36172	0	1.9576	0.047721	NA	up
novel_circ_0010862	3.89127	0	1.9563	0.047621	NA	up
novel_circ_0014103	10.7136	1.98672	1.9497	0.007516	0.17092	up
novel_circ_0005638	12.646	2.8098	1.9031	0.0069192	0.1634	up
novel_circ_0007253	6.61809	0.909068	1.8998	0.032747	0.42419	up
novel_circ_0012794	19.4135	5.02872	1.8475	0.0005689	0.034931	up
novel_circ_0015248	6.29237	0.909068	1.8468	0.039155	0.45021	up
novel_circ_0006943	6.90328	1.30985	1.8183	0.036833	0.44344	up
novel_circ_0004362	7.30786	1.21209	1.8128	0.035598	0.43536	up
novel_circ_0012703	41.0205	11.7205	1.7691	2.8299e-06	0.00054299	up
novel_circ_0014664	15.0023	3.7547	1.7293	0.0042424	0.12271	up
novel_circ_0010316	8.2384	1.7823	1.7291	0.033062	0.42647	up
novel_circ_0008588	14.3437	3.85246	1.726	0.0050594	0.13503	up
novel_circ_0011829	8.17706	1.76798	1.7036	0.035394	0.43463	up
novel_circ_0013113	9.02238	2.21892	1.6762	0.024664	0.35717	up
novel_circ_0004799	50.7112	15.2645	1.647	5.9085e-07	0.00015435	up
novel_circ_0009910	9.90204	2.54261	1.6399	0.023607	0.35527	up
novel_circ_0014455	10.6591	2.59276	1.6385	0.020347	0.32649	up
novel_circ_0001858	9.75905	2.45832	1.6199	0.025434	0.36149	up
novel_circ_0006093	9.08691	2.42249	1.6165	0.03347	0.42731	up
novel_circ_0016325	29.9362	9.17073	1.6163	0.00012051	0.0099991	up
novel_circ_0003545	11.6266	3.34502	1.6142	0.019167	0.313	up
novel_circ_0008822	8.62496	2.1553	1.5926	0.038381	0.44803	up
novel_circ_0015937	8.24807	1.98672	1.5891	0.039949	0.45089	up
novel_circ_0007113	8.18354	1.98672	1.5754	0.041302	0.46108	up
novel_circ_0005302	15.267	4.79652	1.5113	0.0083127	0.17846	up
novel_circ_0017580	9.07287	2.37403	1.5028	0.049085	0.50514	up
novel_circ_0015933	8.9919	2.54261	1.5024	0.04247	0.4707	up
novel_circ_0014356	29.9156	9.92469	1.5004	0.0003611	0.024635	up
novel_circ_0003351	9.06968	2.65554	1.4788	0.046603	0.49165	up
novel_circ_0002107	10.7914	3.26158	1.4716	0.030562	0.40972	up
novel_circ_0018568	15.5387	5.06455	1.4673	0.0077695	0.17411	up
novel_circ_0007389	10.5201	3.14866	1.4623	0.034741	0.43315	up
novel_circ_0003634	8.72355	2.65554	1.4487	0.049889	0.50852	up
novel_circ_0018132	9.50792	2.99354	1.4365	0.039836	0.45089	up
novel_circ_0002295	43.0609	15.728	1.4291	2.0283e-05	0.0031135	up
novel_circ_0013876	9.3481	2.85995	1.4145	0.047501	0.49767	up
novel_circ_0008011	14.5203	4.76238	1.4001	0.018216	0.30394	up
novel_circ_0014357	27.7601	9.86192	1.3927	0.00085465	0.043012	up
novel_circ_0017204	30.3133	10.9674	1.3871	0.00078484	0.040157	up
novel_circ_0000547	10.065	3.26158	1.3845	0.047922	0.49767	up
novel_circ_0002124	11.0393	3.76817	1.3741	0.031714	0.41608	up
novel_circ_0000641	17.9899	6.40939	1.372	0.0091256	0.18677	up
novel_circ_0003349	11.5453	3.83899	1.3493	0.037529	0.4461	up
novel_circ_0003336	11.5148	3.86763	1.3465	0.039098	0.45021	up
novel_circ_0013429	19.128	6.34746	1.338	0.047959	0.49767	up
novel_circ_0011978	31.0745	11.7428	1.3308	0.00068006	0.038632	up
novel_circ_0011249	19.3082	7.3193	1.2784	0.0089085	0.18355	up
novel_circ_0009431	15.1818	5.62129	1.2619	0.024508	0.35717	up
novel_circ_0005526	23.1855	9.18505	1.2575	0.005146	0.13503	up
novel_circ_0004067	22.7989	9.00215	1.2567	0.004406	0.12524	up
novel_circ_0014516	32.8159	13.4741	1.2498	0.00070469	0.038632	up
novel_circ_0012832	25.6442	10.1927	1.2485	0.0036606	0.11119	up
novel_circ_0004843	12.296	4.72654	1.2438	0.038014	0.44653	up
novel_circ_0001295	311.108	130.21	1.2259	2.7819e-05	0.0037132	up
novel_circ_0015888	19.6647	7.90383	1.2184	0.012866	0.23372	up
novel_circ_0003238	60.5555	25.6886	1.2065	1.2813e-05	0.002165	up
novel_circ_0002572	17.9674	7.50135	1.2047	0.021194	0.33197	up
novel_circ_0015516	15.9973	6.55815	1.1919	0.025017	0.35812	up
novel_circ_0003314	108.568	45.7943	1.1897	0.0010668	0.051173	up
novel_circ_0010386	27.6985	11.2927	1.1733	0.0048173	0.13088	up
novel_circ_0005454	27.7962	11.6577	1.1625	0.0064398	0.15816	up
novel_circ_0012688	57.4303	24.6126	1.1556	0.00013681	0.011053	up
novel_circ_0000259	28.6486	12.2629	1.1466	0.0074933	0.17092	up
novel_circ_0018201	74.6856	33.6442	1.1072	2.7233e-05	0.0037132	up
novel_circ_0009113	19.4748	8.62915	1.1014	0.020678	0.32892	up
novel_circ_0007793	26.7514	12.3257	1.0971	0.0081293	0.177	up
novel_circ_0003558	25.4303	11.3753	1.0967	0.0085038	0.17884	up
novel_circ_0009168	22.3062	9.52475	1.0946	0.016476	0.28258	up
novel_circ_0004578	16.9824	7.93797	1.0619	0.03522	0.43424	up
novel_circ_0014200	17.8204	7.95949	1.0618	0.029974	0.4036	up
novel_circ_0011396	18.0587	8.5225	1.0502	0.040129	0.45126	up
novel_circ_0000638	24.9211	11.9599	1.0272	0.011144	0.21654	up
novel_circ_0005342	20.1635	9.38946	1.0197	0.024638	0.35717	up
novel_circ_0003554	18.3539	8.64982	1.0052	0.035736	0.43536	up
novel_circ_0008244	7.78294	16.439	-1.0072	0.04539	0.484	down
novel_circ_0008788	12.9513	27.4342	-1.0241	0.0074753	0.17092	down
novel_circ_0017378	18.4962	38.257	-1.037	0.0017417	0.069432	down
novel_circ_0004939	11.9971	25.8787	-1.0415	0.010355	0.20509	down
novel_circ_0004269	7.72568	17.8842	-1.0524	0.044593	0.48384	down
novel_circ_0011822	6.7102	15.6572	-1.0538	0.049665	0.50824	down
novel_circ_0008094	6.78149	15.5667	-1.0623	0.047984	0.49767	down
novel_circ_0008303	7.34152	16.3277	-1.0624	0.038108	0.44653	down
novel_circ_0004614	9.43981	20.5604	-1.091	0.015552	0.27128	down
novel_circ_0002624	7.04627	16.855	-1.1332	0.023179	0.35227	down
novel_circ_0014692	6.7098	15.8903	-1.1551	0.026976	0.37305	down
novel_circ_0008327	6.90009	16.5178	-1.1565	0.021438	0.33409	down
novel_circ_0006064	13.5863	32.4448	-1.1835	0.0025777	0.087927	down
novel_circ_0018079	6.68621	17.2575	-1.2314	0.019045	0.31298	down
novel_circ_0005128	7.04269	18.0321	-1.2659	0.0087634	0.18259	down
novel_circ_0011481	4.2822	12.1078	-1.2755	0.046252	0.49132	down
novel_circ_0012611	10.4212	26.2786	-1.2793	0.0021792	0.079058	down
novel_circ_0000339	4.29545	11.4183	-1.2837	0.044807	0.48384	down
novel_circ_0009376	5.1547	13.5125	-1.2865	0.031042	0.41077	down
novel_circ_0016345	8.18712	21.0122	-1.2879	0.0044629	0.1257	down
novel_circ_0018076	3.48749	10.1283	-1.3035	0.047017	0.49432	down
novel_circ_0000940	4.61151	13.0725	-1.321	0.024465	0.35717	down
novel_circ_0000155	5.26005	14.7204	-1.329	0.016801	0.28497	down
novel_circ_0017416	4.53305	12.8045	-1.3666	0.026972	0.37305	down
novel_circ_0002520	3.9085	11.4533	-1.3678	0.026821	0.37305	down
novel_circ_0016468	5.50084	15.1228	-1.3867	0.01128	0.2178	down
novel_circ_0001371	5.57571	15.9611	-1.4133	0.0084242	0.17884	down
novel_circ_0015982	3.48749	11.1144	-1.417	0.028285	0.38422	down
novel_circ_0008617	8.72036	25.1416	-1.4176	0.0022126	0.079058	down
novel_circ_0000340	3.15818	10.4447	-1.4177	0.040456	0.45329	down
novel_circ_0008673	3.7659	11.6084	-1.418	0.021882	0.33757	down
novel_circ_0010112	2.62824	8.39611	-1.4363	0.044706	0.48384	down
novel_circ_0012615	2.97477	10.6159	-1.502	0.033205	0.42653	down
novel_circ_0012532	5.063	16.0167	-1.5174	0.004883	0.1315	down
novel_circ_0016812	4.5198	15.2358	-1.5446	0.006719	0.16115	down
novel_circ_0012351	2.17675	8.39611	-1.5734	0.03755	0.4461	down
novel_circ_0006192	3.47384	11.9742	-1.5765	0.013488	0.24357	down
novel_circ_0001321	2.08146	7.95949	-1.5969	0.039938	0.45089	down
novel_circ_0009569	2.24447	8.78257	-1.6501	0.031874	0.41639	down
novel_circ_0015126	6.32285	21.7527	-1.6629	0.0005222	0.033514	down
novel_circ_0013028	3.5996	14.186	-1.7301	0.0065668	0.16	down
novel_circ_0016337	4.73369	18.1164	-1.7702	0.00075606	0.040019	down
novel_circ_0007549	1.73175	8.12172	-1.7807	0.02508	0.35812	down
novel_circ_0018042	1.13767	6.84601	-1.7839	0.03968	0.45089	down
novel_circ_0002739	1.50779	7.86088	-1.801	0.02673	0.37305	down
novel_circ_0006174	1.49415	7.76854	-1.8028	0.032286	0.42	down
novel_circ_0004942	6.98504	26.9866	-1.8155	7.7516e-05	0.0076766	down
novel_circ_0017383	1.13767	7.12836	-1.8162	0.037635	0.4461	down
novel_circ_0010629	2.24805	10.7621	-1.8694	0.0097327	0.19658	down
novel_circ_0012707	1.13767	7.38208	-1.8872	0.027791	0.37919	down
novel_circ_0012136	0.699431	5.14884	-1.8987	0.044136	0.48384	down
novel_circ_0009241	0	3.45168	-1.9342	0.049301	NA	down
novel_circ_0018573	0	3.58443	-1.9349	0.049194	NA	down
novel_circ_0012109	1.3652	8.54402	-1.9392	0.016776	0.28497	down
novel_circ_0013764	0.896489	6.32679	-1.9422	0.033545	0.42731	down
novel_circ_0015071	0	3.12714	-1.9462	0.048252	NA	down
novel_circ_0006969	0.896489	6.22649	-1.9483	0.030926	0.41077	down
novel_circ_0004915	0.682601	5.87416	-1.9531	0.034706	0.43315	down
novel_circ_0006175	11.4807	45.3631	-1.9566	4.0721e-08	1.5383e-05	down
novel_circ_0005747	0	3.53597	-1.9639	0.046166	NA	down
novel_circ_0013985	0	3.53597	-1.9639	0.046166	NA	down
novel_circ_0006321	2.56052	13.3532	-1.9692	0.0034917	0.10828	down
novel_circ_0009448	0	3.5646	-1.9741	0.045127	NA	down
novel_circ_0017083	0.910135	7.22612	-1.9818	0.02634	0.37094	down
novel_circ_0006627	0	3.62026	-1.9864	0.043891	NA	down
novel_circ_0010678	1.89475	9.82523	-1.9995	0.0080119	0.17573	down
novel_circ_0018080	3.69819	24.7446	-2.0148	0.019064	0.31298	down
novel_circ_0016998	0	3.73234	-2.0183	0.040843	NA	down
novel_circ_0004063	0	3.67041	-2.034	0.039383	NA	down
novel_circ_0000833	0	3.24726	-2.0341	0.039558	NA	down
novel_circ_0012557	0.455067	5.16316	-2.0432	0.031503	0.41509	down
novel_circ_0016133	0	5.95295	-2.0496	0.037448	0.4461	down
novel_circ_0007593	0	3.29657	-2.053	0.037861	NA	down
novel_circ_0006414	0	3.33155	-2.0669	0.036647	NA	down
novel_circ_0014015	0	3.7547	-2.0726	0.036005	NA	down
novel_circ_0003444	0	3.83179	-2.0764	0.035693	NA	down
novel_circ_0014577	0	3.83179	-2.0764	0.035693	NA	down
novel_circ_0018049	0.699431	5.75489	-2.0892	0.023937	0.35606	down
novel_circ_0015350	0.896489	6.84601	-2.0973	0.017443	0.29423	down
novel_circ_0014145	0.910135	7.51567	-2.1003	0.015146	0.26571	down
novel_circ_0002377	0	3.43016	-2.1038	0.033571	NA	down
novel_circ_0017657	0	3.88914	-2.1199	0.032163	NA	down
novel_circ_0015487	0	4.02104	-2.1358	0.030955	NA	down
novel_circ_0008158	0	3.56376	-2.1374	0.030941	NA	down
novel_circ_0003377	0.910135	8.07792	-2.1677	0.012437	0.23248	down
novel_circ_0007927	0	3.55029	-2.1765	0.028099	NA	down
novel_circ_0000456	0	3.63458	-2.2136	0.025595	NA	down
novel_circ_0007836	1.89475	11.3197	-2.2279	0.002063	0.078663	down
novel_circ_0012274	0	4.19217	-2.2466	0.02347	NA	down
novel_circ_0013537	0	3.73318	-2.249	0.023376	NA	down
novel_circ_0004350	2.70311	16.4749	-2.2702	0.00029064	0.021245	down
novel_circ_0008794	0	3.76817	-2.2725	0.021988	NA	down
novel_circ_0012940	0	3.76817	-2.2725	0.021988	NA	down
novel_circ_0011215	0.59766	6.33942	-2.2758	0.012844	0.23372	down
novel_circ_0004354	0	3.85246	-2.2858	0.021233	NA	down
novel_circ_0010481	0	3.81747	-2.2898	0.021007	NA	down
novel_circ_0004080	0	4.27646	-2.2945	0.020721	NA	down
novel_circ_0007100	0	4.5356	-2.3054	0.020132	NA	down
novel_circ_0008665	1.1545	8.8694	-2.3168	0.004277	0.12271	down
novel_circ_0012439	0	3.95107	-2.3196	0.019404	NA	down
novel_circ_0012181	0	3.90261	-2.3287	0.018935	NA	down
novel_circ_0015264	0	3.90261	-2.3287	0.018935	NA	down
novel_circ_0000321	0.699431	6.79755	-2.3757	0.0079517	0.17573	down
novel_circ_0003836	0	3.9869	-2.3795	0.016475	NA	down
novel_circ_0005957	0	3.9869	-2.3795	0.016475	NA	down
novel_circ_0008295	0	4.07204	-2.384	0.016273	NA	down
novel_circ_0003952	0	4.57143	-2.3865	0.016167	NA	down
novel_circ_0002626	3.38571	21.8011	-2.3901	1.2103e-05	0.002165	down
novel_circ_0004710	0	4.52933	-2.3985	0.015641	NA	down
novel_circ_0010567	0	4.61362	-2.4215	0.014665	NA	down
novel_circ_0002169	0	4.1698	-2.4305	0.014275	NA	down
novel_circ_0003094	0.682601	7.8752	-2.4378	0.004582	0.12733	down
novel_circ_0010287	0.896489	8.56469	-2.4498	0.0036144	0.11096	down
novel_circ_0001361	0	4.20479	-2.4599	0.013115	NA	down
novel_circ_0005653	0	4.74086	-2.4671	0.012876	NA	down
novel_circ_0009883	0	4.28993	-2.5088	0.011361	NA	down
novel_circ_0005289	0	4.32491	-2.5134	0.011207	NA	down
novel_circ_0016221	0	4.91029	-2.5345	0.010567	NA	down
novel_circ_0018347	0	4.91664	-2.5447	0.010249	NA	down
novel_circ_0000989	0	4.37422	-2.5473	0.010118	NA	down
novel_circ_0018163	0	4.47282	-2.5601	0.009735	NA	down
novel_circ_0006850	0	4.59295	-2.6299	0.0078323	NA	down
novel_circ_0006132	0	4.6414	-2.6303	0.0078185	NA	down
novel_circ_0000502	0.699431	8.02311	-2.6458	0.0022565	0.079058	down
novel_circ_0008846	0	4.76238	-2.6733	0.0068243	NA	down
novel_circ_0002396	0	4.81168	-2.6876	0.0065134	NA	down
novel_circ_0004100	0	5.38824	-2.6954	0.006402	0.15816	down
novel_circ_0017772	0	4.84582	-2.7201	0.0058372	NA	down
novel_circ_0007636	0	5.16316	-2.8419	0.0038333	NA	down
novel_circ_0015939	0	5.66975	-3.0037	0.0020982	0.078663	down
novel_circ_0014424	0	5.85265	-3.0415	0.0018108	0.070368	down
novel_circ_0016838	0	5.95125	-3.0486	0.0017641	0.069432	down
novel_circ_0014990	0	5.88933	-3.0805	0.0015535	0.06359	down
novel_circ_0016101	0	6.49537	-3.2455	0.00077625	0.040157	down
novel_circ_0012887	0	9.67182	-3.9185	2.2303e-05	0.0032605	down
