# Supplementary material for: Genome-wide analysis of mRNAs, lncRNAs, and circRNAs during intramuscular adipogenesis in Chinese Guizhou Congjiang pigs
Source: PLoS One. 2022 Jan 25;17(1):e0261293. doi: 10.1371/journal.pone.0261293 (PMC8789167; doi:10.1371/journal.pone.0261293)
Supplement: S5 Table — (XLSX) [file pone.0261293.s012.xlsx]

## Sheet: mRNA
List of differentially expressed (DE) genes for D8 versus D0. List of differentially expressed (DE) mRNAs for D8 versus D0.
gene_id	gene_name	gene_locus	D8_FPKM	D0_FPKM	log2FoldChange	pvalue	padj	up or down
ENSSSCG00000009631	PEBP4	14:6966861-7173561	0.406987	0	15.2173	2.80199e-48	6.13524e-44	up
ENSSSCG00000032084	ENSSSCG00000032084	1:153689901-153933153	0.169603	0	14.5116	1.67594e-17	2.62117e-14	up
ENSSSCG00000000932	NTS	5:96247021-96272970	2.7007	0	14.4449	1.98363e-07	2.42646e-05	up
ENSSSCG00000005710	LAMC3	1:271004501-271069970	0.223248	0	13.2193	4.81872e-09	8.79255e-07	up
ENSSSCG00000038622	HS3ST3A1	12:57631469-57729589	0.123135	0	12.8092	2.49238e-06	0.000213056	up
ENSSSCG00000023125	ENSSSCG00000023125	6:11317846-11589630	0.0403123	0	12.742	8.17234e-11	2.4853e-08	up
ENSSSCG00000011002	TMEM215	10:33610151-33683826	0.137315	0	12.7378	0.000399828	0.0134273	up
ENSSSCG00000038101	ENSSSCG00000038101	6:162047049-163011220	0.0100693	0	12.274	0.000740782	0.0221285	up
ENSSSCG00000023934	KCNIP4	8:15210618-15447856	0.025624	0	11.5269	7.94654e-05	0.00376618	up
ENSSSCG00000015893	SLC4A10	15:68342616-68656296	0.0188993	0	11.3487	1.09422e-07	1.45206e-05	up
ENSSSCG00000037266	ENSSSCG00000037266	4:111825162-111909524	0.0583697	0	11.2958	0.00205546	0.0489733	up
ENSSSCG00000001594	ENSSSCG00000001594	7:34918893-35018856	0.027902	0	10.7622	0.000235669	0.00882088	up
ENSSSCG00000015399	SEMA3E	9:96682090-96942685	0.010875	0	10.716	2.61631e-06	0.000221184	up
ENSSSCG00000015268	FMO1	9:63812103-63895080	0.0725957	0	10.5411	0.00043818	0.014515	up
ENSSSCG00000039945	ENSSSCG00000039945	9:19747928-19777481	0.08831	0	10.4078	7.49602e-06	0.000531174	up
ENSSSCG00000034726	KCNH5	1:194965684-195259058	0.009014	0	10.4019	0.000467774	0.01531	up
ENSSSCG00000013760	ENSSSCG00000013760	2:65252606-65273543	0.183558	0	10.1475	4.12653e-05	0.00218776	up
ENSSSCG00000038946	SLC17A8	5:83741726-83800808	0.032912	0	10.0094	1.69516e-05	0.00102955	up
ENSSSCG00000026297	KLB	8:30653556-30691344	0.0476123	0	9.84837	0.00163741	0.0414483	up
ENSSSCG00000009644	ADAM28	14:8375212-8438615	0.136029	0	9.58283	0.000127109	0.00541473	up
ENSSSCG00000021122	TPH2	5:35918569-36015774	0.015209	0	9.56824	0.00204081	0.0487834	up
ENSSSCG00000009428	FAM216B	11:24312150-24321989	0.118059	0	9.5518	0.000729461	0.0218201	up
ENSSSCG00000029541	PSD2	2:141597364-141749171	0.00799967	0	9.11742	0.000228709	0.0086193	up
ENSSSCG00000039535	CAMK2B	18:50862294-50958782	0.0154403	0	9.03472	0.000191209	0.00744969	up
ENSSSCG00000035760	RFLNA	14:28824828-28840487	0.0529533	0	8.82969	0.000297083	0.0106116	up
ENSSSCG00000003894	CYP4B1	6:164715507-164737521	0.0375267	0	8.7246	0.000481449	0.0156175	up
ENSSSCG00000016915	IL31RA	16:35012094-35071381	0.011178	0	8.57498	0.000639552	0.0197635	up
ENSSSCG00000010252	HKDC1	14:72282016-72336533	0.0121267	0	8.38173	0.000642935	0.0198277	up
ENSSSCG00000007507	PCK1	17:57930356-57938817	0.0705407	0	8.3791	0.000933793	0.0263824	up
ENSSSCG00000011451	ITIH3	13:34892343-34935014	0.020662	0	8.31718	0.00104895	0.0290753	up
ENSSSCG00000016444	TMEM176B	18:6342709-6348958	0.088156	0	8.24671	0.000907852	0.0258496	up
ENSSSCG00000032698	TPPP	16:79535009-79556382	0.0353993	0	8.20852	0.00109098	0.0299724	up
ENSSSCG00000030095	ZBTB16	9:41624945-41836718	1.88394	0.006125	8.15631	1.4641e-12	6.28588e-10	up
ENSSSCG00000005485	AMBP	1:254684181-254698261	0.0343973	0	8.12013	0.000968717	0.0271241	up
ENSSSCG00000008214	FABP1	3:57823017-57855268	0.0553277	0	8.0417	0.00204498	0.0488297	up
ENSSSCG00000009182	ENSSSCG00000009182	8:121020910-121109097	2.40626	0.011163	7.63903	3.16817e-14	2.31235e-11	up
ENSSSCG00000006172	PI15	4:61113292-61142867	2.29187	0.0159983	7.29132	5.5816e-15	4.88859e-12	up
ENSSSCG00000011277	CCK	13:25940674-25945884	3.60818	0.038707	6.76223	0.000720622	0.0215851	up
ENSSSCG00000014310	CXCL14	2:137803992-137813156	323.529	3.41677	6.74062	3.57927e-12	1.42494e-09	up
ENSSSCG00000039573	SLPI	17:47595158-47599301	6.37844	0.0766127	6.51127	1.15769e-08	1.9499e-06	up
ENSSSCG00000016859	C7	16:25843081-25902707	0.306788	0.002886	6.33461	0.000171322	0.00689572	up
ENSSSCG00000022258	ENSSSCG00000022258	17:47579012-47583115	1.10655	0.0186187	5.81332	0.000535492	0.017092	up
ENSSSCG00000001570	PI16	7:32600965-32610739	2.11427	0.0343307	5.76255	0.00146454	0.037771	up
ENSSSCG00000034087	TNFSF15	1:255326132-255349566	1.78814	0.042488	5.53275	1.35021e-07	1.7289e-05	up
ENSSSCG00000014169	PCSK1	2:103004790-103050839	3.35833	0.0898327	5.39832	1.54153e-05	0.000958903	up
ENSSSCG00000038783	IGFBP3	18:50000101-50035762	8.43603	0.260045	5.36984	1.71546e-05	0.0010359	up
ENSSSCG00000004755	DLL4	1:130374120-130386314	0.508406	0.0143433	5.11537	0.00123306	0.0327659	up
ENSSSCG00000039442	BMP2	17:15749836-15761194	1.96227	0.0670903	5.03031	3.31823e-06	0.000268103	up
ENSSSCG00000013403	GALNT18	2:47862918-48231106	0.960777	0.0350103	5.01993	4.40276e-05	0.00231182	up
ENSSSCG00000037241	RGS2	10:929786-940311	20.6214	0.733914	4.70178	3.55071e-26	1.95667e-22	up
ENSSSCG00000012983	PCNX3	2:6502833-6811685	30.2999	3.03609	4.51009	4.55651e-07	4.98847e-05	up
ENSSSCG00000023032	SCG2	15:125419847-125426278	8.51481	0.427654	4.45503	1.03546e-07	1.39094e-05	up
ENSSSCG00000034519	SERPINB13	1:158100172-158111946	2.62102	0.126441	4.43194	7.33377e-08	1.04273e-05	up
ENSSSCG00000031262	TXNIP	4:99343052-99356209	37.6902	1.90815	4.31246	3.41022e-18	5.91144e-15	up
ENSSSCG00000009642	STC1	14:7948655-7961629	2.37204	0.139938	4.28443	5.2535e-05	0.00267513	up
ENSSSCG00000016676	INMT	18:42209402-42218864	0.703773	0.0372963	4.27487	0.00024304	0.00903498	up
ENSSSCG00000032561	PDCD1LG2	1:216548085-216621583	0.252573	0.0125753	4.17714	0.000238095	0.00888132	up
ENSSSCG00000017605	MMD	12:31695851-31723760	52.4645	3.54353	4.08956	2.68116e-06	0.000224929	up
ENSSSCG00000037821	RGS5	4:87286910-87344289	3.11927	0.216192	3.98811	1.52749e-09	3.15528e-07	up
ENSSSCG00000023686	TTR	6:115496179-115505219	0.410468	0.027429	3.89844	0.0014989	0.0383858	up
ENSSSCG00000040631	LPL	14:4104769-4136593	4.77468	0.343715	3.8922	1.37415e-18	3.34317e-15	up
ENSSSCG00000030652	ENSSSCG00000030652	12:17898486-17963629	0.693043	0.045566	3.83495	1.0385e-05	0.000699658	up
ENSSSCG00000017607	TMEM100	12:32008012-32014009	9.62403	0.709023	3.83001	6.23379e-09	1.11881e-06	up
ENSSSCG00000005385	NR4A3	1:241569830-241613629	11.4324	0.976236	3.7506	1.29644e-16	1.67681e-13	up
ENSSSCG00000013869	ENSSSCG00000013869	2:60636038-60741901	2.51576	0.231333	3.68604	3.45966e-07	4.00808e-05	up
ENSSSCG00000004027	PDE10A	1:2827801-3386480	1.66966	0.147944	3.61317	0.000151273	0.0062144	up
ENSSSCG00000040013	MTUS1	17:5329746-5507225	3.89778	0.356627	3.49282	2.40963e-23	1.05522e-19	up
ENSSSCG00000031321	NR4A1	5:17399324-17411053	7.54092	0.643859	3.48253	7.45782e-06	0.000530183	up
ENSSSCG00000006186	TRPA1	4:63440664-63558849	0.610817	0.0605783	3.46286	0.000481149	0.0156175	up
ENSSSCG00000007115	THBD	17:30220162-30223499	3.00787	0.299592	3.40491	0.000394057	0.0132968	up
ENSSSCG00000004332	BACH2	1:57899809-58281728	3.78544	0.572468	3.39059	3.99169e-17	5.82681e-14	up
ENSSSCG00000015346	ICA1	9:78330545-78515475	1.77152	0.167215	3.38215	3.604e-09	6.80286e-07	up
ENSSSCG00000015854	OCA2	15:56657598-56869920	0.162457	0.0161203	3.3694	8.24705e-08	1.13571e-05	up
ENSSSCG00000010893	ENSSSCG00000010893	AEMK02000698.1:2468238-2575384	3.34396	0.283236	3.36268	4.11982e-11	1.34638e-08	up
ENSSSCG00000000649	CLEC1A	5:61849127-61870248	1.2024	0.131131	3.35383	0.000516097	0.0165696	up
ENSSSCG00000017324	ENSSSCG00000017324	AEMK02000439.1:19765-52660	1.60551	0.149999	3.30164	3.86064e-05	0.00206177	up
ENSSSCG00000023186	CA4	12:37963107-37973351	1.12946	0.111315	3.26671	0.000584196	0.0184316	up
ENSSSCG00000009645	ADAMDEC1	14:8455567-8473281	6.6392	0.670678	3.23306	5.82547e-12	2.2378e-09	up
ENSSSCG00000009672	SCARA5	14:11617595-11742938	1.78282	0.212534	3.22998	1.39029e-06	0.000125275	up
ENSSSCG00000013599	ANGPTL4	2:70905765-70913026	6.42162	0.864503	3.00005	9.8434e-07	9.62193e-05	up
ENSSSCG00000015405	ENSSSCG00000015405	9:99684189-99782278	2.54611	0.235512	2.91966	4.51851e-05	0.00235565	up
ENSSSCG00000017577	ENSSSCG00000017577	12:17892399-17959180	0.835084	0.0976867	2.90129	0.000237031	0.00885671	up
ENSSSCG00000016878	FGF10	16:28694162-28778262	4.59614	0.67029	2.87625	8.92231e-11	2.6762e-08	up
ENSSSCG00000010068	ENSSSCG00000010068	14:49845741-49857727	1.66055	0.242513	2.791	0.000199137	0.00771736	up
ENSSSCG00000039025	FREM1	1:207619475-207802452	0.216826	0.0296453	2.76041	0.000891279	0.0254771	up
ENSSSCG00000040828	ENSSSCG00000040828	6:57239708-57258115	18.4797	2.19308	2.75843	0.00112828	0.0306823	up
ENSSSCG00000004081	ENSSSCG00000004081	1:13715672-14042954	1.77771	0.248106	2.74951	2.01139e-16	2.44674e-13	up
ENSSSCG00000015322	TFPI2	9:73684237-73689134	47.4342	7.78141	2.70518	3.64866e-07	4.16099e-05	up
ENSSSCG00000002257	MCTP2	7:84725921-84962894	0.639969	0.100058	2.67904	1.11849e-12	4.89808e-10	up
ENSSSCG00000012026	ADAMTS1	13:190273999-190285720	11.2727	1.73419	2.67062	1.36521e-14	1.03078e-11	up
ENSSSCG00000011630	ACKR4	13:73772508-73777789	22.1585	3.61423	2.66328	3.33443e-10	8.39204e-08	up
ENSSSCG00000002383	FOS	7:98449508-98453576	14.536	2.19612	2.63538	6.71754e-06	0.000485436	up
ENSSSCG00000016542	LRGUK	18:14958510-15091508	0.41719	0.05305	2.61873	8.39609e-05	0.00394508	up
ENSSSCG00000031798	DNAH3	3:24911243-25125934	0.225404	0.0921767	2.59684	0.000621212	0.0193211	up
ENSSSCG00000000939	ACSS3	5:100270239-100429204	0.884043	0.132551	2.58391	5.48814e-08	8.01123e-06	up
ENSSSCG00000013393	SPON1	2:44968385-45300189	3.2581	0.513919	2.58209	1.74694e-10	4.78138e-08	up
ENSSSCG00000005269	TRPM6	1:227811237-228020294	3.69956	0.663708	2.56101	1.26457e-07	1.66801e-05	up
ENSSSCG00000016929	PDE4D	16:37897302-38315961	17.6512	3.14808	2.55579	3.45038e-09	6.62714e-07	up
ENSSSCG00000034163	PLN	1:43386709-43480745	9.73081	1.36182	2.53252	1.32623e-05	0.000851585	up
ENSSSCG00000002252	ARRDC4	7:81656766-81670241	29.3381	5.24636	2.51793	4.49836e-14	3.078e-11	up
ENSSSCG00000033624	SRGAP3	13:65372436-65516579	0.251539	0.0420723	2.49024	0.000394508	0.0132968	up
ENSSSCG00000016925	PLK2	16:37296595-37306759	21.5582	3.78856	2.48879	2.63225e-13	1.47784e-10	up
ENSSSCG00000011176	SUSD4	10:19420680-19551064	1.33436	0.25344	2.48434	1.86884e-08	2.96522e-06	up
ENSSSCG00000009132	ENPEP	8:111765839-111858515	0.325349	0.05881	2.47816	0.000152843	0.00624373	up
ENSSSCG00000036360	LURAP1L	1:209540300-209700740	5.92796	0.903464	2.478	5.43824e-05	0.00275002	up
ENSSSCG00000004469	LCA5	1:86516395-86685073	1.00023	0.175119	2.47216	0.000332094	0.0116159	up
ENSSSCG00000014242	ZNF608	2:128048247-128154895	2.68316	0.482742	2.45234	2.07493e-15	2.27163e-12	up
ENSSSCG00000017983	ENSSSCG00000017983	12:53341329-53376723	2.61801	0.393666	2.42486	7.42133e-05	0.00357137	up
ENSSSCG00000009031	EDNRA	8:81182532-81277066	39.9141	8.23576	2.42203	8.74549e-06	0.000602174	up
ENSSSCG00000036050	CD302	15:66697540-66732646	4.63036	0.931309	2.40613	1.20407e-08	1.98228e-06	up
ENSSSCG00000017129	RAB40B	12:493288-516981	0.922781	0.215979	2.40088	0.00190056	0.0461871	up
ENSSSCG00000008963	AREG	8:70417919-70429494	45.8112	9.7043	2.39307	0.000342221	0.011932	up
ENSSSCG00000035774	ERRFI1	6:68652811-68711440	45.6858	8.27785	2.38637	6.50227e-14	4.18746e-11	up
ENSSSCG00000032015	SH3BGRL2	1:86416277-86481550	12.2298	2.69139	2.33926	0.000129903	0.00549103	up
ENSSSCG00000028331	IL1R2	3:52366636-52406334	2.52509	0.378625	2.33588	2.27473e-05	0.00132467	up
ENSSSCG00000014156	ARRDC3	2:98430457-98444661	142.281	29.3363	2.31618	1.1751e-09	2.51844e-07	up
ENSSSCG00000004643	SLC27A2	1:121528925-121579121	2.89821	0.61947	2.25549	3.08191e-08	4.78067e-06	up
ENSSSCG00000013858	CALR3	2:61105306-61134229	1.23247	0.271854	2.19054	6.88088e-05	0.00335554	up
ENSSSCG00000033894	ENSSSCG00000033894	1:33801832-34359618	6.29609	1.34663	2.1628	7.4546e-13	3.47289e-10	up
ENSSSCG00000011700	CP	13:89396807-89463547	1.60224	0.398079	2.15792	0.00149475	0.0383245	up
ENSSSCG00000007477	NFATC2	17:52743570-52907428	0.761448	0.16974	2.14739	3.04629e-07	3.6055e-05	up
ENSSSCG00000024674	ABL2	9:120894825-120985119	39.7405	9.17571	2.11832	1.30187e-16	1.67681e-13	up
ENSSSCG00000014316	TGFBI	2:138191863-138224776	244.136	60.4446	2.11334	3.20293e-06	0.000260711	up
ENSSSCG00000001549	FKBP5	7:31436241-31599937	10.4021	2.90071	2.09203	0.000256081	0.00945555	up
ENSSSCG00000040815	DUSP5	14:120906039-120921985	1.8787	0.433086	2.0808	0.000708739	0.0213754	up
ENSSSCG00000005992	SHAS2	4:17582849-17675609	4.41548	1.40082	2.07406	2.85471e-07	3.39711e-05	up
ENSSSCG00000007463	PTGIS	17:51153155-51200273	12.3469	2.96574	2.05509	3.37663e-11	1.13746e-08	up
ENSSSCG00000034973	CXCL12	14:91433152-91686258	4.94644	1.65505	2.03742	6.86377e-05	0.00335467	up
ENSSSCG00000004390	SESN1	1:75056562-75170379	25.402	6.16668	2.02816	3.74478e-10	9.13227e-08	up
ENSSSCG00000016322	ACKR3	15:136370530-136382552	166.582	42.7717	2.01569	5.69524e-08	8.25847e-06	up
ENSSSCG00000027417	LDLRAD4	6:96401652-96577621	1.11899	0.338212	2.01347	0.000684485	0.0207871	up
ENSSSCG00000033993	PLCXD3	16:26175820-26347135	0.397594	0.0957107	2.01286	1.09211e-05	0.000718104	up
ENSSSCG00000000910	CRADD	5:89306250-89587429	5.18812	1.25636	1.98171	1.25769e-06	0.000113795	up
ENSSSCG00000004207	ENSSSCG00000004207	1:33744019-33853718	5.64968	1.4133	1.95002	5.22683e-10	1.2047e-07	up
ENSSSCG00000005486	KIF12	1:254708843-254719741	14.3491	3.90207	1.90454	4.51169e-06	0.000341827	up
ENSSSCG00000023276	ZNF24	6:119156492-119193356	11.8827	2.97731	1.90101	4.74825e-05	0.00245207	up
ENSSSCG00000000455	LRIG3	5:24066623-24118043	8.51926	2.51803	1.88242	3.08861e-06	0.000254242	up
ENSSSCG00000008073	OMD	3:42141911-42161056	7.81495	2.00955	1.86681	0.000278931	0.0101117	up
ENSSSCG00000023630	CPM	5:33168646-33264846	2.12699	0.457307	1.86278	0.00048272	0.0156356	up
ENSSSCG00000016991	DUSP1	16:51458262-51463541	66.8842	18.2328	1.84133	1.01232e-07	1.36826e-05	up
ENSSSCG00000003558	RPS6KA1	6:83905066-83947187	2.90099	0.804406	1.82875	1.24534e-05	0.000806746	up
ENSSSCG00000008973	NAAA	8:71573787-71603248	21.8602	5.89589	1.82785	1.18716e-06	0.000109679	up
ENSSSCG00000031866	TIMP3	5:12185819-12242604	98.3917	27.2743	1.81482	6.93079e-12	2.57215e-09	up
ENSSSCG00000011379	KLHDC8B	13:31775662-31780481	7.92639	2.1366	1.81024	0.0018913	0.0460928	up
ENSSSCG00000015324	GNG11	9:73721322-73726240	74.9671	23.1205	1.7935	2.18389e-05	0.00127857	up
ENSSSCG00000002557	NUDT14	AEMK02000452.1:3289306-3296905	4.70295	1.41439	1.7774	0.00106168	0.0293888	up
ENSSSCG00000010627	PDCD4	14:121271513-121338546	8.36792	2.68707	1.77466	1.26312e-08	2.06398e-06	up
ENSSSCG00000011463	IL17RD	13:38939402-39006690	12.6984	3.54353	1.7672	7.19816e-06	0.000513391	up
ENSSSCG00000010861	COQ8A	10:14596599-14656995	6.12247	2.02174	1.75449	1.26236e-05	0.000815355	up
ENSSSCG00000015175	VWA5A	9:51017995-51111209	38.8188	12.0406	1.72819	1.43466e-05	0.000905285	up
ENSSSCG00000002385	TGFB3	7:99133511-99254434	5.46663	1.95155	1.72273	1.31698e-08	2.13605e-06	up
ENSSSCG00000016068	HECW2	15:100091258-100539607	0.292881	0.0884757	1.71474	0.000201536	0.00779652	up
ENSSSCG00000031356	HES1	13:131135530-131140304	12.9607	3.8232	1.71444	0.000122458	0.00525431	up
ENSSSCG00000040687	CDH8	6:22924340-23353759	2.48003	0.7242	1.70425	3.90099e-10	9.24301e-08	up
ENSSSCG00000009229	ARHGAP24	8:132761713-133242231	1.10507	0.362725	1.70229	1.68865e-08	2.69888e-06	up
ENSSSCG00000010853	EPHX1	10:13757489-13773073	24.4798	7.83191	1.69002	7.40145e-08	1.04287e-05	up
ENSSSCG00000003811	ROR1	6:148317888-148504732	0.89707	0.273176	1.67688	9.22018e-05	0.00422979	up
ENSSSCG00000014012	GFPT2	2:78234599-78330262	10.6798	3.29321	1.6686	3.26443e-09	6.38196e-07	up
ENSSSCG00000016067	STK17B	15:100029998-100066584	42.5987	14.0601	1.6592	3.92583e-10	9.24301e-08	up
ENSSSCG00000035195	HNMT	15:13730458-13768645	6.33195	2.1043	1.64875	3.73563e-06	0.000298523	up
ENSSSCG00000022903	NAPEPLD	9:103210771-103262902	8.00056	2.65563	1.64684	2.14327e-05	0.00125815	up
ENSSSCG00000016331	RAMP1	15:137490356-137535575	6.69286	2.42736	1.64427	0.000712173	0.02142	up
ENSSSCG00000016034	COL3A1	15:93556914-93596360	1172.81	365.645	1.63578	1.63411e-07	2.03778e-05	up
ENSSSCG00000021646	KLF9	1:223720413-223748621	29.7284	9.7417	1.61779	3.3329e-09	6.45816e-07	up
ENSSSCG00000028996	ALDH1A1	1:226161373-226217339	19.8222	6.65355	1.60895	0.00020711	0.00794199	up
ENSSSCG00000039568	SNAI2	4:79264878-79271802	8.03742	2.62883	1.60259	0.0011446	0.0309168	up
ENSSSCG00000004165	PDE7B	1:27958268-28302666	28.3439	9.52118	1.60205	5.69893e-07	5.91392e-05	up
ENSSSCG00000002828	LPCAT2	6:29997765-30056713	8.63811	2.97917	1.59734	3.44855e-05	0.00188303	up
ENSSSCG00000025106	ENSSSCG00000025106	3:57799029-57823413	2.58468	0.872287	1.59246	0.000113783	0.00496293	up
ENSSSCG00000022370	TNFSF9	2:72577586-72585399	14.1934	4.5017	1.59105	0.000130642	0.00550102	up
ENSSSCG00000015871	NR4A2	15:63485314-63505728	12.232	3.98789	1.58535	0.000251125	0.0093197	up
ENSSSCG00000027790	ENSSSCG00000027790	13:99745467-99786519	2.00171	0.691232	1.58059	0.000178777	0.00711729	up
ENSSSCG00000021557	SULT1A3	3:18352022-18354465	143.477	52.0143	1.57774	0.000570557	0.0180533	up
ENSSSCG00000007043	GPCPD1	17:14394957-14524968	58.0015	18.1226	1.57454	1.20059e-08	1.98228e-06	up
ENSSSCG00000009331	MEDAG	11:7545494-7562737	7.33741	2.5251	1.5611	0.00010873	0.00483825	up
ENSSSCG00000038269	ENSSSCG00000038269	AEMK02000623.1:38695-84306	2.21775	0.787342	1.55609	0.000585892	0.0184585	up
ENSSSCG00000016751	GCK	18:50979777-51031335	3.3572	1.14278	1.55164	9.61037e-05	0.00438393	up
ENSSSCG00000014336	EGR1	2:140441491-140471827	10.722	3.4844	1.54989	0.00050763	0.0163217	up
ENSSSCG00000012050	RCAN1	13:198106257-198205629	25.0929	8.2698	1.54825	1.03208e-06	9.86826e-05	up
ENSSSCG00000030632	UBE2V1	17:51630094-51664512	16.8031	5.45091	1.54285	0.000155369	0.00632334	up
ENSSSCG00000014319	SMAD5	2:138287431-138344762	17.3919	6.25923	1.54198	1.95029e-05	0.00116042	up
ENSSSCG00000003731	GAREM1	6:116100370-116325133	2.84868	1.00779	1.53557	8.07558e-07	8.00104e-05	up
ENSSSCG00000030616	RESF1	5:42263402-42299543	13.016	4.79005	1.53455	0.000257061	0.00947576	up
ENSSSCG00000008101	FBLN7	3:44214590-44267110	2.28401	0.749727	1.53207	0.0003043	0.0108165	up
ENSSSCG00000013302	CAT	2:26493626-26581452	30.9191	10.8745	1.52747	4.85225e-08	7.1864e-06	up
ENSSSCG00000029227	LDB2	8:11641064-12038210	0.522656	0.199347	1.51122	0.000884057	0.0253636	up
ENSSSCG00000012257	MAOA	X:38929232-39006214	26.3707	9.49823	1.51079	8.60459e-08	1.17754e-05	up
ENSSSCG00000038296	SH3RF3	3:47133532-47339565	0.386064	0.138205	1.50785	6.04572e-05	0.00301542	up
ENSSSCG00000023451	KCNK2	9:128429092-128659278	32.8433	11.1513	1.49194	4.24967e-08	6.42726e-06	up
ENSSSCG00000012638	GRIA3	X:100826849-101110292	1.70094	0.635177	1.44917	1.0963e-05	0.000718698	up
ENSSSCG00000004209	PTPRK	1:34692715-35258701	5.61027	1.90495	1.4414	1.43321e-05	0.000905285	up
ENSSSCG00000022742	PRDX6	9:115857527-115872531	78.8022	30.7034	1.43994	0.000785521	0.0231803	up
ENSSSCG00000038811	MOB3B	10:38439680-38685057	0.402212	0.156512	1.42151	0.000698948	0.0211383	up
ENSSSCG00000033860	ZMAT3	13:117113277-117147607	89.549	33.9231	1.40716	4.2557e-08	6.42726e-06	up
ENSSSCG00000010816	TGFB2	10:8305539-8405771	15.3015	7.42725	1.40657	7.90914e-05	0.00375658	up
ENSSSCG00000011881	IQCB1	13:138681330-138743791	1.92517	0.73847	1.39726	3.48869e-05	0.00190021	up
ENSSSCG00000023141	RNLS	14:100315324-100605201	0.840104	0.325862	1.38669	2.63069e-06	0.000221545	up
ENSSSCG00000009523	GGACT	11:69287675-69348844	8.63053	3.38853	1.38484	3.24654e-06	0.000263283	up
ENSSSCG00000003805	PDE4B	6:146166328-146373149	27.5281	10.5718	1.37947	6.22413e-05	0.00309202	up
ENSSSCG00000004646	ATP8B4	1:121629033-122026053	8.72145	4.062	1.37391	4.01956e-06	0.000315456	up
ENSSSCG00000011602	XPC	13:70348534-70400523	9.0051	3.45286	1.36969	3.52893e-06	0.000284079	up
ENSSSCG00000002259	ENSSSCG00000002259	7:88105684-88219075	13.0447	5.07184	1.36527	4.58248e-08	6.87247e-06	up
ENSSSCG00000028322	BTG2	9:64031841-64038694	14.5357	5.43539	1.35599	0.000689643	0.0208858	up
ENSSSCG00000009361	POSTN	11:13224959-13259033	342.675	131.516	1.34577	3.17829e-06	0.000259671	up
ENSSSCG00000013735	JUNB	2:66214594-66215637	157.831	60.488	1.33931	8.30813e-05	0.00392058	up
ENSSSCG00000013270	CRY2	2:16584431-16620669	2.43738	0.971384	1.3307	0.000187698	0.0073653	up
ENSSSCG00000014119	SERINC5	2:88843020-88961132	3.95959	1.54556	1.32736	1.05082e-05	0.000704679	up
ENSSSCG00000014980	CFAP300	9:32753269-32795278	15.1346	5.7136	1.32566	8.62598e-05	0.00401861	up
ENSSSCG00000004647	DTWD1	1:122119695-122139404	14.6075	6.53091	1.31341	2.405e-05	0.00139312	up
ENSSSCG00000031053	S100A1	4:95993938-96012402	12.7706	4.7464	1.30999	0.00163369	0.0414019	up
ENSSSCG00000014136	VCAN	2:91260413-91811674	111.939	44.5411	1.29955	0.000152819	0.00624373	up
ENSSSCG00000011234	ENSSSCG00000011234	13:18371985-18424129	5.38194	2.16548	1.29103	3.17016e-05	0.0017397	up
ENSSSCG00000003839	ENSSSCG00000003839	6:155800840-155894915	97.8803	41.6433	1.28868	9.78484e-05	0.004445	up
ENSSSCG00000014168	ELL2	2:102519577-102591421	20.0053	8.343	1.28483	2.5007e-06	0.000213056	up
ENSSSCG00000024205	ARHGEF26	13:94155824-94291797	0.800655	0.329548	1.28279	0.00012192	0.00524471	up
ENSSSCG00000027480	KLF10	4:34429923-34436006	29.7974	12.7163	1.27402	7.73212e-05	0.00371277	up
ENSSSCG00000040607	MAF	6:8463520-8485223	16.3956	7.62642	1.27187	8.48177e-05	0.00396831	up
ENSSSCG00000000488	MDM2	5:33042686-33164514	52.6067	20.7903	1.26857	1.34946e-05	0.00086145	up
ENSSSCG00000016958	PIK3R1	16:46434814-46523623	15.706	6.32475	1.2569	0.000771062	0.0228769	up
ENSSSCG00000009589	SYK	14:2056294-2164061	3.31559	1.43827	1.25229	7.83596e-05	0.00373804	up
ENSSSCG00000000528	PKP2	5:41424795-41509779	0.673054	0.280837	1.25051	0.00191225	0.0463683	up
ENSSSCG00000035863	PLIN2	1:203683875-203713121	3.73778	1.64077	1.24946	0.000668995	0.02043	up
ENSSSCG00000037483	RFTN2	15:101434962-101500368	8.34999	3.4768	1.24737	3.90364e-06	0.000307461	up
ENSSSCG00000006970	DLC1	17:1167980-1637148	36.1381	15.1833	1.22155	5.22643e-06	0.000387932	up
ENSSSCG00000010817	LYPLAL1	10:8946442-9146518	2.82294	1.30614	1.21138	0.00180854	0.0447455	up
ENSSSCG00000015595	ATF3	9:130772262-130785599	22.3373	9.33141	1.19341	0.00108004	0.0297842	up
ENSSSCG00000030241	TSC22D3	X:88141331-88234608	29.934	13.794	1.19231	3.1345e-05	0.00172445	up
ENSSSCG00000035790	BTG1	5:90815512-90820105	80.9416	36.6301	1.18776	0.000501073	0.0161583	up
ENSSSCG00000036436	FZD1	9:71349699-71354409	149.377	65.8661	1.17178	1.47886e-05	0.000925176	up
ENSSSCG00000001565	CDKN1A	7:32354688-32364019	80.8523	37.1175	1.16945	0.000187098	0.0073653	up
ENSSSCG00000033608	LOXL2	14:7435033-7540958	148.776	67.3288	1.16665	6.1579e-06	0.000449444	up
ENSSSCG00000016074	ANKRD44	15:100868475-101211230	3.26697	1.44411	1.1636	8.24787e-06	0.000576982	up
ENSSSCG00000009077	HSPA4L	8:96951880-97089996	22.5106	10.9664	1.15906	8.43935e-06	0.000584772	up
ENSSSCG00000037015	SESN3	9:27207236-27279173	4.83924	2.25674	1.15677	0.000428705	0.0142658	up
ENSSSCG00000020912	HECTD2	14:103095709-103182116	6.1205	2.71761	1.14309	3.10174e-05	0.00172375	up
ENSSSCG00000011806	MASP1	13:124919172-125036901	73.1238	33.8929	1.12691	0.000216517	0.00824499	up
ENSSSCG00000008336	ANXA4	3:72620712-72694552	60.4156	25.7317	1.12583	9.39037e-05	0.00429252	up
ENSSSCG00000011495	PRICKLE2	13:45620368-45789113	10.112	4.54374	1.10847	0.00118938	0.0318675	up
ENSSSCG00000009592	NFIL3	14:2588896-2603255	49.3138	22.7871	1.102	1.86076e-05	0.00111017	up
ENSSSCG00000011913	CCDC191	13:145880093-145981136	3.25169	1.47166	1.08972	0.00197152	0.0475422	up
ENSSSCG00000029385	LIAS	8:30699351-30717002	6.02006	2.86557	1.0742	0.00111458	0.030468	up
ENSSSCG00000011294	GASK1A	13:26415713-26473634	6.37369	3.04527	1.07296	0.000449585	0.0148255	up
ENSSSCG00000007067	JAG1	17:19588020-19630085	2.6393	1.202	1.07086	0.00080393	0.0234822	up
ENSSSCG00000036381	RBMS3	13:15711479-16462749	11.4402	5.90005	1.06766	3.50899e-05	0.0019018	up
ENSSSCG00000012000	GBE1	13:173593484-173910739	44.3841	21.8628	1.0656	0.00191951	0.0464416	up
ENSSSCG00000038549	ZFP36L2	3:97200342-97207305	24.5268	11.8805	1.05044	0.000593061	0.0186308	up
ENSSSCG00000034321	TP53INP1	4:41747673-41766688	26.0034	11.7971	1.04718	0.000537167	0.0170992	up
ENSSSCG00000040296	EHHADH	13:123103811-123176137	8.27175	3.95918	1.04594	9.00746e-05	0.00416092	up
ENSSSCG00000011903	ENSSSCG00000011903	13:140969602-141003929	22.0967	11.0383	1.04101	0.000639948	0.0197635	up
ENSSSCG00000010756	MGMT	14:138497220-138771540	95.2423	48.5437	1.03476	0.000966416	0.0270943	up
ENSSSCG00000025602	DOCK4	18:33423216-33879454	0.550857	0.31832	1.01777	0.000809945	0.0235832	up
ENSSSCG00000010241	TET1	14:71665850-71826579	22.3317	10.2747	1.01186	0.000186192	0.00734571	up
ENSSSCG00000010312	PLAU	14:76629275-76635894	112.795	54.9388	1.00709	0.000445405	0.014732	up
ENSSSCG00000006337	HSD17B7	4:87720127-87743069	12.9819	29.8511	-1.00958	0.000213735	0.0081532	down
ENSSSCG00000012074	ENSSSCG00000012074	13:204600305-204696337	15.8464	32.3759	-1.01281	0.000109607	0.00484837	down
ENSSSCG00000006793	ENSSSCG00000006793	4:108981894-109020918	3.48626	7.09336	-1.01964	0.00189527	0.0461099	down
ENSSSCG00000012482	SRPX2	X:82336744-82363867	5.64321	11.2427	-1.02325	0.000935754	0.0264037	down
ENSSSCG00000023379	UBE2L6	2:13353854-13369332	15.8991	31.1761	-1.0244	0.00140835	0.0365804	down
ENSSSCG00000032761	LAMA5	17:61698620-61747756	3.80098	7.6987	-1.02575	0.000477923	0.0155955	down
ENSSSCG00000020783	SLC41A1	9:66473370-66499805	2.67638	5.53564	-1.04245	0.000926847	0.0262199	down
ENSSSCG00000038594	SDC4	17:47646933-47670461	28.0451	58.8066	-1.04331	0.000466391	0.0152876	down
ENSSSCG00000032932	MSRB1	3:40017139-40147930	18.527	38.7255	-1.04517	4.8937e-05	0.00250356	down
ENSSSCG00000000274	PCBP2	5:18673981-18699402	45.5869	97.589	-1.04628	0.00176157	0.0438758	down
ENSSSCG00000040397	COLEC12	6:105808092-106000187	22.3671	44.1647	-1.04751	0.00183864	0.0452348	down
ENSSSCG00000000807	SLC38A1	5:76877011-77077537	3.12417	6.51647	-1.05131	0.000411844	0.0137675	down
ENSSSCG00000017054	CYFIP2	16:65852587-66001986	1.51318	3.2239	-1.05372	0.000287951	0.0103871	down
ENSSSCG00000040421	HMG20B	2:75092663-75098562	12.7348	25.4762	-1.0547	0.000481084	0.0156175	down
ENSSSCG00000010840	RGS7	10:11950901-12322359	4.22312	8.10749	-1.06322	0.000232439	0.00871487	down
ENSSSCG00000000261	IGFBP6	5:18352291-18357225	14.3994	29.469	-1.07543	0.00125023	0.0331137	down
ENSSSCG00000007719	ENSSSCG00000007719	3:11419396-11505415	3.09249	6.40538	-1.07792	8.42327e-05	0.00394938	down
ENSSSCG00000017694	ACACA	12:38581451-38875134	9.19207	18.5205	-1.0789	0.000195185	0.00757837	down
ENSSSCG00000010259	TYSND1	14:73077171-73088845	4.21675	9.01918	-1.08478	0.000676895	0.0205851	down
ENSSSCG00000024752	ALDH4A1	6:77374001-77404015	4.72926	10.1732	-1.08487	0.000181151	0.00718567	down
ENSSSCG00000014141	RFESD	2:102243472-102254255	13.4823	28.3784	-1.08573	6.71952e-05	0.00332123	down
ENSSSCG00000013400	MICAL2	2:47135586-47302040	13.219	27.1303	-1.08965	0.000841448	0.0244679	down
ENSSSCG00000022945	UCHL1	8:32353246-32367348	27.8377	59.5363	-1.0917	1.60697e-05	0.000985608	down
ENSSSCG00000038992	TUBB6	6:97230140-97240724	9.96523	21.1364	-1.09172	0.00011181	0.0049243	down
ENSSSCG00000003707	NPC1	6:108403129-108450486	14.5516	30.4266	-1.09344	2.05612e-05	0.00122008	down
ENSSSCG00000016578	FLNC	18:19757303-19787727	5.00141	10.5707	-1.09449	0.000107555	0.00480397	down
ENSSSCG00000013278	TSPAN18	2:17465704-17671567	8.66578	18.1913	-1.09487	0.000282862	0.0102204	down
ENSSSCG00000008841	PDGFRA	8:40966485-41018506	164.162	345.393	-1.09642	1.52001e-05	0.000948208	down
ENSSSCG00000008147	FHL2	3:49400982-49464618	17.6666	41.7816	-1.09997	5.54092e-05	0.00279548	down
ENSSSCG00000016613	AASS	18:24974721-25039194	0.889875	1.61925	-1.10045	0.00197806	0.0476476	down
ENSSSCG00000030781	C17orf67	12:33104497-33153926	5.41485	11.715	-1.1107	9.89252e-05	0.00447534	down
ENSSSCG00000013332	KIF18A	2:32244098-32331349	1.32687	2.77379	-1.11529	0.000173065	0.00694034	down
ENSSSCG00000005358	ENSSSCG00000005358	1:238680810-238826387	0.852893	1.86307	-1.11656	8.8387e-05	0.00410026	down
ENSSSCG00000011936	ZBED2	13:148156549-148200012	4.31085	9.18178	-1.11749	0.000123192	0.00526836	down
ENSSSCG00000004139	ADGRG6	1:22662015-22801909	1.5652	3.25381	-1.12215	0.00094991	0.0267342	down
ENSSSCG00000035051	ADORA2B	12:59424457-59449700	4.56541	10.2393	-1.12634	8.61713e-05	0.00401861	down
ENSSSCG00000038806	AXL	6:49245802-49277917	16.7274	35.5386	-1.12662	4.39008e-05	0.0023107	down
ENSSSCG00000011111	CAMK1D	10:59205631-59630946	1.11977	2.39902	-1.13603	5.33142e-05	0.00270224	down
ENSSSCG00000017728	MYO1D	12:42120319-42489189	8.36351	18.0159	-1.13678	0.000389457	0.0132005	down
ENSSSCG00000009446	PCDH17	11:30511295-30611728	4.46079	9.78293	-1.13707	4.26579e-05	0.00225069	down
ENSSSCG00000000435	ENSSSCG00000000435	5:22873334-22881570	7.02791	15.3197	-1.14307	0.00119233	0.0318675	down
ENSSSCG00000015650	MAPKAPK2	9:67314484-67363501	13.9679	30.422	-1.1509	8.35531e-06	0.000580787	down
ENSSSCG00000002506	VRK1	7:117942773-118026004	0.911957	1.94321	-1.15568	0.00103424	0.0287541	down
ENSSSCG00000037970	SOX8	3:40710043-40840070	1.49282	3.86879	-1.16345	0.00148639	0.0381867	down
ENSSSCG00000035952	TGFB1I1	3:17093278-17099209	14.8724	33.189	-1.16394	0.000172684	0.00693778	down
ENSSSCG00000011624	MCM2	13:72629882-72650725	2.12672	4.67973	-1.16685	0.000870743	0.0251196	down
ENSSSCG00000021359	CDC42EP3	3:102539223-102562389	18.9844	43.2546	-1.17235	0.000267728	0.00977302	down
ENSSSCG00000010116	SLC25A1	14:50974617-50977526	12.6885	29.2499	-1.1741	0.00141343	0.0366254	down
ENSSSCG00000003513	ECE1	6:79410669-79466047	2.17517	4.9328	-1.17693	0.000135518	0.00566278	down
ENSSSCG00000008294	ACTG2	3:69094860-69121547	103.56	228.198	-1.17871	4.05858e-05	0.00215696	down
ENSSSCG00000010878	EFCAB2	10:17559248-17655269	0.790338	1.76401	-1.17898	0.000777191	0.0229964	down
ENSSSCG00000027205	LPCAT3	5:63707669-63747040	5.58133	13.0891	-1.18458	2.13084e-05	0.00125422	down
ENSSSCG00000015380	CDCA7L	9:90766787-90807292	7.54288	16.5101	-1.18494	0.000448594	0.0148151	down
ENSSSCG00000039745	HMOX1	AEMK02000361.1:1954602-1965962	9.61301	22.5717	-1.1864	0.00026525	0.00974482	down
ENSSSCG00000026169	MFSD12	2:75107529-75120705	7.74087	17.5474	-1.18686	2.26473e-05	0.00132236	down
ENSSSCG00000010493	PDLIM1	14:106744138-106796292	5.63684	12.5478	-1.18762	0.000267408	0.00977302	down
ENSSSCG00000009138	ENSSSCG00000009138	8:112433640-112470946	3.42469	7.5179	-1.18864	0.000217188	0.00825615	down
ENSSSCG00000029602	WDR37	10:68300598-68538848	6.77794	15.5511	-1.18926	0.00043263	0.0143528	down
ENSSSCG00000006333	NUF2	4:87162739-87194072	2.2906	5.16038	-1.19271	7.77235e-05	0.0037158	down
ENSSSCG00000001816	BLM	7:53317540-53416519	0.560994	1.13737	-1.20395	0.00063446	0.0196494	down
ENSSSCG00000033299	FLNA	X:124889644-124945463	151.034	358.78	-1.21423	8.33717e-06	0.000580787	down
ENSSSCG00000026092	SREBF2	5:6716139-6784640	4.11085	11.3023	-1.21642	1.60561e-05	0.000985608	down
ENSSSCG00000004509	LIPG	1:99081904-99110876	70.376	166.935	-1.21837	0.000231187	0.00868281	down
ENSSSCG00000003030	CIC	6:49638991-49660975	2.10002	4.93125	-1.22422	0.00185308	0.0454877	down
ENSSSCG00000015302	STEAP2	9:70335547-70365659	15.5247	35.1896	-1.23359	3.83836e-06	0.00030451	down
ENSSSCG00000009338	ENSSSCG00000009338	11:8518847-8763899	0.294685	0.672689	-1.23595	0.000346055	0.0120143	down
ENSSSCG00000001422	C2	7:24020323-24034120	2.86526	6.53195	-1.23655	0.00125988	0.0333168	down
ENSSSCG00000034441	MRGPRF	2:4120772-4136723	2.88957	8.15727	-1.23737	0.000464291	0.0152416	down
ENSSSCG00000002009	PCK2	7:75187197-75197638	5.41687	12.4538	-1.2384	0.00011618	0.00505739	down
ENSSSCG00000039650	PCYT2	12:1084394-1094222	7.45877	17.8978	-1.24351	0.000223693	0.0084594	down
ENSSSCG00000010111	DGCR2	14:50751175-50955982	4.37075	12.4482	-1.24561	7.42415e-07	7.38905e-05	down
ENSSSCG00000009009	MND1	8:75689848-75755780	0.940827	2.19115	-1.248	0.00013973	0.00580554	down
ENSSSCG00000024045	ENSSSCG00000024045	3:11956300-12039913	0.873268	2.06419	-1.24874	0.000185262	0.00733544	down
ENSSSCG00000031981	SHISA4	10:24158648-24161497	11.1564	26.1199	-1.25075	0.000650218	0.019968	down
ENSSSCG00000003402	PGD	6:70675887-70692285	24.834	60.4364	-1.25565	3.61194e-06	0.000289696	down
ENSSSCG00000011353	PFKFB4	13:31212562-31259749	1.57631	3.52955	-1.25673	0.000278645	0.0101117	down
ENSSSCG00000035456	WWC1	16:55418375-55595167	0.996641	2.37407	-1.26146	0.000241865	0.00900659	down
ENSSSCG00000040507	PDLIM7	2:80452893-80472663	30.9479	73.0518	-1.26303	2.77706e-06	0.000230327	down
ENSSSCG00000036383	LGALS3BP	12:3212470-3222850	9.33065	21.9801	-1.26605	8.19926e-05	0.00387756	down
ENSSSCG00000006862	VCAM1	4:117496917-117511211	115.494	275.402	-1.26634	2.27967e-06	0.000197295	down
ENSSSCG00000000094	SUN2	5:9273131-9293258	7.78266	18.8731	-1.27057	3.833e-06	0.00030451	down
ENSSSCG00000035311	ENSSSCG00000035311	1:163074749-163100674	3.97172	9.17764	-1.27183	0.000773874	0.0229293	down
ENSSSCG00000010457	KIF20B	14:101512640-101594719	1.24549	2.91075	-1.28126	0.000886526	0.0253743	down
ENSSSCG00000007235	TPX2	17:35415587-35485071	1.87059	4.72961	-1.28863	0.00203092	0.0486532	down
ENSSSCG00000020976	CSRP1	10:23843132-23864025	41.8845	102.178	-1.29205	4.8273e-07	5.23261e-05	down
ENSSSCG00000038967	NADK	6:63844432-63864097	13.9553	35.319	-1.29227	5.69543e-05	0.00285371	down
ENSSSCG00000032164	PEA15	4:90263601-90277308	17.4795	42.7347	-1.29254	1.70888e-06	0.000151489	down
ENSSSCG00000024351	MET	18:29426051-29541348	0.914857	2.22291	-1.30103	6.79601e-06	0.000489491	down
ENSSSCG00000031648	CCN5	17:47130819-47149608	2.74623	6.84771	-1.31078	0.000116554	0.00506363	down
ENSSSCG00000037670	TMEM164	X:90105188-90289670	0.83328	1.49141	-1.32185	0.00165603	0.0417738	down
ENSSSCG00000025488	MCM3	7:46084662-46104430	1.96547	4.71959	-1.32354	0.000718492	0.0215508	down
ENSSSCG00000024149	ELOVL5	7:46860499-47043818	13.0013	31.5613	-1.3265	1.64881e-05	0.00100844	down
ENSSSCG00000015960	MAP3K20	15:79174315-79379107	8.60174	17.2173	-1.327	4.06679e-06	0.000318023	down
ENSSSCG00000006578	S100A4	4:96088028-96091249	108.217	273.227	-1.3311	4.16755e-06	0.000323591	down
ENSSSCG00000025783	ENTPD3	13:24624418-24659645	10.046	26.0116	-1.33187	1.01815e-05	0.000688071	down
ENSSSCG00000014430	ABLIM3	2:150260183-150511043	0.962816	2.04773	-1.33454	3.11682e-05	0.00172445	down
ENSSSCG00000008196	FAM178B	3:56660429-56746434	4.34744	11.0707	-1.33584	8.82462e-06	0.000605718	down
ENSSSCG00000011426	POC1A	13:34226960-34307718	1.00135	2.53679	-1.33962	5.52099e-06	0.000408404	down
ENSSSCG00000005316	TPM2	1:236402247-236410905	71.5247	182.924	-1.33994	1.20581e-06	0.000110935	down
ENSSSCG00000016983	STC2	16:50499176-51020224	4.06546	11.2769	-1.34629	1.66873e-05	0.00101778	down
ENSSSCG00000005983	ATAD2	4:16012273-16082375	1.37173	3.37748	-1.34666	1.69742e-05	0.00102955	down
ENSSSCG00000034114	GPR68	7:112885163-112904246	7.62796	20.3199	-1.3622	2.69962e-05	0.00153841	down
ENSSSCG00000005206	MLANA	1:216232563-216247212	9.4328	23.334	-1.36369	0.000174734	0.00698173	down
ENSSSCG00000013551	C3	2:72431163-72471564	0.755548	1.92539	-1.36866	0.000313638	0.0110409	down
ENSSSCG00000024385	RNASEH2B	11:16829673-16970802	2.75335	6.73648	-1.37232	5.01023e-06	0.000375699	down
ENSSSCG00000007369	ENSSSCG00000007369	17:46593428-46638070	4.50228	11.4398	-1.38817	6.19141e-06	0.000450389	down
ENSSSCG00000009671	PBK	14:11542121-11577765	0.922876	2.36035	-1.39436	0.000862684	0.0249529	down
ENSSSCG00000040735	DDAH1	4:130483878-130617536	10.3255	26.5243	-1.40539	4.64091e-05	0.0024023	down
ENSSSCG00000016943	ADAMTS6	16:43702520-44011065	3.58135	8.73794	-1.40785	0.000764301	0.022738	down
ENSSSCG00000028317	ARHGEF28	2:82761521-83102121	0.283653	0.734927	-1.40859	0.00139184	0.0363239	down
ENSSSCG00000015311	CYP51A1	9:72054942-72079598	31.5114	80.4973	-1.41041	1.71736e-05	0.0010359	down
ENSSSCG00000012926	PC	2:5566608-5587797	2.55835	6.68428	-1.41397	9.66699e-06	0.00065532	down
ENSSSCG00000023807	ACO1	10:33934630-34001944	4.98273	13.148	-1.4172	2.04539e-06	0.00017843	down
ENSSSCG00000012985	ENSSSCG00000012985	2:6701340-6723929	1.47885	3.9535	-1.42238	0.000611537	0.0191309	down
ENSSSCG00000036438	GPX3	16:71980468-71989011	2.16581	5.93548	-1.43471	0.00112593	0.0306756	down
ENSSSCG00000001498	BEND6	7:28768747-28811943	3.09057	8.22516	-1.44397	3.91829e-05	0.00208746	down
ENSSSCG00000024015	FADS1	2:9731813-9750506	18.5722	63.3916	-1.45347	4.48032e-05	0.00234131	down
ENSSSCG00000003514	HSPG2	6:79850757-79921097	5.31691	14.1585	-1.45862	0.00039482	0.0132968	down
ENSSSCG00000022823	MCM5	AEMK02000361.1:1966699-1983824	2.62785	7.22357	-1.46336	2.73009e-06	0.000227293	down
ENSSSCG00000003644	FHL3	6:93980635-93988573	6.86038	19.1942	-1.46663	1.33613e-05	0.000855433	down
ENSSSCG00000033626	SREBF1	12:60733977-60752502	1.38184	3.90368	-1.47014	0.00125069	0.0331137	down
ENSSSCG00000029249	NAV3	5:103013806-103367627	4.81618	13.4794	-1.47133	7.45888e-08	1.04287e-05	down
ENSSSCG00000032580	MGST1	5:56259457-56283842	4.04446	10.8577	-1.47458	1.37328e-05	0.000874106	down
ENSSSCG00000035473	ENSSSCG00000035473	7:21595785-21627045	0.897825	2.55871	-1.48428	0.000857867	0.0248464	down
ENSSSCG00000001078	MBOAT1	7:15532073-15643988	2.274	6.12552	-1.49276	1.05238e-05	0.000704679	down
ENSSSCG00000034351	B3GALT1	15:73772539-74340060	0.811706	1.78974	-1.49514	0.000225218	0.00850236	down
ENSSSCG00000010046	GNAZ	14:49132158-49174798	1.74292	4.88449	-1.49917	1.0605e-06	0.000100089	down
ENSSSCG00000021181	DHCR7	2:2334740-2394851	1.72865	4.73273	-1.50431	2.85779e-05	0.00161049	down
ENSSSCG00000017022	HMMR	16:60290736-60332380	1.21368	3.39809	-1.50968	1.05961e-05	0.000707357	down
ENSSSCG00000036201	NPR3	16:18842039-18929808	0.767302	2.22059	-1.51957	8.07287e-06	0.000568137	down
ENSSSCG00000017421	ACLY	12:20796741-20841298	39.5534	112.518	-1.52202	2.97132e-10	7.56513e-08	down
ENSSSCG00000023296	CENPE	8:117888970-117965792	1.02778	2.84328	-1.52832	0.000104428	0.00468555	down
ENSSSCG00000026044	FDFT1	14:14967273-15104179	8.04249	23.4631	-1.54421	4.76526e-09	8.76808e-07	down
ENSSSCG00000009722	SPOCK3	14:21754579-22121044	1.17679	3.49587	-1.55305	2.22744e-09	4.51593e-07	down
ENSSSCG00000002709	ENSSSCG00000002709	6:12166241-12188813	0.890772	2.59879	-1.5588	0.000191017	0.00744969	down
ENSSSCG00000000217	RACGAP1	5:15894309-15944886	2.17601	6.00166	-1.56462	5.96389e-06	0.000439681	down
ENSSSCG00000037645	COTL1	6:4099336-4147469	6.33997	19.1155	-1.56756	1.15988e-06	0.000108071	down
ENSSSCG00000015589	VASH2	9:130473857-130511278	2.12977	6.13133	-1.56925	1.08751e-05	0.000717232	down
ENSSSCG00000036236	ELOVL6	8:112038686-112191299	4.95129	13.8936	-1.56991	9.42077e-06	0.000642546	down
ENSSSCG00000038071	RASL12	1:163084039-163103463	1.13467	3.24904	-1.57183	0.000864251	0.0249652	down
ENSSSCG00000005344	MELK	1:237316398-237440387	0.451391	1.29294	-1.57907	1.39696e-05	0.000886604	down
ENSSSCG00000016658	ANLN	18:37645004-37708565	4.10692	13.1666	-1.58018	4.04836e-07	4.5226e-05	down
ENSSSCG00000032452	WFS1	8:4362678-4392520	2.1682	6.77047	-1.58118	3.80618e-05	0.00203766	down
ENSSSCG00000016780	CTNND2	16:508245-1521550	0.535554	1.47517	-1.58348	0.000204654	0.00787063	down
ENSSSCG00000010456	PANK1	14:101410047-101474382	0.901886	3.49664	-1.58354	5.15679e-07	5.50795e-05	down
ENSSSCG00000008624	LPIN1	3:124940547-125074509	2.70392	7.89665	-1.58713	2.35777e-07	2.83658e-05	down
ENSSSCG00000031361	CELSR1	5:2980069-3207472	0.443542	0.764128	-1.58816	0.000415136	0.0138564	down
ENSSSCG00000032522	ENSSSCG00000032522	15:121451383-121473540	0.705556	2.19264	-1.5882	0.000912977	0.0258945	down
ENSSSCG00000015083	FXYD6	9:45182397-45218066	1.54077	4.42193	-1.58935	3.67028e-07	4.16396e-05	down
ENSSSCG00000027525	DHCR24	6:157483688-157595418	4.75853	14.1137	-1.59046	4.81427e-05	0.00248031	down
ENSSSCG00000015581	CENPF	9:128949182-129008793	1.6513	4.76951	-1.60062	2.35957e-05	0.00137043	down
ENSSSCG00000006580	S100A2	4:96073481-96076844	100.127	317.174	-1.60422	3.16999e-07	3.73172e-05	down
ENSSSCG00000023746	ENSSSCG00000023746	15:10654760-11068576	0.080547	0.237997	-1.60449	1.78474e-05	0.00106772	down
ENSSSCG00000030130	DPYSL2	14:10427957-10545778	7.31072	23.7563	-1.60475	5.65996e-07	5.90145e-05	down
ENSSSCG00000006512	FDPS	4:94489208-94513941	5.85842	16.9364	-1.60504	1.76343e-05	0.00106077	down
ENSSSCG00000010447	ACTA2	14:100865313-100886984	307.648	885.889	-1.61031	6.00438e-06	0.000440983	down
ENSSSCG00000022784	PLEKHO1	4:98920429-98934317	2.76971	8.49171	-1.61362	4.30586e-06	0.000331152	down
ENSSSCG00000032383	ENSSSCG00000032383	2:150561296-150578183	1.73388	5.18414	-1.61955	5.8587e-05	0.00292882	down
ENSSSCG00000027607	IER3	7:23265564-23266827	22.216	67.5057	-1.62046	9.23383e-05	0.00422979	down
ENSSSCG00000028623	RARRES1	13:98461316-98506380	1.60704	4.60355	-1.62247	1.08282e-07	1.4457e-05	down
ENSSSCG00000026257	STMN1	6:83352099-83386477	2.47012	8.53999	-1.62609	4.20237e-06	0.000325141	down
ENSSSCG00000017087	GM2A	16:71740319-71754975	8.92658	26.518	-1.62715	7.26852e-07	7.30053e-05	down
ENSSSCG00000040288	ARNT2	7:49259597-49450461	1.37505	3.9857	-1.62804	0.000161853	0.00653861	down
ENSSSCG00000035825	UBE2QL1	16:75424872-75474043	1.20158	3.64375	-1.63043	4.31268e-07	4.74524e-05	down
ENSSSCG00000016900	ESM1	16:34184256-34194253	3.04761	9.77464	-1.63262	0.000107725	0.00480397	down
ENSSSCG00000039731	ENSSSCG00000039731	2:102424796-102437858	4.44679	14.4172	-1.63317	9.85836e-05	0.00446912	down
ENSSSCG00000028517	SC5D	9:48357123-48373836	9.89341	29.5275	-1.64022	1.60572e-06	0.000142922	down
ENSSSCG00000005510	PHF19	1:260899452-260920110	0.680551	2.16067	-1.64023	0.000916846	0.0259706	down
ENSSSCG00000000657	ENSSSCG00000000657	5:62187297-62226080	0.513921	1.55811	-1.6724	0.0016849	0.0422111	down
ENSSSCG00000000759	ENSSSCG00000000759	5:68627338-68731931	1.40768	4.66102	-1.67797	5.51736e-07	5.80808e-05	down
ENSSSCG00000006309	CD247	4:83458419-83586639	0.40055	1.27598	-1.69001	4.89027e-08	7.1864e-06	down
ENSSSCG00000001582	MDGA1	7:33205704-33268272	0.222113	0.711099	-1.69072	0.000294914	0.0105686	down
ENSSSCG00000010214	ENSSSCG00000010214	14:64233816-64315526	1.00144	3.40183	-1.69189	4.48107e-06	0.000340685	down
ENSSSCG00000022208	TNFRSF1B	6:72195390-72231147	2.79199	8.78076	-1.69382	2.00489e-07	2.43883e-05	down
ENSSSCG00000016092	SGO2	15:104099386-104152548	0.694458	2.077	-1.7014	4.86832e-05	0.00249641	down
ENSSSCG00000032768	ENSSSCG00000032768	X:42670074-42680715	7.54199	24.1645	-1.70278	8.76233e-09	1.51071e-06	down
ENSSSCG00000011600	SLC6A6	13:70094077-70173565	0.26209	0.871895	-1.70357	2.6867e-05	0.00153598	down
ENSSSCG00000024134	MGLL	13:72480390-72568963	0.925536	2.83785	-1.7046	0.000616512	0.0192295	down
ENSSSCG00000002494	CLMN	7:116476789-116590181	0.219747	0.689598	-1.73427	0.00203931	0.0487834	down
ENSSSCG00000036402	MYL9	17:39788171-39799143	2.18092	7.10647	-1.73677	0.000169796	0.00684689	down
ENSSSCG00000009216	SPP1	8:131077026-131085759	11.3316	37.521	-1.73974	5.55849e-07	5.82338e-05	down
ENSSSCG00000014117	THBS4	2:88731122-88780596	1.98948	6.41629	-1.74715	1.07734e-06	0.000101243	down
ENSSSCG00000031188	C1orf185	6:160985993-161157733	0.331389	1.03061	-1.75999	1.28295e-05	0.000826222	down
ENSSSCG00000000504	PTPRB	5:34658540-34794270	1.09508	3.57382	-1.76202	1.45951e-05	0.000918319	down
ENSSSCG00000000887	ENSSSCG00000000887	AEMK02000183.1:10252-37190	1.60674	5.78796	-1.76224	0.00119572	0.0318896	down
ENSSSCG00000013072	FADS2	2:9632454-9671758	23.5614	79.9219	-1.77527	4.19575e-13	2.13652e-10	down
ENSSSCG00000007366	MYBL2	17:46256191-46287929	0.704617	2.40514	-1.77709	3.09885e-05	0.00172375	down
ENSSSCG00000004806	ARHGAP11A	1:136497448-136522347	1.34939	4.52164	-1.78425	4.312e-07	4.74524e-05	down
ENSSSCG00000009759	SCARB1	14:28301294-28393555	1.93187	6.57049	-1.78438	1.17039e-09	2.51844e-07	down
ENSSSCG00000006149	ENSSSCG00000006149	4:51785380-52004721	0.260277	0.834365	-1.78643	0.00175954	0.0438758	down
ENSSSCG00000003848	LRP8	6:158798205-158987793	2.79932	9.76847	-1.78658	1.15527e-10	3.37276e-08	down
ENSSSCG00000009653	CDCA2	14:9518166-9571303	0.265739	0.897427	-1.79393	0.000159752	0.00646567	down
ENSSSCG00000039546	KNTC1	14:30153602-30242462	0.72273	2.40652	-1.79416	4.30985e-07	4.74524e-05	down
ENSSSCG00000009932	MMAB	14:41357617-41375042	0.753763	2.58192	-1.80266	0.000187659	0.0073653	down
ENSSSCG00000010865	EXO1	10:15317574-15359074	0.341003	1.16555	-1.8065	0.000179139	0.00711874	down
ENSSSCG00000015671	ARHGAP15	15:8192607-8812049	0.049545	0.173591	-1.81596	5.29258e-05	0.00268878	down
ENSSSCG00000025858	ELN	3:11214346-11245999	0.487726	1.68735	-1.81903	0.000229829	0.00864664	down
ENSSSCG00000003439	DHRS3	6:72556234-72599238	2.04587	6.86844	-1.82057	4.53078e-05	0.00235644	down
ENSSSCG00000031201	LMOD1	10:24164792-24193875	3.902	13.4336	-1.82991	4.72085e-09	8.75997e-07	down
ENSSSCG00000026981	MRPS6	13:197688331-197756771	16.1899	59.5834	-1.83729	8.042e-10	1.77866e-07	down
ENSSSCG00000016295	NGEF	15:133330481-133460240	0.410016	1.49484	-1.84356	0.000784507	0.0231803	down
ENSSSCG00000014248	LMNB1	2:129807247-129862208	2.67777	8.4907	-1.86505	5.37047e-11	1.70423e-08	down
ENSSSCG00000037898	CXXC5	2:141474936-141514327	1.27883	3.68436	-1.86761	0.0016301	0.0413589	down
ENSSSCG00000015961	CDCA7	15:79432257-79495237	0.486023	1.75091	-1.86949	1.06826e-05	0.000710961	down
ENSSSCG00000039216	CENPN	6:7227990-7254896	1.16148	4.19894	-1.86963	1.28068e-07	1.67508e-05	down
ENSSSCG00000004554	PCLAF	1:107659435-107669476	2.79859	10.3019	-1.87055	1.54801e-07	1.95926e-05	down
ENSSSCG00000007314	ENSSSCG00000007314	17:39360225-39495061	3.05863	9.61173	-1.87416	1.89416e-07	2.3432e-05	down
ENSSSCG00000031579	PCP4L1	4:89186937-89212840	37.2901	135.371	-1.87537	3.97332e-13	2.07143e-10	down
ENSSSCG00000039841	SHC3	14:680370-836133	0.343623	1.31945	-1.87745	4.60941e-07	5.02128e-05	down
ENSSSCG00000009378	CKAP2	11:15751765-15768046	0.928236	3.34965	-1.88216	0.000100436	0.00453431	down
ENSSSCG00000012119	ENSSSCG00000012119	X:9649611-9651661	61.0888	222.182	-1.88985	1.20334e-05	0.000784173	down
ENSSSCG00000011309	KIF15	13:27966742-28043177	0.41291	1.22474	-1.89531	8.61215e-06	0.000594864	down
ENSSSCG00000015955	ITGA6	15:78504312-78589645	0.327543	1.21635	-1.89969	1.28523e-07	1.67508e-05	down
ENSSSCG00000028981	ZNF367	10:25707711-25735067	0.656541	2.38355	-1.90226	9.24556e-06	0.000632628	down
ENSSSCG00000016932	DEPDC1B	16:39466500-39557985	0.149995	0.556928	-1.90355	3.13021e-05	0.00172445	down
ENSSSCG00000012758	NSDHL	X:123906152-123922073	5.06669	17.7499	-1.90494	6.35519e-08	9.15482e-06	down
ENSSSCG00000008842	KIT	8:41402322-41492977	0.291695	1.05837	-1.91013	1.05122e-06	9.96425e-05	down
ENSSSCG00000002639	ENSSSCG00000002639	6:168452-178462	5.40889	20.5423	-1.92686	1.95365e-10	5.21673e-08	down
ENSSSCG00000012479	PCDH19	X:82036205-82151453	0.607618	2.2262	-1.93105	3.45657e-07	4.00808e-05	down
ENSSSCG00000028092	GNG2	1:181516137-181651980	2.44398	9.29914	-1.93274	8.03807e-14	5.02862e-11	down
ENSSSCG00000029509	KIF22	3:18023095-18042649	0.893097	3.33629	-1.93613	4.55912e-06	0.000344229	down
ENSSSCG00000007135	NINL	17:31082969-31195045	1.9613	7.25981	-1.95305	1.51908e-09	3.15528e-07	down
ENSSSCG00000002368	LTBP2	7:97746110-97852479	13.5698	50.3687	-1.95308	1.31081e-09	2.75976e-07	down
ENSSSCG00000017473	TOP2A	12:22001436-22031112	2.16342	8.47166	-1.95393	1.94694e-07	2.39495e-05	down
ENSSSCG00000031751	ENSSSCG00000031751	7:20891746-20892057	23.5792	97.7876	-1.96729	0.00194441	0.0469402	down
ENSSSCG00000011848	TFRC	13:133878636-134000847	44.0013	185.503	-1.9799	5.24773e-14	3.48195e-11	down
ENSSSCG00000010370	ENSSSCG00000010370	14:88319211-88337496	32.3916	122.278	-1.98311	3.22773e-09	6.36706e-07	down
ENSSSCG00000033451	HIST1H2AG	7:21220799-21223115	3.73686	15.4185	-2.00349	0.000339849	0.0118682	down
ENSSSCG00000007286	ACSS2	17:38260266-38316035	6.95473	27.4569	-2.00549	1.42487e-13	8.43217e-11	down
ENSSSCG00000015781	ENPP6	15:45357680-45441075	0.52947	2.28136	-2.00808	2.82998e-05	0.00160117	down
ENSSSCG00000003697	NDC80	6:103997590-104055816	0.304912	1.21798	-2.02081	2.20618e-06	0.000191693	down
ENSSSCG00000012557	ENSSSCG00000012557	X:87577982-87658210	0.449306	1.74438	-2.02398	3.73293e-07	4.20253e-05	down
ENSSSCG00000034688	ENSSSCG00000034688	7:21224987-21225376	59.6688	254.368	-2.02445	1.0392e-06	9.89318e-05	down
ENSSSCG00000036612	TNFAIP2	AEMK02000452.1:1806065-1820339	3.87407	14.1807	-2.03864	0.000362108	0.012447	down
ENSSSCG00000010471	KIF11	14:104125839-104177379	1.23394	4.95337	-2.03923	1.27503e-10	3.67341e-08	down
ENSSSCG00000001510	KIFC1	7:29694458-29759744	0.241401	1.16719	-2.04742	0.000709826	0.0213787	down
ENSSSCG00000022080	RHOA	13:31917519-31991207	14.1494	59.6626	-2.0569	1.09185e-13	6.64085e-11	down
ENSSSCG00000009448	DIAPH3	11:32494290-32994840	0.637518	2.47689	-2.05828	1.86749e-11	6.59524e-09	down
ENSSSCG00000028512	LDLR	2:69828332-69864819	17.8736	70.2434	-2.07577	3.4204e-10	8.51059e-08	down
ENSSSCG00000037307	ENSSSCG00000037307	7:55869778-55900758	1.44501	5.99519	-2.0763	2.47818e-10	6.45978e-08	down
ENSSSCG00000021418	LSS	AEMK02000328.1:519536-554726	10.5324	42.8352	-2.08246	3.2718e-12	1.32665e-09	down
ENSSSCG00000005056	DLGAP5	1:184496744-184550091	0.583886	2.43661	-2.08347	7.30962e-10	1.63318e-07	down
ENSSSCG00000010532	LOXL4	14:109570535-109593396	5.41866	21.8138	-2.08868	3.29482e-07	3.85794e-05	down
ENSSSCG00000005970	SQLE	4:14667848-14700221	9.9695	42.0438	-2.10625	9.48147e-10	2.07606e-07	down
ENSSSCG00000030469	BUB1	3:45585091-45626667	0.40565	1.70481	-2.10843	5.9368e-07	6.10292e-05	down
ENSSSCG00000007672	POP7	3:8607557-8610196	4.67032	20.2248	-2.11392	0.000151681	0.00621949	down
ENSSSCG00000015839	NRG1	15:52630687-52839027	0.744669	3.54096	-2.12046	6.48608e-06	0.000470262	down
ENSSSCG00000040355	TICRR	7:55143115-55203412	0.134421	0.591156	-2.13696	0.000267803	0.00977302	down
ENSSSCG00000008312	DYSF	3:71020144-71246946	0.0594207	0.255697	-2.13736	1.75928e-06	0.000154704	down
ENSSSCG00000001076	RNF144B	7:13946101-14125654	1.12611	5.08084	-2.14448	8.09549e-06	0.000568137	down
ENSSSCG00000040317	SOD2	1:7679352-7691724	93.8803	406.527	-2.1617	1.03553e-12	4.62734e-10	down
ENSSSCG00000012377	KIF4A	X:56296984-56448230	0.41213	1.81805	-2.17631	7.19916e-09	1.28157e-06	down
ENSSSCG00000008854	CPE	8:43568504-43695862	0.464319	1.9912	-2.18676	4.45467e-06	0.000339859	down
ENSSSCG00000008089	CKAP2L	3:43750687-43773459	0.260176	1.06968	-2.19301	0.000801122	0.023451	down
ENSSSCG00000008944	NPFFR2	8:68571993-68642755	0.896688	4.14071	-2.20019	1.98079e-13	1.14135e-10	down
XLOC_142629	XLOC_142629	AEMK02000494.1:34173-72416	0.122262	0.550595	-2.20242	0.00140676	0.0365804	down
ENSSSCG00000007171	EBF4	17:32874812-32943894	0.0942533	0.51561	-2.21248	0.000348102	0.0120411	down
ENSSSCG00000036613	POLQ	13:138978431-139108500	0.158865	0.715911	-2.22798	8.5709e-09	1.48943e-06	down
ENSSSCG00000040401	EEF1A2	17:62515417-62526190	2.187	14.3759	-2.24215	1.21924e-06	0.000111701	down
ENSSSCG00000006780	WNT2B	4:107903841-107921279	0.224554	1.09215	-2.24909	0.00165119	0.0417007	down
ENSSSCG00000028063	TACC2	14:131797863-131849335	0.119276	0.575929	-2.256	0.0016579	0.0417738	down
ENSSSCG00000008125	NCAPH	3:46847900-46892908	0.217451	1.01953	-2.25639	4.3103e-06	0.000331152	down
ENSSSCG00000039009	ENSSSCG00000039009	1:229588344-229623678	4.8273	21.8215	-2.25843	7.25057e-05	0.00349688	down
ENSSSCG00000011110	CCDC3	10:59052916-59144797	0.278865	1.28584	-2.26703	1.41702e-07	1.8039e-05	down
ENSSSCG00000009839	CIT	14:33009877-33196286	0.281231	1.29849	-2.27771	6.48699e-10	1.47957e-07	down
ENSSSCG00000008857	MSMO1	8:43726596-43746065	16.147	74.9449	-2.28008	1.18469e-09	2.51844e-07	down
ENSSSCG00000039107	ENSSSCG00000039107	1:130651701-130728975	0.531308	2.45366	-2.28034	2.06366e-11	7.17237e-09	down
ENSSSCG00000037929	HIST1H2BJ	7:21220123-21227153	4.23512	21.6389	-2.28776	0.000674326	0.0205355	down
ENSSSCG00000005278	ENSSSCG00000005278	1:229660502-229666407	6.71704	30.6299	-2.28928	5.1825e-05	0.00264513	down
ENSSSCG00000010896	ASPM	10:19975321-20039493	0.440769	2.1206	-2.30579	1.08859e-08	1.84773e-06	down
ENSSSCG00000016872	HMGCS1	16:27936229-27957227	18.7544	89.2804	-2.31326	1.93165e-12	8.13371e-10	down
ENSSSCG00000008747	NCAPG	8:12764210-12810050	0.51938	2.68049	-2.3212	2.07236e-10	5.46702e-08	down
ENSSSCG00000029326	CCNB1	16:47338072-47349846	1.2446	6.29023	-2.33392	4.25627e-08	6.42726e-06	down
ENSSSCG00000000002	ENSSSCG00000000002	5:3227814-3246479	0.27768	1.4405	-2.34725	0.00186445	0.0456775	down
ENSSSCG00000034167	SLC5A3	13:197688632-197718695	9.90764	51.2178	-2.34782	4.90327e-15	4.47341e-12	down
ENSSSCG00000000146	MYH11	3:7002706-7143100	0.061534	0.310555	-2.35924	0.000280638	0.0101568	down
ENSSSCG00000013517	UHRF1	2:73897310-73931916	0.185542	0.975995	-2.36141	6.99052e-05	0.00339389	down
ENSSSCG00000004782	ENSSSCG00000004782	1:131075058-131144118	0.377079	2.48248	-2.36915	7.95996e-08	1.10311e-05	down
ENSSSCG00000001841	RHCG	7:55046245-55072218	3.70636	17.899	-2.37177	2.86116e-05	0.00161049	down
ENSSSCG00000031518	STARD4	2:116234587-116257041	1.72915	8.57601	-2.37316	4.43439e-09	8.29875e-07	down
ENSSSCG00000006511	RUSC1	4:94489207-94514737	1.51325	5.67415	-2.375	2.57177e-05	0.00147799	down
ENSSSCG00000012307	ENSSSCG00000012307	X:43891245-43992442	0.288671	1.22226	-2.40344	8.44069e-09	1.47854e-06	down
ENSSSCG00000027558	GABBR2	1:240050035-240496230	0.181668	0.534302	-2.40464	4.60969e-10	1.07376e-07	down
ENSSSCG00000036049	PEG10	9:74474091-74486983	15.0089	79.2829	-2.40715	2.78033e-15	2.80089e-12	down
ENSSSCG00000027872	MYBL1	4:68119878-68159512	0.627527	3.10934	-2.41151	7.16559e-11	2.20983e-08	down
ENSSSCG00000004466	TTK	1:86076583-86125748	0.427536	2.37842	-2.41194	1.93105e-10	5.21673e-08	down
ENSSSCG00000007351	FAM83D	17:41868976-41892222	0.220724	1.13912	-2.41199	0.00022303	0.00844889	down
ENSSSCG00000036114	ENSSSCG00000036114	13:109495888-109500225	16.644	91.5503	-2.42274	2.96555e-13	1.62334e-10	down
ENSSSCG00000023611	ENSSSCG00000023611	7:24089073-24159027	0.227428	1.21158	-2.42373	6.09342e-07	6.23465e-05	down
ENSSSCG00000011717	IGSF10	13:91619495-91680046	1.18507	6.23953	-2.43722	3.85252e-06	0.00030453	down
ENSSSCG00000031011	CCDC160	X:110159912-110170350	0.761311	4.29876	-2.44028	8.08056e-06	0.000568137	down
ENSSSCG00000032843	ENSSSCG00000032843	16:79730926-79810188	0.332759	1.8311	-2.46201	5.7409e-11	1.79575e-08	down
ENSSSCG00000004588	CCNB2	1:112907049-112942219	0.574891	3.12374	-2.47666	1.53533e-10	4.30944e-08	down
ENSSSCG00000010554	SCD	14:111461157-111478031	18.2381	100.714	-2.50532	7.11728e-19	1.948e-15	down
ENSSSCG00000029944	FASN	12:922418-937560	10.8516	61.0516	-2.51147	1.03161e-19	3.22687e-16	down
ENSSSCG00000035610	ENSSSCG00000035610	7:20897823-20898203	13.2717	80.1646	-2.5165	0.000137835	0.00573772	down
ENSSSCG00000011747	CLDN11	13:109075424-109090190	0.580696	3.31289	-2.52161	3.74266e-07	4.20253e-05	down
ENSSSCG00000004969	ENSSSCG00000004969	1:167239203-167282158	0.569941	3.17384	-2.54154	6.06282e-12	2.28882e-09	down
ENSSSCG00000029066	ENSSSCG00000029066	10:68534517-68539280	17.7342	99.5287	-2.55941	9.46828e-12	3.45529e-09	down
ENSSSCG00000009931	MVK	14:41333924-41357320	1.03365	5.58406	-2.56877	9.32861e-08	1.26869e-05	down
ENSSSCG00000032909	CDCA8	6:93750662-93765483	0.223519	1.45051	-2.57561	0.00091015	0.0258813	down
ENSSSCG00000014326	KIF20A	2:140201980-140213142	1.10674	6.48986	-2.58158	2.63173e-09	5.23858e-07	down
ENSSSCG00000040904	CLDN1	13:127710737-127730765	3.37461	19.8043	-2.58909	3.28083e-16	3.7809e-13	down
ENSSSCG00000033443	DEPDC1	6:144157588-144191651	0.165843	1.07821	-2.59423	0.000100839	0.00454315	down
ENSSSCG00000030998	WIF1	5:29436975-29543913	0.605944	2.62577	-2.60381	0.000254705	0.00942065	down
ENSSSCG00000007268	E2F1	17:37179656-37189684	0.354138	2.13418	-2.6119	0.00018845	0.00738095	down
ENSSSCG00000032496	HIST1H2AK	7:21633506-21633898	7.7377	51.2451	-2.65431	0.000408137	0.0136645	down
ENSSSCG00000036048	ENSSSCG00000036048	7:21226585-21226971	5.43325	35.2675	-2.65657	0.0013157	0.0346258	down
ENSSSCG00000035124	ILDR2	4:84056730-84117122	0.42117	2.19948	-2.65825	0.000150528	0.0061954	down
ENSSSCG00000002849	SHCBP1	6:38029572-38063866	0.482285	2.91452	-2.66167	2.47295e-08	3.8677e-06	down
ENSSSCG00000005620	SH2D3C	1:268237679-268270361	0.0770263	0.61228	-2.68214	0.00160748	0.0408797	down
XLOC_052315	XLOC_052315	15:121468963-121502467	0.370301	2.24312	-2.70583	0.00032399	0.0113687	down
ENSSSCG00000040411	CCDC69	16:71778420-71820841	0.33132	1.9412	-2.7319	3.65199e-05	0.00196472	down
ENSSSCG00000017723	CCL2	12:40798116-40800026	87.3513	564.245	-2.74124	5.49728e-13	2.67485e-10	down
ENSSSCG00000013614	CNN1	2:70183235-70190758	4.70316	30.9708	-2.76444	6.96573e-10	1.57239e-07	down
ENSSSCG00000014080	HMGCR	2:84380212-84402956	8.2491	50.4915	-2.76906	3.79594e-10	9.13362e-08	down
ENSSSCG00000004049	ACAT2	1:7597333-7612910	5.55513	35.1537	-2.78131	6.54315e-15	5.30626e-12	down
ENSSSCG00000014256	FBN2	2:131152210-131370081	0.0494023	0.332019	-2.79126	5.16311e-09	9.3431e-07	down
ENSSSCG00000034986	ENSSSCG00000034986	7:20728662-20729072	6.62777	49.0157	-2.8413	0.000137772	0.00573772	down
ENSSSCG00000036469	ENSSSCG00000036469	4:99199162-99217731	1.57678	12.3881	-2.8596	1.88169e-09	3.85061e-07	down
ENSSSCG00000012182	PCYT1B	X:20605672-20743256	0.019277	0.145866	-2.85961	0.000612475	0.0191309	down
ENSSSCG00000013933	PBX4	2:58303967-58364879	0.620982	4.86555	-2.8685	5.10225e-11	1.64293e-08	down
ENSSSCG00000033065	ENSSSCG00000033065	4:99208608-99208919	5.02708	39.7505	-2.87543	0.00168921	0.0422403	down
ENSSSCG00000032609	ENSSSCG00000032609	7:21592997-21593389	7.01808	55.745	-2.91091	0.000110001	0.00485601	down
ENSSSCG00000034905	MVD	6:1008100-1014302	6.55854	48.4469	-2.91385	3.24862e-18	5.91144e-15	down
ENSSSCG00000037358	ENSSSCG00000037358	2:41020698-41027785	5.34381	42.7839	-2.91507	0.000147971	0.00611315	down
ENSSSCG00000027266	PNPLA3	5:5075350-5092631	0.228654	1.61234	-2.91643	2.70501e-05	0.00153841	down
ENSSSCG00000016420	INSIG1	18:2885494-2898914	16.5316	122.728	-2.93788	2.19913e-18	4.81522e-15	down
ENSSSCG00000000660	A2M	5:62437647-62485537	0.0268197	0.209214	-2.94688	0.00209042	0.0496566	down
ENSSSCG00000033204	ENSSSCG00000033204	14:3295238-3501238	0.0886063	0.682813	-3.03956	9.44921e-06	0.000642546	down
ENSSSCG00000011664	RBP1	13:80381040-80407425	0.137365	1.13629	-3.04508	7.04699e-06	0.000505905	down
ENSSSCG00000035261	ENSSSCG00000035261	4:99187255-99187665	4.75298	40.9908	-3.04598	0.000156134	0.00634271	down
ENSSSCG00000032417	NGF	4:105256749-105310057	0.76541	8.69079	-3.10157	2.73716e-12	1.13081e-09	down
ENSSSCG00000031660	MAPK8IP2	5:121207-130911	0.298471	2.63362	-3.10952	5.22653e-06	0.000387932	down
ENSSSCG00000026302	ENSSSCG00000026302	14:137265908-137296312	0.098569	0.848553	-3.11132	7.09822e-06	0.000507917	down
ENSSSCG00000017893	PIMREG	12:50897434-50903195	0.205107	2.16299	-3.11839	0.000848609	0.0246108	down
ENSSSCG00000026339	ENSSSCG00000026339	14:87940327-87943541	1.69199	14.6729	-3.16095	4.87803e-08	7.1864e-06	down
ENSSSCG00000037954	CAVIN4	1:242246305-242323021	0.040705	0.261709	-3.23852	0.00034623	0.0120143	down
ENSSSCG00000013004	TM7SF2	2:7077018-7082832	0.260502	2.55377	-3.35899	0.000120427	0.00521121	down
ENSSSCG00000009100	TNIP3	8:102957352-102995268	0.0356823	0.420289	-3.4158	0.000217742	0.00826289	down
ENSSSCG00000024678	MEGF6	6:65053927-65141497	0.194542	2.17985	-3.57484	3.77977e-11	1.25397e-08	down
ENSSSCG00000010023	PLA2G3	14:47922901-47928883	0.282446	3.68156	-3.64738	1.15973e-05	0.000758014	down
ENSSSCG00000028976	PPP2R2B	2:147937442-148411731	0.013066	0.169981	-3.81069	0.00181216	0.0447845	down
ENSSSCG00000020785	DES	15:121427532-121444938	1.67739	18.8011	-3.85829	1.01465e-08	1.73569e-06	down
ENSSSCG00000036883	FABP3	6:87939943-87955416	2.89939	33.026	-4.0485	7.10061e-27	7.77375e-23	down
ENSSSCG00000038671	TNFRSF6B	17:62635018-62636621	0.365514	6.22485	-4.05124	2.80757e-05	0.0015926	down
ENSSSCG00000032804	ENSSSCG00000032804	5:59970260-60072571	0.00429967	0.0875163	-4.34924	0.00134588	0.0353591	down
ENSSSCG00000024166	SLC2A6	1:273067274-273075440	0.0191823	0.72776	-5.21685	3.13274e-05	0.00172445	down
ENSSSCG00000013635	TIMM29	2:69649546-69652354	0.0687303	3.20093	-5.39025	0.000307152	0.0109002	down
ENSSSCG00000025020	PCSK9	6:157390295-157409329	0.0458227	2.38149	-5.6521	2.55239e-06	0.000216617	down
ENSSSCG00000001823	UROC1	7:53590895-53637709	0	0.008688	-7.77421	0.00207196	0.0493127	down
ENSSSCG00000006336	CCDC190	4:87560094-87569752	0	0.0550197	-7.82481	0.00161889	0.0411221	down
ENSSSCG00000004534	CCDC68	1:104420668-104474696	0	0.0112287	-8.41533	0.00139381	0.036332	down
ENSSSCG00000013505	FSD1	2:74468739-74485807	0	0.0366797	-8.42436	0.00061201	0.0191309	down
ENSSSCG00000033327	PDGFB	5:8986462-9007462	0	0.0345107	-8.66037	0.000657573	0.0201092	down
ENSSSCG00000002632	SLC28A1	7:52606449-52652954	0	0.0180943	-8.75998	0.00063363	0.0196494	down
ENSSSCG00000036218	ENSSSCG00000036218	1:261945874-262204423	0	0.121516	-8.93773	0.000204889	0.00787063	down
ENSSSCG00000009601	SLC18A1	14:4244711-4276805	0	0.029097	-9.03817	0.000175384	0.00699493	down
ENSSSCG00000005081	LRRC9	1:188966139-189080407	0	0.010701	-9.07429	0.000380897	0.0129855	down
ENSSSCG00000025721	TMPRSS7	13:147686995-147726092	0	0.0246513	-9.07549	0.000310485	0.0109829	down
ENSSSCG00000009098	QRFPR	8:102745461-102792987	0	0.025998	-9.4261	0.000111998	0.0049243	down
ENSSSCG00000037257	ENSSSCG00000037257	6:61771021-61774796	0	0.383123	-9.64387	0.00167175	0.0419298	down
ENSSSCG00000012712	MCF2	X:114255364-114356131	0	0.0161277	-9.71005	8.75718e-05	0.00407107	down
ENSSSCG00000014259	ADAMTS19	2:132144862-132409660	0	0.006699	-9.95904	1.23869e-05	0.00080482	down
ENSSSCG00000000515	TRHDE	5:36274364-36658701	0	0.004896	-10.0201	0.000958385	0.0269036	down
ENSSSCG00000000614	GRIN2B	5:58480191-58927558	0	0.00576	-10.2089	0.000949026	0.0267342	down
ENSSSCG00000003737	NOL4	6:117630317-118087996	0	0.00542767	-10.2443	0.000627438	0.0194871	down
ENSSSCG00000014318	TRPC7	2:138355699-138510536	0	0.141597	-10.3593	0.000880486	0.0253339	down
ENSSSCG00000005243	PGM5	1:221634524-221836456	0	0.0127533	-10.5044	0.000373832	0.0128097	down
ENSSSCG00000037269	LANCL3	X:33422105-33534295	0	0.164003	-10.5227	0.000472911	0.015455	down
ENSSSCG00000028418	PAX3	15:124095296-124192625	0	0.0296377	-10.6767	0.000304259	0.0108165	down
ENSSSCG00000026579	ENSSSCG00000026579	13:96798670-96879727	0	0.0468843	-10.7858	0.00127169	0.0335887	down
ENSSSCG00000015700	TMEM163	15:17262138-17543398	0	0.0123743	-10.9505	0.000156616	0.00635048	down
ENSSSCG00000021132	PLD5	10:15421061-15723312	0	0.017368	-11.0017	1.3494e-07	1.7289e-05	down
ENSSSCG00000031476	KLHL6	13:121430658-121486989	0	0.0674973	-11.0644	1.29554e-07	1.67854e-05	down
ENSSSCG00000003773	AK5	6:135745879-136020581	0	0.0191713	-11.5273	3.50846e-09	6.6801e-07	down
ENSSSCG00000024663	ENSSSCG00000024663	13:146411280-146468318	0	0.119873	-11.8552	0.0011506	0.0310103	down
ENSSSCG00000034846	ENSSSCG00000034846	AEMK02000695.1:14118-14844	0	9.93325	-11.9323	0.00106526	0.0294506	down
ENSSSCG00000025266	VWA3A	3:24036351-24097393	0	0.302305	-11.939	0.00111665	0.0304864	down
ENSSSCG00000017758	SPAG5	12:44827948-44848527	0	0.539613	-12.619	4.39518e-06	0.000336492	down
ENSSSCG00000037425	NFAM1	5:6258736-6351287	0	0.121734	-12.6208	0.000561904	0.0178053	down
ENSSSCG00000007728	ENSSSCG00000007728	3:15027045-15251555	0	0.082519	-13.3175	3.75246e-15	3.57235e-12	down
ENSSSCG00000003921	ZSWIM5	6:166105647-166325995	0	0.401881	-13.3772	3.50971e-18	5.91144e-15	down
ENSSSCG00000008254	ENSSSCG00000008254	3:63977751-64418025	0	0.077573	-13.4889	8.49233e-15	6.641e-12	down
ENSSSCG00000015434	ENSSSCG00000015434	9:105951383-105986060	0	1.26662	-14.5518	7.76211e-05	0.0037158	down
ENSSSCG00000017194	ENSSSCG00000017194	12:5430943-5451140	0	2.31818	-14.679	2.21588e-08	3.49057e-06	down

## Sheet: lncRNA
Table S4 List of differentially expressed (DE) genes for D8 versus D0. List of differentially expressed (DE) lncRNAs for D8 versus D0.
gene_id	gene_name	gene_locus	D8_FPKM	D0_FPKM	log2FoldChange	pvalue	padj	up or down
ENSSSCG00000000932	NTS	5:96247021-96272970	2.7007	0	14.4449	1.98363e-07	2.42646e-05	up
XLOC_050451	XLOC_050451	15:63830907-63976765	0.335739	0	14.0391	2.46793e-06	0.000212748	up
XLOC_021743	XLOC_021743	11:68359875-68390734	0.826885	0	14.0228	3.57572e-07	4.12074e-05	up
XLOC_111653	XLOC_111653	6:25935237-26176958	0.0873017	0	13.7449	6.56693e-07	6.65693e-05	up
XLOC_079572	XLOC_079572	2:116287206-116362581	0.266916	0	13.6571	8.03046e-13	3.66323e-10	up
XLOC_112086	XLOC_112086	6:41974371-42185754	0.0895407	0	13.6416	0.000148894	0.00613968	up
XLOC_145742	XLOC_145742	X:59386735-59499840	0.162034	0	13.1941	0.000252467	0.00935366	up
XLOC_058572	XLOC_058572	16:36876107-36929178	0.278547	0	13.1344	1.18668e-06	0.000109679	up
XLOC_104315	XLOC_104315	5:86243566-86383497	0.084769	0	12.9677	0.00031437	0.0110489	up
XLOC_025482	XLOC_025482	12:31838409-31946972	0.132442	0	12.8445	0.00037695	0.0128763	up
ENSSSCG00000011002	TMEM215	10:33610151-33683826	0.137315	0	12.7378	0.000399828	0.0134273	up
XLOC_091108	XLOC_091108	4:70928916-70960617	0.363349	0	12.5809	3.65555e-12	1.42932e-09	up
XLOC_149494	XLOC_149494	X:96259896-96370452	0.0760893	0	12.4719	0.000533427	0.017051	up
XLOC_093702	XLOC_093702	4:20071675-20131592	0.129987	0	12.2076	1.07337e-05	0.000712196	up
XLOC_135075	XLOC_135075	9:126481287-126596911	0.0685463	0	12.0954	1.55483e-10	4.30944e-08	up
XLOC_079295	XLOC_079295	2:103071479-103117565	0.140037	0	12.0901	0.000793477	0.0233208	up
XLOC_122853	XLOC_122853	7:85299128-85360962	0.129278	0	11.9974	0.000903507	0.0257594	up
XLOC_028990	XLOC_028990	13:12277355-12325112	0.141321	0	11.9178	1.7708e-05	0.00106229	up
XLOC_144239	XLOC_144239	X:12475924-12507383	0.220437	0	11.7901	3.49954e-05	0.00190139	up
XLOC_021284	XLOC_021284	11:44779239-44807715	0.212472	0	11.5968	0.00138727	0.0362846	up
XLOC_048272	XLOC_048272	14:130675804-130741465	0.129892	0	11.4884	9.66255e-05	0.00439857	up
XLOC_081555	XLOC_081555	3:21069156-21157450	0.061515	0	11.4364	0.00176756	0.0438758	up
XLOC_088838	XLOC_088838	3:118963326-118996987	0.155361	0	11.434	7.47768e-08	1.04287e-05	up
ENSSSCG00000036165	ENSSSCG00000036165	13:52175665-52263769	0.0550507	0	11.4326	5.61567e-05	0.0028202	up
XLOC_010177	XLOC_010177	1:90931013-90962356	0.144537	0	11.4082	5.56821e-05	0.00280279	up
XLOC_017103	XLOC_017103	10:35013087-35055512	0.121989	0	11.3678	0.00191511	0.0463863	up
XLOC_148995	XLOC_148995	X:67701021-67742704	0.122102	0	11.3467	0.000118027	0.00511748	up
XLOC_093444	XLOC_093444	4:12917882-13019428	0.045549	0	11.2779	3.10036e-08	4.78067e-06	up
XLOC_131157	XLOC_131157	8:129507926-129581256	0.0536647	0	11.259	9.20922e-05	0.00422979	up
XLOC_044767	XLOC_044767	14:4628295-4654250	0.143464	0	11.0371	0.000121804	0.00524471	up
XLOC_099136	XLOC_099136	5:42299654-42314014	0.252044	0	11.0007	0.000204494	0.00787063	up
XLOC_045795	XLOC_045795	14:47357314-47365185	0.464587	0	10.9727	2.79492e-07	3.34413e-05	up
XLOC_132770	XLOC_132770	9:47320486-47340368	0.163513	0	10.9353	3.62247e-07	4.15276e-05	up
XLOC_072208	XLOC_072208	2:51391588-51401771	0.33022	0	10.9014	1.63797e-07	2.03778e-05	up
XLOC_101090	XLOC_101090	5:93971652-93992279	0.148258	0	10.8364	4.89073e-07	5.27525e-05	up
XLOC_132848	XLOC_132848	9:50138681-50161571	0.129488	0	10.6762	5.85379e-07	6.04598e-05	up
XLOC_083862	XLOC_083862	3:106239447-106293340	0.058847	0	10.6661	0.000302296	0.0107802	up
XLOC_051151	XLOC_051151	15:87303553-87318866	0.174221	0	10.4161	0.000685883	0.0208007	up
XLOC_013828	XLOC_013828	1:207262068-207280641	0.10908	0	10.3428	0.000618817	0.019274	up
XLOC_082965	XLOC_082965	3:74220203-74248120	0.0611163	0	10.1387	0.00123676	0.0328243	up
XLOC_063141	XLOC_063141	17:11115569-11125795	0.172647	0	9.93098	0.00100651	0.0281069	up
ENSSSCG00000031565	ENSSSCG00000031565	18:52291430-52309547	0.085808	0	9.84234	3.5718e-05	0.00192631	up
XLOC_040884	XLOC_040884	13:200096452-200106514	0.160085	0	9.69228	0.00184502	0.0453406	up
XLOC_137187	XLOC_137187	9:44082913-44093814	0.124561	0	9.6871	6.79098e-05	0.00333398	up
XLOC_082887	XLOC_082887	3:72325070-72343132	0.0713247	0	9.6473	0.00168992	0.0422403	up
ENSSSCG00000032590	ENSSSCG00000032590	14:56459354-56511246	0.0291657	0	9.597	0.002051	0.0489201	up
ENSSSCG00000009644	ADAM28	14:8375212-8438615	0.136029	0	9.58283	0.000127109	0.00541473	up
XLOC_016978	XLOC_016978	10:33630362-33637841	0.168501	0	9.50897	0.00180414	0.0446872	up
XLOC_137127	XLOC_137127	9:41624945-41639443	0.255572	0	9.24375	0.000121355	0.00524099	up
XLOC_025505	XLOC_025505	12:32100446-32118398	0.231575	0.001834	6.63997	0.000123761	0.00528238	up
ENSSSCG00000012983	PCNX3	2:6502833-6811685	30.2999	3.03609	4.51009	4.55651e-07	4.98847e-05	up
ENSSSCG00000031262	TXNIP	4:99343052-99356209	37.6902	1.90815	4.31246	3.41022e-18	5.91144e-15	up
XLOC_000101	XLOC_000101	1:2827801-2873894	2.13567	0.079611	4.12438	1.01347e-06	9.77574e-05	up
ENSSSCG00000004027	PDE10A	1:2827801-3386480	1.66966	0.147944	3.61317	0.000151273	0.0062144	up
XLOC_010961	XLOC_010961	1:121917425-122026053	4.54176	0.316119	3.58481	1.26527e-22	4.61741e-19	up
XLOC_125278	XLOC_125278	8:79707659-79759181	1.39164	0.116249	3.51656	2.98677e-05	0.00166832	up
ENSSSCG00000004332	BACH2	1:57899809-58281728	3.78544	0.572468	3.39059	3.99169e-17	5.82681e-14	up
XLOC_115607	XLOC_115607	6:156593635-156654997	1.26665	0.164025	3.01711	1.15702e-06	0.000108071	up
ENSSSCG00000016878	FGF10	16:28694162-28778262	4.59614	0.67029	2.87625	8.92231e-11	2.6762e-08	up
ENSSSCG00000031798	DNAH3	3:24911243-25125934	0.225404	0.0921767	2.59684	0.000621212	0.0193211	up
ENSSSCG00000005269	TRPM6	1:227811237-228020294	3.69956	0.663708	2.56101	1.26457e-07	1.66801e-05	up
ENSSSCG00000016929	PDE4D	16:37897302-38315961	17.6512	3.14808	2.55579	3.45038e-09	6.62714e-07	up
XLOC_115602	XLOC_115602	6:156555660-157162518	15.1079	3.27924	2.52861	1.58643e-08	2.55414e-06	up
ENSSSCG00000002252	ARRDC4	7:81656766-81670241	29.3381	5.24636	2.51793	4.49836e-14	3.078e-11	up
ENSSSCG00000036360	LURAP1L	1:209540300-209700740	5.92796	0.903464	2.478	5.43824e-05	0.00275002	up
XLOC_054650	XLOC_054650	15:67461019-67537267	1.00428	0.191809	2.46741	0.000912543	0.0258945	up
ENSSSCG00000035774	ERRFI1	6:68652811-68711440	45.6858	8.27785	2.38637	6.50227e-14	4.18746e-11	up
XLOC_080568	XLOC_080568	2:151734765-151835624	0.805289	0.364113	2.38001	6.77345e-05	0.00333284	up
XLOC_061187	XLOC_061187	16:38424190-38470742	1.38393	0.277455	2.2964	1.23138e-06	0.000111877	up
XLOC_128633	XLOC_128633	8:45546734-45571884	4.29539	0.947808	2.29183	3.78701e-05	0.00203236	up
XLOC_098140	XLOC_098140	5:16177232-16283684	0.666049	0.138727	2.27144	0.000267097	0.00977302	up
XLOC_010978	XLOC_010978	1:122054533-122116395	2.60443	0.614801	2.10902	0.0008786	0.0253129	up
ENSSSCG00000001549	FKBP5	7:31436241-31599937	10.4021	2.90071	2.09203	0.000256081	0.00945555	up
ENSSSCG00000005992	SHAS2	4:17582849-17675609	4.41548	1.40082	2.07406	2.85471e-07	3.39711e-05	up
ENSSSCG00000034973	CXCL12	14:91433152-91686258	4.94644	1.65505	2.03742	6.86377e-05	0.00335467	up
ENSSSCG00000004390	SESN1	1:75056562-75170379	25.402	6.16668	2.02816	3.74478e-10	9.13227e-08	up
XLOC_061667	XLOC_061667	16:46674977-46966250	0.717465	0.17211	1.94139	1.75908e-06	0.000154704	up
ENSSSCG00000000455	LRIG3	5:24066623-24118043	8.51926	2.51803	1.88242	3.08861e-06	0.000254242	up
XLOC_085927	XLOC_085927	3:33512709-33617358	1.07098	0.27807	1.85216	0.000185852	0.00734553	up
ENSSSCG00000031866	TIMP3	5:12185819-12242604	98.3917	27.2743	1.81482	6.93079e-12	2.57215e-09	up
XLOC_032989	XLOC_032989	13:152269468-152844156	2.8692	0.713222	1.77019	0.00116189	0.0312155	up
ENSSSCG00000010861	COQ8A	10:14596599-14656995	6.12247	2.02174	1.75449	1.26236e-05	0.000815355	up
XLOC_102956	XLOC_102956	5:49154335-49435816	0.312007	0.0981083	1.73431	4.14756e-05	0.0021936	up
ENSSSCG00000002385	TGFB3	7:99133511-99254434	5.46663	1.95155	1.72273	1.31698e-08	2.13605e-06	up
ENSSSCG00000014012	GFPT2	2:78234599-78330262	10.6798	3.29321	1.6686	3.26443e-09	6.38196e-07	up
ENSSSCG00000016067	STK17B	15:100029998-100066584	42.5987	14.0601	1.6592	3.92583e-10	9.24301e-08	up
ENSSSCG00000021646	KLF9	1:223720413-223748621	29.7284	9.7417	1.61779	3.3329e-09	6.45816e-07	up
ENSSSCG00000004165	PDE7B	1:27958268-28302666	28.3439	9.52118	1.60205	5.69893e-07	5.91392e-05	up
ENSSSCG00000002828	LPCAT2	6:29997765-30056713	8.63811	2.97917	1.59734	3.44855e-05	0.00188303	up
ENSSSCG00000022370	TNFSF9	2:72577586-72585399	14.1934	4.5017	1.59105	0.000130642	0.00550102	up
XLOC_021587	XLOC_021587	11:62413535-62474074	1.53383	0.484998	1.58628	0.000547893	0.0174117	up
ENSSSCG00000015871	NR4A2	15:63485314-63505728	12.232	3.98789	1.58535	0.000251125	0.0093197	up
ENSSSCG00000007043	GPCPD1	17:14394957-14524968	58.0015	18.1226	1.57454	1.20059e-08	1.98228e-06	up
XLOC_138052	XLOC_138052	9:71355004-71673567	0.532451	0.180679	1.55237	2.12481e-05	0.00125404	up
ENSSSCG00000004209	PTPRK	1:34692715-35258701	5.61027	1.90495	1.4414	1.43321e-05	0.000905285	up
ENSSSCG00000023141	RNLS	14:100315324-100605201	0.840104	0.325862	1.38669	2.63069e-06	0.000221545	up
ENSSSCG00000004646	ATP8B4	1:121629033-122026053	8.72145	4.062	1.37391	4.01956e-06	0.000315456	up
XLOC_136482	XLOC_136482	9:19116350-19546080	0.385971	0.142843	1.32932	0.000105389	0.004719	up
XLOC_071997	XLOC_071997	2:46670855-46770350	0.783098	0.302741	1.32246	0.00160342	0.0408239	up
ENSSSCG00000014136	VCAN	2:91260413-91811674	111.939	44.5411	1.29955	0.000152819	0.00624373	up
ENSSSCG00000000488	MDM2	5:33042686-33164514	52.6067	20.7903	1.26857	1.34946e-05	0.00086145	up
ENSSSCG00000009589	SYK	14:2056294-2164061	3.31559	1.43827	1.25229	7.83596e-05	0.00373804	up
ENSSSCG00000001565	CDKN1A	7:32354688-32364019	80.8523	37.1175	1.16945	0.000187098	0.0073653	up
ENSSSCG00000009077	HSPA4L	8:96951880-97089996	22.5106	10.9664	1.15906	8.43935e-06	0.000584772	up
ENSSSCG00000011806	MASP1	13:124919172-125036901	73.1238	33.8929	1.12691	0.000216517	0.00824499	up
ENSSSCG00000011495	PRICKLE2	13:45620368-45789113	10.112	4.54374	1.10847	0.00118938	0.0318675	up
ENSSSCG00000012000	GBE1	13:173593484-173910739	44.3841	21.8628	1.0656	0.00191951	0.0464416	up
XLOC_035042	XLOC_035042	13:21592738-21670376	1.18694	0.57084	1.06167	0.00160305	0.0408239	up
ENSSSCG00000010756	MGMT	14:138497220-138771540	95.2423	48.5437	1.03476	0.000966416	0.0270943	up
ENSSSCG00000010241	TET1	14:71665850-71826579	22.3317	10.2747	1.01186	0.000186192	0.00734571	up
ENSSSCG00000012482	SRPX2	X:82336744-82363867	5.64321	11.2427	-1.02325	0.000935754	0.0264037	down
ENSSSCG00000000807	SLC38A1	5:76877011-77077537	3.12417	6.51647	-1.05131	0.000411844	0.0137675	down
ENSSSCG00000017694	ACACA	12:38581451-38875134	9.19207	18.5205	-1.0789	0.000195185	0.00757837	down
ENSSSCG00000014141	RFESD	2:102243472-102254255	13.4823	28.3784	-1.08573	6.71952e-05	0.00332123	down
ENSSSCG00000011936	ZBED2	13:148156549-148200012	4.31085	9.18178	-1.11749	0.000123192	0.00526836	down
ENSSSCG00000035051	ADORA2B	12:59424457-59449700	4.56541	10.2393	-1.12634	8.61713e-05	0.00401861	down
ENSSSCG00000037970	SOX8	3:40710043-40840070	1.49282	3.86879	-1.16345	0.00148639	0.0381867	down
ENSSSCG00000010493	PDLIM1	14:106744138-106796292	5.63684	12.5478	-1.18762	0.000267408	0.00977302	down
ENSSSCG00000029602	WDR37	10:68300598-68538848	6.77794	15.5511	-1.18926	0.00043263	0.0143528	down
ENSSSCG00000034441	MRGPRF	2:4120772-4136723	2.88957	8.15727	-1.23737	0.000464291	0.0152416	down
ENSSSCG00000024149	ELOVL5	7:46860499-47043818	13.0013	31.5613	-1.3265	1.64881e-05	0.00100844	down
ENSSSCG00000015960	MAP3K20	15:79174315-79379107	8.60174	17.2173	-1.327	4.06679e-06	0.000318023	down
ENSSSCG00000014430	ABLIM3	2:150260183-150511043	0.962816	2.04773	-1.33454	3.11682e-05	0.00172445	down
ENSSSCG00000016983	STC2	16:50499176-51020224	4.06546	11.2769	-1.34629	1.66873e-05	0.00101778	down
ENSSSCG00000016943	ADAMTS6	16:43702520-44011065	3.58135	8.73794	-1.40785	0.000764301	0.022738	down
ENSSSCG00000024015	FADS1	2:9731813-9750506	18.5722	63.3916	-1.45347	4.48032e-05	0.00234131	down
ENSSSCG00000034351	B3GALT1	15:73772539-74340060	0.811706	1.78974	-1.49514	0.000225218	0.00850236	down
ENSSSCG00000016780	CTNND2	16:508245-1521550	0.535554	1.47517	-1.58348	0.000204654	0.00787063	down
ENSSSCG00000008624	LPIN1	3:124940547-125074509	2.70392	7.89665	-1.58713	2.35777e-07	2.83658e-05	down
ENSSSCG00000031361	CELSR1	5:2980069-3207472	0.443542	0.764128	-1.58816	0.000415136	0.0138564	down
ENSSSCG00000027525	DHCR24	6:157483688-157595418	4.75853	14.1137	-1.59046	4.81427e-05	0.00248031	down
ENSSSCG00000028623	RARRES1	13:98461316-98506380	1.60704	4.60355	-1.62247	1.08282e-07	1.4457e-05	down
ENSSSCG00000031188	C1orf185	6:160985993-161157733	0.331389	1.03061	-1.75999	1.28295e-05	0.000826222	down
ENSSSCG00000013072	FADS2	2:9632454-9671758	23.5614	79.9219	-1.77527	4.19575e-13	2.13652e-10	down
ENSSSCG00000003848	LRP8	6:158798205-158987793	2.79932	9.76847	-1.78658	1.15527e-10	3.37276e-08	down
ENSSSCG00000026981	MRPS6	13:197688331-197756771	16.1899	59.5834	-1.83729	8.042e-10	1.77866e-07	down
ENSSSCG00000014248	LMNB1	2:129807247-129862208	2.67777	8.4907	-1.86505	5.37047e-11	1.70423e-08	down
ENSSSCG00000037898	CXXC5	2:141474936-141514327	1.27883	3.68436	-1.86761	0.0016301	0.0413589	down
XLOC_148142	XLOC_148142	X:40578769-40596469	0.717297	2.53913	-1.89672	0.0013468	0.0353591	down
ENSSSCG00000009448	DIAPH3	11:32494290-32994840	0.637518	2.47689	-2.05828	1.86749e-11	6.59524e-09	down
ENSSSCG00000007171	EBF4	17:32874812-32943894	0.0942533	0.51561	-2.21248	0.000348102	0.0120411	down
XLOC_132761	XLOC_132761	9:46623465-46638324	1.02703	4.7216	-2.2858	8.37822e-05	0.00394508	down
ENSSSCG00000037929	HIST1H2BJ	7:21220123-21227153	4.23512	21.6389	-2.28776	0.000674326	0.0205355	down
XLOC_052338	XLOC_052338	15:122218524-122603584	0.469462	1.9385	-2.37923	1.00277e-06	9.7429e-05	down
ENSSSCG00000027558	GABBR2	1:240050035-240496230	0.181668	0.534302	-2.40464	4.60969e-10	1.07376e-07	down
ENSSSCG00000011717	IGSF10	13:91619495-91680046	1.18507	6.23953	-2.43722	3.85252e-06	0.00030453	down
XLOC_148162	XLOC_148162	X:40628919-40681943	0.0979437	0.542591	-2.50323	0.0014359	0.037076	down
ENSSSCG00000030998	WIF1	5:29436975-29543913	0.605944	2.62577	-2.60381	0.000254705	0.00942065	down
XLOC_137988	XLOC_137988	9:70157520-70185726	0.218728	1.3757	-2.70124	4.94186e-06	0.000371845	down
ENSSSCG00000013933	PBX4	2:58303967-58364879	0.620982	4.86555	-2.8685	5.10225e-11	1.64293e-08	down
ENSSSCG00000037954	CAVIN4	1:242246305-242323021	0.040705	0.261709	-3.23852	0.00034623	0.0120143	down
ENSSSCG00000036883	FABP3	6:87939943-87955416	2.89939	33.026	-4.0485	7.10061e-27	7.77375e-23	down
XLOC_025788	XLOC_025788	12:40817997-40853066	0.0778873	1.88097	-4.67114	1.20058e-08	1.98228e-06	down
XLOC_149937	XLOC_149937	X:113932566-113934197	0	0.301547	-8.13351	0.00200572	0.0482078	down
XLOC_100243	XLOC_100243	5:78337155-78341571	0	0.171169	-8.73702	0.000381332	0.0129855	down
XLOC_096684	XLOC_096684	4:108075499-108080182	0	0.159898	-8.74305	0.000517629	0.0165944	down
XLOC_029911	XLOC_029911	13:46341339-46369151	0	0.0374373	-9.19769	0.00190811	0.0463192	down
XLOC_016685	XLOC_016685	10:24193991-24197822	0	0.305982	-9.33602	0.000268712	0.00978989	down
XLOC_056610	XLOC_056610	15:129849907-129864213	0	0.115229	-9.82626	6.5335e-05	0.0032366	down
XLOC_125132	XLOC_125132	8:74000035-74015139	0	0.125703	-10.0535	7.04422e-05	0.00341239	down
XLOC_146775	XLOC_146775	X:112011562-112025306	0	0.152944	-10.2146	0.000648976	0.0199578	down
XLOC_035973	XLOC_035973	13:45272383-45299727	0	0.082735	-10.3031	6.91937e-05	0.00336681	down
ENSSSCG00000014318	TRPC7	2:138355699-138510536	0	0.141597	-10.3593	0.000880486	0.0253339	down
XLOC_139449	XLOC_139449	9:102731368-102747185	0	0.151379	-10.3767	0.000558095	0.0177102	down
ENSSSCG00000037269	LANCL3	X:33422105-33534295	0	0.164003	-10.5227	0.000472911	0.015455	down
XLOC_125670	XLOC_125670	8:89496508-89518207	0	0.123618	-10.5523	1.47433e-06	0.000132303	down
ENSSSCG00000034342	ENSSSCG00000034342	2:133340409-133419728	0	0.035858	-10.6271	7.31028e-07	7.30895e-05	down
XLOC_129155	XLOC_129155	8:73970494-73986511	0	0.186905	-10.723	0.000271242	0.00986564	down
XLOC_133456	XLOC_133456	9:72905126-72927785	0	0.151451	-10.9157	0.00021347	0.0081532	down
XLOC_136727	XLOC_136727	9:24346706-24368066	0	0.173168	-10.9922	0.000153864	0.00627377	down
XLOC_000338	XLOC_000338	1:10299967-10354510	0	0.0688867	-11.0632	0.000122623	0.00525431	down
XLOC_033561	XLOC_033561	13:166135374-166193569	0	0.0787743	-11.3477	9.20079e-05	0.00422979	down
XLOC_121922	XLOC_121922	7:60418170-60469066	0	0.092591	-11.4016	0.00189247	0.0460928	down
XLOC_010897	XLOC_010897	1:119631871-119688518	0	0.095804	-11.567	0.00166593	0.0418805	down
XLOC_001001	XLOC_001001	1:32981780-33032353	0	0.125844	-11.7973	0.00128757	0.0339671	down
XLOC_149602	XLOC_149602	X:98808133-98841487	0	0.203889	-11.8635	2.43307e-05	0.00140566	down
XLOC_149343	XLOC_149343	X:88760328-88814466	0	0.130703	-11.905	0.00109937	0.0301275	down
XLOC_125218	XLOC_125218	8:78883803-78957099	0	0.0969803	-11.9111	0.00108968	0.0299724	down
ENSSSCG00000025266	VWA3A	3:24036351-24097393	0	0.302305	-11.939	0.00111665	0.0304864	down
XLOC_118510	XLOC_118510	7:68271200-68315749	0	0.161732	-11.9759	0.00108773	0.0299583	down
XLOC_126373	XLOC_126373	8:100918401-100983924	0	0.12806	-12.183	1.47007e-05	0.000922311	down
XLOC_076806	XLOC_076806	2:19999590-20074846	0	0.117437	-12.2503	1.08046e-05	0.000714739	down
XLOC_088493	XLOC_088493	3:105340842-105502594	0	0.053785	-12.2856	0.000746919	0.0222814	down
ENSSSCG00000037425	NFAM1	5:6258736-6351287	0	0.121734	-12.6208	0.000561904	0.0178053	down
XLOC_054566	XLOC_054566	15:64166473-64220827	0	0.240087	-12.8405	6.31097e-13	3.00402e-10	down
XLOC_138689	XLOC_138689	9:86692090-86777002	0	0.157474	-12.8799	2.70298e-06	0.000225895	down
XLOC_095592	XLOC_095592	4:79438470-79573647	0	0.129039	-13.2777	1.03182e-06	9.86826e-05	down
ENSSSCG00000003921	ZSWIM5	6:166105647-166325995	0	0.401881	-13.3772	3.50971e-18	5.91144e-15	down
XLOC_040299	XLOC_040299	13:173163051-173297752	0	0.14694	-13.4153	6.37817e-07	6.49564e-05	down
XLOC_037934	XLOC_037934	13:88711212-88877261	0	0.134824	-13.6054	9.22922e-07	9.06202e-05	down
XLOC_129563	XLOC_129563	8:84812262-85084240	0	0.0934027	-13.8314	0.000142515	0.00589888	down
XLOC_051210	XLOC_051210	15:89842811-90083936	0	0.212574	-14.8186	3.57448e-26	1.95667e-22	down

## Sheet: circRNA
Table S4 List of differentially expressed (DE) genes for D8 versus D0. List of differentially expressed (DE) circRNAs for D8 versus D0.
ID	D8_readcount	D0_readcount	log2FoldChange	pval	padj	up or down
novel_circ_0013211	8.07734	0	4.6846	0.00056871	NA	up
novel_circ_0017354	7.88965	0	4.6376	0.0006845	NA	up
novel_circ_0003858	7.52215	0	4.587	0.00081686	NA	up
novel_circ_0007595	7.79965	0	4.567	0.00089968	NA	up
novel_circ_0000735	7.20408	0	4.511	0.001066	NA	up
novel_circ_0003974	7.20408	0	4.511	0.001066	NA	up
novel_circ_0017217	6.65923	0	4.3981	0.0015474	NA	up
novel_circ_0017025	6.08966	0	4.257	0.0024484	NA	up
novel_circ_0004795	6.2877	0	4.256	0.0024783	NA	up
novel_circ_0006251	5.95544	0	4.2326	0.002648	NA	up
novel_circ_0011909	5.98016	0	4.2085	0.0028699	NA	up
novel_circ_0013316	5.90453	0	4.1761	0.0031543	NA	up
novel_circ_0017203	5.80813	0	4.168	0.0032439	NA	up
novel_circ_0003531	5.89016	0	4.157	0.003342	NA	up
novel_circ_0013194	5.60863	0	4.1013	0.0039101	NA	up
novel_circ_0001900	5.45225	0	4.0804	0.0041288	NA	up
novel_circ_0005699	5.39878	0	4.0456	0.0045731	NA	up
novel_circ_0000478	5.21109	0	3.9936	0.0052932	NA	up
novel_circ_0000683	5.25147	0	3.981	0.0054988	NA	up
novel_circ_0004090	5.13162	0	3.9721	0.0056457	NA	up
novel_circ_0008574	5.17328	0	3.9631	0.0057714	NA	up
novel_circ_0014868	5.07815	0	3.9435	0.0061015	NA	up
novel_circ_0017893	4.98559	0	3.9165	0.0065297	NA	up
novel_circ_0010330	5.30768	0	3.9097	0.0069856	NA	up
novel_circ_0018500	4.82793	0	3.9009	0.0067852	NA	up
novel_circ_0003331	5.05599	0	3.8961	0.006994	NA	up
novel_circ_0009080	4.93212	0	3.8666	0.0074953	NA	up
novel_circ_0013199	4.74974	0	3.8604	0.0075952	NA	up
novel_circ_0000246	4.81484	0	3.8536	0.0077101	NA	up
novel_circ_0007601	4.73665	0	3.8179	0.0084907	NA	up
novel_circ_0009480	4.73665	0	3.8179	0.0084907	NA	up
novel_circ_0010431	4.65718	0	3.8177	0.0084789	NA	up
novel_circ_0004793	4.58805	0	3.7928	0.0089925	NA	up
novel_circ_0007209	4.54896	0	3.7902	0.0090303	NA	up
novel_circ_0006707	4.50986	0	3.7798	0.0092679	NA	up
novel_circ_0017314	4.46949	0	3.7737	0.009437	NA	up
novel_circ_0017716	4.62843	0	3.7664	0.0096677	NA	up
novel_circ_0007715	4.43039	0	3.7631	0.0096905	NA	up
novel_circ_0010492	4.45511	0	3.7399	0.010293	NA	up
novel_circ_0015720	4.43167	0	3.7329	0.010484	NA	up
novel_circ_0011705	4.4173	0	3.7204	0.010779	NA	up
novel_circ_0009325	4.36255	0	3.7037	0.011218	NA	up
novel_circ_0006497	12.0464	0.538236	3.7033	0.00022102	NA	up
novel_circ_0005519	4.69371	0	3.696	0.011875	NA	up
novel_circ_0018420	4.28436	0	3.689	0.011602	NA	up
novel_circ_0014584	4.24527	0	3.67	0.012165	NA	up
novel_circ_0011240	4.53861	0	3.6496	0.013213	NA	up
novel_circ_0013509	4.53861	0	3.6496	0.013213	NA	up
novel_circ_0000181	4.11105	0	3.627	0.013509	NA	up
novel_circ_0002521	4.1918	0	3.6152	0.013899	NA	up
novel_circ_0017581	3.93901	0	3.5566	0.015922	NA	up
novel_circ_0004673	3.96501	0	3.5557	0.015868	NA	up
novel_circ_0011118	4.35349	0	3.5542	0.01643	NA	up
novel_circ_0000178	4.3078	0	3.5212	0.017657	NA	up
novel_circ_0006506	4.3078	0	3.5212	0.017657	NA	up
novel_circ_0009007	3.80735	0	3.5055	0.017809	NA	up
novel_circ_0003283	3.87245	0	3.4859	0.018601	NA	up
novel_circ_0017721	3.87245	0	3.4859	0.018601	NA	up
novel_circ_0000722	3.75389	0	3.4815	0.01872	NA	up
novel_circ_0004585	3.76698	0	3.4739	0.019197	NA	up
novel_circ_0002439	4.08761	0	3.4697	0.019727	NA	up
novel_circ_0002912	4.07067	0	3.4598	0.020191	NA	up
novel_circ_0011190	8.71091	0	3.456	0.022766	NA	up
novel_circ_0010146	3.71479	0	3.4548	0.019884	NA	up
novel_circ_0009087	3.79426	0	3.4518	0.020056	NA	up
novel_circ_0013968	3.79426	0	3.4518	0.020056	NA	up
novel_circ_0010200	3.77861	0	3.4444	0.020369	NA	up
novel_circ_0010411	3.66132	0	3.4174	0.021529	NA	up
novel_circ_0018342	3.66132	0	3.4174	0.021529	NA	up
novel_circ_0002894	3.99504	0	3.4147	0.022176	NA	up
novel_circ_0001024	4.09923	0	3.4133	0.022256	NA	up
novel_circ_0000303	3.60657	0	3.387	0.022978	NA	up
novel_circ_0007315	3.60657	0	3.387	0.022978	NA	up
novel_circ_0009199	3.52838	0	3.3698	0.023775	NA	up
novel_circ_0010830	3.52838	0	3.3698	0.023775	NA	up
novel_circ_0011900	3.52838	0	3.3698	0.023775	NA	up
novel_circ_0005985	3.91026	0	3.3637	0.02462	NA	up
novel_circ_0000646	3.82173	0	3.3626	0.024696	NA	up
novel_circ_0017798	3.48929	0	3.3423	0.025212	NA	up
novel_circ_0014933	3.44891	0	3.3374	0.025496	NA	up
novel_circ_0014457	3.7917	0	3.3337	0.026169	NA	up
novel_circ_0014278	3.43454	0	3.3187	0.026451	NA	up
novel_circ_0009834	3.72917	0	3.3142	0.027208	NA	up
novel_circ_0001966	3.85808	0	3.2957	0.028264	NA	up
novel_circ_0006979	3.85808	0	3.2957	0.028264	NA	up
novel_circ_0008482	3.85808	0	3.2957	0.028264	NA	up
novel_circ_0006330	3.77989	0	3.277	0.029287	NA	up
novel_circ_0009288	3.77989	0	3.277	0.029287	NA	up
novel_circ_0010388	3.74079	0	3.259	0.030345	NA	up
novel_circ_0013207	3.64841	0	3.2589	0.030487	NA	up
novel_circ_0012277	3.6366	0	3.2564	0.030493	NA	up
novel_circ_0008454	3.61967	0	3.2556	0.030557	NA	up
novel_circ_0014474	87.9392	7.96655	3.2272	6.0641e-05	0.0031313	up
novel_circ_0001909	3.5662	0	3.2236	0.032469	NA	up
novel_circ_0000682	3.22341	0	3.2224	0.03204	NA	up
novel_circ_0008580	3.67698	0	3.222	0.032677	NA	up
novel_circ_0010932	3.26379	0	3.2189	0.032253	NA	up
novel_circ_0015917	3.6626	0	3.2011	0.033978	NA	up
novel_circ_0006677	3.50366	0	3.2004	0.033943	NA	up
novel_circ_0011114	3.16994	0	3.1894	0.034086	NA	up
novel_circ_0016552	3.63129	0	3.1852	0.034999	NA	up
novel_circ_0011111	3.51273	0	3.1831	0.03505	NA	up
novel_circ_0017997	3.51273	0	3.1831	0.03505	NA	up
novel_circ_0005584	3.13085	0	3.1648	0.035743	NA	up
novel_circ_0016723	3.13085	0	3.1648	0.035743	NA	up
novel_circ_0002796	8.92735	0.793893	3.1598	0.0029354	NA	up
novel_circ_0009515	3.42291	0	3.1495	0.037459	NA	up
novel_circ_0015510	3.15557	0	3.134	0.037914	NA	up
novel_circ_0003587	3.11647	0	3.1287	0.038251	NA	up
novel_circ_0002308	3.037	0	3.1173	0.039059	NA	up
novel_circ_0010190	3.46054	0	3.1129	0.039921	NA	up
novel_circ_0004933	3.34069	0	3.1053	0.040453	NA	up
novel_circ_0010208	3.34069	0	3.1053	0.040453	NA	up
novel_circ_0007913	2.99791	0	3.0999	0.040325	NA	up
novel_circ_0018125	2.99791	0	3.0999	0.040325	NA	up
novel_circ_0007443	3.03828	0	3.083	0.041626	NA	up
novel_circ_0014706	3.23779	0	3.07	0.043126	NA	up
novel_circ_0016527	2.98353	0	3.0683	0.0427	NA	up
novel_circ_0001180	3.34326	0	3.0616	0.043768	NA	up
novel_circ_0002493	3.34326	0	3.0616	0.043768	NA	up
novel_circ_0008952	3.34326	0	3.0616	0.043768	NA	up
novel_circ_0004892	3.28722	0	3.0587	0.043972	NA	up
novel_circ_0017482	3.28722	0	3.0587	0.043972	NA	up
novel_circ_0012864	2.94444	0	3.0586	0.04342	NA	up
novel_circ_0005644	8.07734	0.680678	3.0386	0.0047382	NA	up
novel_circ_0002341	3.16866	0	3.0199	0.047075	NA	up
novel_circ_0014192	3.16866	0	3.0199	0.047075	NA	up
novel_circ_0004740	3.1856	0	3.0048	0.048344	NA	up
novel_circ_0008365	3.1856	0	3.0048	0.048344	NA	up
novel_circ_0014067	3.1856	0	3.0048	0.048344	NA	up
novel_circ_0009814	3.10485	0	2.9947	0.049211	NA	up
novel_circ_0001599	6.96292	0.538236	2.8998	0.010086	NA	up
novel_circ_0014477	37.023	3.99708	2.7453	0.010017	0.096433	up
novel_circ_0009279	10.3856	1.21891	2.6827	0.0036997	NA	up
novel_circ_0013241	6.72304	0.793893	2.6794	0.01766	NA	up
novel_circ_0014261	8.52963	1.02102	2.6775	0.0082742	NA	up
novel_circ_0010066	6.22132	0.680678	2.6535	0.021062	NA	up
novel_circ_0009282	12.8142	1.58779	2.6485	0.015525	NA	up
novel_circ_0000877	5.73122	0.538236	2.6159	0.028119	NA	up
novel_circ_0001051	5.71684	0.538236	2.6063	0.028187	NA	up
novel_circ_0002230	7.1637	0.807354	2.5487	0.017484	NA	up
novel_circ_0004675	5.88888	0.680678	2.5461	0.029387	NA	up
novel_circ_0011063	6.94983	0.807354	2.4612	0.025237	NA	up
novel_circ_0006904	5.77288	0.680678	2.458	0.043293	NA	up
novel_circ_0009433	6.83254	0.807354	2.4376	0.02819	NA	up
novel_circ_0006498	10.1485	1.48803	2.4324	0.0054148	NA	up
novel_circ_0009339	8.10609	1.07647	2.4131	0.01643	NA	up
novel_circ_0001473	9.19048	1.58779	2.3903	0.011709	NA	up
novel_circ_0015602	6.41935	0.807354	2.3586	0.034381	NA	up
novel_circ_0003113	6.77651	1.02102	2.3335	0.030653	NA	up
novel_circ_0009246	9.43164	1.48803	2.3323	0.0085941	NA	up
novel_circ_0002181	7.94568	1.36136	2.2344	0.025968	NA	up
novel_circ_0013607	8.21028	1.58779	2.207	0.024712	NA	up
novel_circ_0016968	8.21028	1.58779	2.207	0.024712	NA	up
novel_circ_0004794	6.39463	1.19084	2.169	0.047278	NA	up
novel_circ_0012753	8.27281	1.34559	2.1543	0.032426	NA	up
novel_circ_0002809	9.80317	1.89959	2.1471	0.011969	NA	up
novel_circ_0001334	8.36812	1.60125	2.1429	0.023186	NA	up
novel_circ_0002174	8.60653	1.81491	2.0872	0.021435	NA	up
novel_circ_0011641	7.69546	1.34559	2.0704	0.040491	NA	up
novel_circ_0016872	8.37069	1.7017	2.0685	0.031156	NA	up
novel_circ_0012696	7.56124	1.34559	2.0648	0.038397	NA	up
novel_circ_0011376	22.1101	5.08747	2.0234	0.00025419	0.010313	up
novel_circ_0016463	7.53524	1.55925	2.0088	0.036952	NA	up
novel_circ_0004667	11.3712	2.55104	1.9833	0.010979	NA	up
novel_circ_0017298	10.9449	2.29539	1.9676	0.016508	NA	up
novel_circ_0000641	22.071	5.7127	1.908	0.00034417	0.012218	up
novel_circ_0007496	9.24523	2.13948	1.8801	0.027054	NA	up
novel_circ_0017483	14.1657	3.88432	1.8349	0.0055697	NA	up
novel_circ_0013198	10.2958	2.5645	1.7566	0.03248	NA	up
novel_circ_0016145	10.0416	2.69348	1.7566	0.026889	NA	up
novel_circ_0014664	12.509	3.3164	1.7311	0.016534	NA	up
novel_circ_0009910	8.40978	2.23993	1.727	0.047831	NA	up
novel_circ_0014456	10.4419	2.9626	1.71	0.026206	NA	up
novel_circ_0017629	11.3933	3.23172	1.7037	0.016886	NA	up
novel_circ_0005779	15.6764	4.57846	1.7013	0.0053316	NA	up
novel_circ_0001846	12.8805	3.48507	1.6972	0.020811	NA	up
novel_circ_0018132	9.1892	2.67887	1.6614	0.040306	NA	up
novel_circ_0003586	13.0657	3.95439	1.6604	0.012056	NA	up
novel_circ_0013602	12.0045	3.64328	1.604	0.02489	NA	up
novel_circ_0010995	12.9431	4.15344	1.5973	0.017236	NA	up
novel_circ_0001612	16.5404	5.17331	1.5643	0.012047	NA	up
novel_circ_0010386	31.1313	10.0332	1.5548	0.00056356	0.014117	up
novel_circ_0006213	19.5294	6.39222	1.5504	0.0050751	0.062667	up
novel_circ_0013929	15.9345	5.13131	1.5461	0.013257	NA	up
novel_circ_0009535	25.2841	8.48901	1.5427	0.0018272	0.032432	up
novel_circ_0003540	11.4077	3.9124	1.466	0.034345	NA	up
novel_circ_0004799	37.7907	13.5498	1.4472	0.00049363	0.014117	up
novel_circ_0002295	37.9978	14.033	1.44	0.00027381	0.010368	up
novel_circ_0013136	14.8031	5.37236	1.4318	0.016379	NA	up
novel_circ_0014331	12.088	4.25274	1.412	0.047783	NA	up
novel_circ_0001611	21.6707	7.73896	1.4091	0.0057986	0.070077	up
novel_circ_0005302	11.5915	4.25274	1.3906	0.048258	NA	up
novel_circ_0001544	11.6448	4.22351	1.3677	0.042684	NA	up
novel_circ_0011978	27.1741	10.4733	1.3378	0.0036918	0.055183	up
novel_circ_0009918	119.108	47.5659	1.3156	1.1746e-06	8.3398e-05	up
novel_circ_0013429	15.2645	5.61179	1.3101	0.039497	NA	up
novel_circ_0003238	56.7609	22.9051	1.31	7.154e-05	0.0031769	up
novel_circ_0004067	20.0273	8.00808	1.2811	0.011424	0.10814	up
novel_circ_0006313	16.8574	7.0156	1.2515	0.026457	0.17273	up
novel_circ_0005460	32.4698	13.6203	1.2175	0.0023364	0.039032	up
novel_circ_0014555	51.333	21.6279	1.197	0.00057992	0.014117	up
novel_circ_0005613	28.1632	12.1615	1.1814	0.0062972	0.073029	up
novel_circ_0002126	41.0671	17.4037	1.1793	0.0024076	0.039072	up
novel_circ_0017093	33.5989	14.9105	1.1743	0.0047542	0.061376	up
novel_circ_0011380	14.283	6.1231	1.1607	0.048093	NA	up
novel_circ_0011249	15.215	6.5189	1.1564	0.044141	NA	up
novel_circ_0002115	22.5259	9.60817	1.1491	0.021133	0.15794	up
novel_circ_0002122	14.8266	6.59127	1.1366	0.049062	NA	up
novel_circ_0014407	18.5568	8.0793	1.1222	0.038939	0.21267	up
novel_circ_0011538	20.5762	9.41143	1.1201	0.026978	0.17413	up
novel_circ_0012703	22.8674	10.503	1.1095	0.018566	0.155	up
novel_circ_0008114	19.5358	8.64492	1.1089	0.031197	0.18653	up
novel_circ_0000866	18.7291	8.49086	1.1077	0.029953	0.18463	up
novel_circ_0012290	17.6447	8.10668	1.0953	0.041224	0.21681	up
novel_circ_0002066	17.0971	7.61113	1.0913	0.042537	0.21964	up
novel_circ_0013970	25.0298	11.837	1.077	0.016323	0.14717	up
novel_circ_0014357	19.1253	8.75883	1.0694	0.034941	0.20047	up
novel_circ_0000352	254.511	122.017	1.0667	2.3253e-06	0.00014675	up
novel_circ_0016822	26.676	12.7429	1.0506	0.014968	0.13937	up
novel_circ_0006211	36.3917	17.2228	1.0492	0.0071646	0.077248	up
novel_circ_0000351	24.0627	11.5521	1.0478	0.018001	0.155	up
novel_circ_0004580	22.6028	10.8999	1.0429	0.027816	0.17753	up
novel_circ_0016424	34.4342	16.6249	1.041	0.0063001	0.073029	up
novel_circ_0007468	23.2559	11.0104	1.0071	0.040699	0.21681	down
novel_circ_0004942	12.0333	24.0505	-1.0027	0.029677	0.18463	down
novel_circ_0004614	9.15266	18.2992	-1.0081	0.047548	0.22695	down
novel_circ_0007283	9.85536	20.8364	-1.0086	0.047179	0.22695	down
novel_circ_0015087	17.2706	36.4542	-1.0421	0.0046903	0.061376	down
novel_circ_0009731	32.6291	69.6077	-1.0476	0.00048487	0.014117	down
novel_circ_0000050	14.5242	30.9568	-1.0619	0.0085714	0.090159	down
novel_circ_0004941	23.1347	49.4785	-1.0724	0.0011485	0.023298	down
novel_circ_0002890	10.5826	22.9471	-1.0795	0.019482	0.155	down
novel_circ_0017914	11.1665	24.8191	-1.0983	0.019097	0.155	down
novel_circ_0000346	27.2521	58.0098	-1.1034	0.0006821	0.014901	down
novel_circ_0016591	7.05548	15.7044	-1.1146	0.042046	NA	down
novel_circ_0012715	16.3256	37.2666	-1.1172	0.0069691	0.077248	down
novel_circ_0018079	7.17533	15.4206	-1.1245	0.049031	NA	down
novel_circ_0004922	6.92511	15.2928	-1.1428	0.046171	NA	down
novel_circ_0016345	8.56872	18.737	-1.1444	0.025069	0.17156	down
novel_circ_0003712	10.623	24.2279	-1.154	0.018962	0.155	down
novel_circ_0016363	91.5707	214.001	-1.2018	4.5945e-07	3.7281e-05	down
novel_circ_0009597	13.638	33.4507	-1.2069	0.0039703	0.057824	down
novel_circ_0002053	5.66338	13.3238	-1.236	0.04429	NA	down
novel_circ_0017007	5.63737	14.2729	-1.2562	0.034617	NA	down
novel_circ_0016973	8.78132	22.4654	-1.26	0.0095464	0.096165	down
novel_circ_0014310	6.6736	16.5672	-1.2629	0.026095	0.17235	down
novel_circ_0002623	41.4561	102.93	-1.264	2.9671e-05	0.0016853	down
novel_circ_0011432	5.39878	13.2099	-1.2868	0.0401	NA	down
novel_circ_0008303	5.84978	14.6406	-1.2918	0.035705	NA	down
novel_circ_0002614	76.3098	189.426	-1.2935	8.0644e-09	1.5269e-06	down
novel_circ_0012369	6.85598	16.7096	-1.3143	0.0207	0.15677	down
novel_circ_0000940	4.50986	11.6379	-1.3229	0.047172	NA	down
novel_circ_0008327	5.3324	14.7546	-1.346	0.025059	NA	down
novel_circ_0005128	6.32551	16.1013	-1.3507	0.017862	NA	down
novel_circ_0007881	4.74846	13.3354	-1.368	0.036526	NA	down
novel_circ_0005351	5.66338	14.6267	-1.3692	0.021923	NA	down
novel_circ_0008302	5.21109	13.7785	-1.3703	0.029149	NA	down
novel_circ_0006740	5.39878	14.0757	-1.3801	0.027123	NA	down
novel_circ_0016155	5.83541	15.0803	-1.3828	0.021624	NA	down
novel_circ_0010102	8.66128	22.5905	-1.3902	0.0047545	0.061376	down
novel_circ_0002008	14.4681	39.249	-1.3909	0.00053784	0.014117	down
novel_circ_0016337	5.90325	16.1725	-1.4035	0.013305	NA	down
novel_circ_0012953	53.5212	143.8	-1.4358	1.2203e-07	1.1552e-05	down
novel_circ_0007256	4.24398	12.5735	-1.4532	0.03212	NA	down
novel_circ_0000163	3.68879	11.6653	-1.458	0.043612	NA	down
novel_circ_0001371	4.63118	14.2729	-1.4607	0.0266	NA	down
novel_circ_0013486	9.9232	30.745	-1.4981	0.001356	0.02656	down
novel_circ_0017416	3.75389	11.3834	-1.5136	0.032146	NA	down
novel_circ_0000313	125.223	366.405	-1.5275	1.3987e-12	3.9723e-10	down
novel_circ_0006064	9.18013	29.0117	-1.5936	0.00052982	0.014117	down
novel_circ_0000322	315.442	966.394	-1.606	5.7846e-14	3.2856e-11	down
novel_circ_0001500	3.06172	9.99281	-1.6399	0.040726	NA	down
novel_circ_0013674	6.27204	19.3622	-1.6548	0.0032176	0.049394	down
novel_circ_0001242	3.46329	12.6717	-1.6598	0.019207	NA	down
novel_circ_0003954	7.87931	26.8565	-1.6875	0.0005965	0.014117	down
novel_circ_0012663	3.063	9.95082	-1.6916	0.037938	NA	down
novel_circ_0010680	2.586	8.97064	-1.6931	0.039027	NA	down
novel_circ_0008673	2.78678	10.3466	-1.6974	0.02822	NA	down
novel_circ_0007316	3.50366	12.7301	-1.7061	0.019052	NA	down
novel_circ_0016861	3.44891	12.3852	-1.7175	0.017096	NA	down
novel_circ_0016937	6.1782	20.2694	-1.7264	0.0021262	0.036596	down
novel_circ_0006181	3.063	10.3197	-1.7275	0.034369	NA	down
novel_circ_0009238	3.37072	12.6116	-1.7405	0.019703	NA	down
novel_circ_0004044	3.95211	16.186	-1.7683	0.048624	NA	down
novel_circ_0001314	4.1658	15.5923	-1.7902	0.0039861	NA	down
novel_circ_0000986	4.32345	15.4492	-1.797	0.0051092	NA	down
novel_circ_0015428	4.50858	17.2764	-1.8424	0.0026292	NA	down
novel_circ_0010678	1.80402	8.74652	-1.852	0.046655	NA	down
novel_circ_0016365	2.586	9.99166	-1.8537	0.017656	NA	down
novel_circ_0012332	6.09873	23.2039	-1.8903	0.00046007	0.014117	down
novel_circ_0018076	2.11027	9.01564	-1.8906	0.027613	NA	down
novel_circ_0003928	2.77241	11.7808	-1.9184	0.012865	NA	down
novel_circ_0011265	2.94444	11.708	-1.9199	0.0082719	NA	down
novel_circ_0003094	1.52633	7.00168	-1.9443	0.045525	NA	down
novel_circ_0008903	2.11027	9.38336	-1.9469	0.021015	NA	down
novel_circ_0016537	3.30288	13.6623	-1.989	0.0041333	NA	down
novel_circ_0000006	1.57852	8.75929	-2.0055	0.033673	NA	down
novel_circ_0017098	1.75183	8.618	-2.02	0.025537	NA	down
novel_circ_0004711	1.59014	7.25618	-2.0631	0.043168	NA	down
novel_circ_0018410	1.47158	7.58421	-2.0634	0.031419	NA	down
novel_circ_0000502	1.51195	7.1715	-2.1082	0.032212	NA	down
novel_circ_0000416	1.59014	7.75242	-2.1567	0.033305	NA	down
novel_circ_0012334	0.90201	6.17971	-2.157	0.04892	NA	down
novel_circ_0017364	1.64361	8.31919	-2.1592	0.018898	NA	down
novel_circ_0016316	1.12751	7.42716	-2.1597	0.034115	NA	down
novel_circ_0007452	1.57852	9.736	-2.1683	0.01678	NA	down
novel_circ_0012113	2.26793	10.7173	-2.1806	0.010023	NA	down
novel_circ_0012109	1.51195	7.63967	-2.2014	0.022586	NA	down
novel_circ_0015294	0.90201	6.5632	-2.2223	0.04049	NA	down
novel_circ_0016468	2.37359	13.4937	-2.2303	0.0025914	NA	down
novel_circ_0015901	1.07532	6.60634	-2.2353	0.047609	NA	down
novel_circ_0012707	0.90201	6.61865	-2.2399	0.039592	NA	down
novel_circ_0014692	2.63947	14.2449	-2.2401	0.0017027	NA	down
novel_circ_0008665	1.12751	7.8791	-2.2627	0.025941	NA	down
novel_circ_0002783	0.90201	6.94553	-2.2953	0.032819	NA	down
novel_circ_0000750	1.07532	6.76225	-2.3016	0.036326	NA	down
novel_circ_0011821	1.07532	6.64788	-2.319	0.03154	NA	down
novel_circ_0011846	0.676507	5.79738	-2.3568	0.041348	NA	down
novel_circ_0008143	0.716883	5.22991	-2.3811	0.047419	NA	down
novel_circ_0013957	1.19261	7.48492	-2.4087	0.023524	NA	down
novel_circ_0006192	1.90949	10.7155	-2.4247	0.0045527	NA	down
novel_circ_0015651	0.716883	5.3712	-2.4272	0.042237	NA	down
novel_circ_0006969	0.716883	5.52826	-2.4636	0.038307	NA	down
novel_circ_0006175	7.05548	40.3661	-2.4676	3.1355e-08	3.5619e-06	down
novel_circ_0013128	0.716883	5.85514	-2.5284	0.032385	NA	down
novel_circ_0002437	0.676507	6.81885	-2.5509	0.02304	NA	down
novel_circ_0018049	0.451005	5.1167	-2.5569	0.038202	NA	down
novel_circ_0011319	0.676507	6.70448	-2.5588	0.020001	NA	down
novel_circ_0007836	1.43377	10.1195	-2.6245	0.0047389	NA	down
novel_circ_0007549	0.676507	7.28471	-2.6687	0.014387	NA	down
novel_circ_0018281	0.451005	5.72731	-2.7045	0.024957	NA	down
novel_circ_0012073	0.716883	6.64672	-2.7689	0.014171	NA	down
novel_circ_0004350	1.86911	14.6286	-2.7776	0.00035552	NA	down
novel_circ_0000504	0.716883	6.76109	-2.7791	0.013513	NA	down
novel_circ_0001436	0.795072	7.11605	-2.8288	0.010395	NA	down
novel_circ_0017406	0.90201	11.1686	-2.9889	0.0011314	NA	down
novel_circ_0000212	0	3.04728	-2.9897	0.049743	NA	down
novel_circ_0005507	0	3.04728	-2.9897	0.049743	NA	down
novel_circ_0011076	0	3.04728	-2.9897	0.049743	NA	down
novel_circ_0003546	0	3.07466	-2.9903	0.049711	NA	down
novel_circ_0007719	0	2.8067	-2.9937	0.048912	NA	down
novel_circ_0008466	0	2.8067	-2.9937	0.048912	NA	down
novel_circ_0014082	0	2.8067	-2.9937	0.048912	NA	down
novel_circ_0003155	0	3.10274	-3.0026	0.048746	NA	down
novel_circ_0013859	0	5.17376	-3.0198	0.048758	NA	down
novel_circ_0018423	0	2.82016	-3.0263	0.046232	NA	down
novel_circ_0004976	0	3.18903	-3.0273	0.046632	NA	down
novel_circ_0011423	0	3.18903	-3.0273	0.046632	NA	down
novel_circ_0002512	0	3.21595	-3.0569	0.044363	NA	down
novel_circ_0017622	0	3.17396	-3.0569	0.044328	NA	down
novel_circ_0009448	0	3.20249	-3.0615	0.043919	NA	down
novel_circ_0010677	0	3.20249	-3.0615	0.043919	NA	down
novel_circ_0016577	0	3.20249	-3.0615	0.043919	NA	down
novel_circ_0000833	0	2.89138	-3.0722	0.042593	NA	down
novel_circ_0006787	0	3.28948	-3.0839	0.042204	NA	down
novel_circ_0008607	0.716883	8.1779	-3.0938	0.003805	NA	down
novel_circ_0004063	0	3.24518	-3.1018	0.040908	NA	down
novel_circ_0006414	0	2.9626	-3.1057	0.040087	NA	down
novel_circ_0001368	0	3.4027	-3.1287	0.038948	NA	down
novel_circ_0003818	0	3.4027	-3.1287	0.038948	NA	down
novel_circ_0009047	0	3.34378	-3.1365	0.038435	NA	down
novel_circ_0013657	0	3.4593	-3.1372	0.038398	NA	down
novel_circ_0017459	0	3.4593	-3.1372	0.038398	NA	down
novel_circ_0000122	0	3.01921	-3.1393	0.037666	NA	down
novel_circ_0009756	0	3.01921	-3.1393	0.037666	NA	down
novel_circ_0001319	0.676507	10.1499	-3.1435	0.0014068	NA	down
novel_circ_0002190	0	3.09043	-3.1643	0.035979	NA	down
novel_circ_0002000	0	3.08928	-3.1738	0.035397	NA	down
novel_circ_0013173	0	3.08928	-3.1738	0.035397	NA	down
novel_circ_0011384	0	3.45815	-3.1807	0.035382	NA	down
novel_circ_0014577	0	3.45815	-3.1807	0.035382	NA	down
novel_circ_0006314	0	3.20365	-3.2016	0.033568	NA	down
novel_circ_0010943	0	3.47161	-3.2055	0.033793	NA	down
novel_circ_0007305	0	3.1605	-3.2218	0.032264	NA	down
novel_circ_0007927	0	3.1605	-3.2218	0.032264	NA	down
novel_circ_0017739	0	3.5143	-3.243	0.031485	NA	down
novel_circ_0004211	0	3.21711	-3.2465	0.030751	NA	down
novel_circ_0009932	0	3.21711	-3.2465	0.030751	NA	down
novel_circ_0006115	0	3.62982	-3.2576	0.030582	NA	down
novel_circ_0010597	0	3.23172	-3.2581	0.030051	NA	down
novel_circ_0009657	0	3.58552	-3.2808	0.029245	NA	down
novel_circ_0012444	0	3.58552	-3.2808	0.029245	NA	down
novel_circ_0009035	0	3.30294	-3.285	0.028516	NA	down
novel_circ_0016062	0	3.28833	-3.2905	0.028161	NA	down
novel_circ_0004488	0	3.37416	-3.3	0.027727	NA	down
novel_circ_0006346	0	3.3584	-3.313	0.027023	NA	down
novel_circ_0011311	0	3.3584	-3.313	0.027023	NA	down
novel_circ_0004354	0	3.43077	-3.3385	0.025607	NA	down
novel_circ_0017065	0	3.74073	-3.3386	0.02609	NA	down
novel_circ_0003777	0	3.41616	-3.3446	0.025249	NA	down
novel_circ_0012439	0	3.54399	-3.3837	0.023332	NA	down
novel_circ_0011427	0	3.85464	-3.41	0.022554	NA	down
novel_circ_0015371	0	3.85464	-3.41	0.022554	NA	down
novel_circ_0000991	0.451005	9.41189	-3.4127	0.0014795	NA	down
novel_circ_0003836	0	3.55745	-3.4291	0.021169	NA	down
novel_circ_0005957	0	3.55745	-3.4291	0.021169	NA	down
novel_circ_0007100	0	4.11075	-3.4319	0.021625	NA	down
novel_circ_0006177	0	4.13998	-3.4743	0.019703	NA	down
novel_circ_0002169	0	3.74188	-3.4912	0.018537	NA	down
novel_circ_0001602	0	4.12421	-3.492	0.018954	NA	down
novel_circ_0003952	0	4.12421	-3.492	0.018954	NA	down
novel_circ_0003502	0	3.75534	-3.5103	0.017807	NA	down
novel_circ_0001361	0	3.7565	-3.5104	0.017736	NA	down
novel_circ_0005102	0	8.80151	-3.547	0.019049	NA	down
novel_circ_0016189	0	4.36711	-3.5762	0.01577	NA	down
novel_circ_0000989	0	3.89779	-3.5888	0.014859	NA	down
novel_circ_0004233	0	4.05484	-3.5981	0.014679	NA	down
novel_circ_0018347	0	4.33742	-3.6062	0.014733	NA	down
novel_circ_0017816	0	3.95439	-3.6081	0.014211	NA	down
novel_circ_0002150	0	4.02446	-3.6253	0.013735	NA	down
novel_circ_0015372	0	4.02446	-3.6253	0.013735	NA	down
novel_circ_0015255	0	4.08222	-3.651	0.012861	NA	down
novel_circ_0006850	0	4.09568	-3.6696	0.012328	NA	down
novel_circ_0005879	0	4.1103	-3.6719	0.012273	NA	down
novel_circ_0018048	0	4.28012	-3.7243	0.01082	NA	down
novel_circ_0015126	0.90201	19.4019	-3.7571	3.4166e-06	NA	down
novel_circ_0001498	0	4.49263	-3.8217	0.0084693	NA	down
novel_circ_0012091	0	4.62046	-3.8623	0.0076232	NA	down
novel_circ_0007465	0	4.69052	-3.8737	0.0074599	NA	down
novel_circ_0005605	0	5.12901	-3.8774	0.0077209	NA	down
novel_circ_0002301	0	4.84873	-3.8985	0.0070013	NA	down
novel_circ_0006471	0	4.84873	-3.8985	0.0070013	NA	down
novel_circ_0013622	0	4.7629	-3.9088	0.0067388	NA	down
novel_circ_0012765	0	4.83412	-3.9195	0.0065689	NA	down
novel_circ_0002109	0	4.77636	-3.9265	0.0064399	NA	down
novel_circ_0004853	0	4.83297	-3.9459	0.0061063	NA	down
novel_circ_0004691	0	4.84758	-3.9475	0.0060857	NA	down
novel_circ_0007771	0	5.03202	-4.0048	0.00519	NA	down
novel_circ_0012255	0	5.22991	-4.0709	0.0043144	NA	down
novel_circ_0009375	0	5.28652	-4.0756	0.0042713	NA	down
novel_circ_0000321	0	6.05188	-4.3098	0.0021082	NA	down
novel_circ_0003377	0	7.15989	-4.4995	0.0011707	NA	down
novel_circ_0008522	0	7.04482	-4.5383	0.00098431	NA	down
novel_circ_0001321	0	7.0729	-4.5474	0.00096035	NA	down
novel_circ_0011048	0	7.69512	-4.651	0.00067656	NA	down
novel_circ_0009376	0	12.0302	-5.2917	5.2145e-05	NA	down
novel_circ_0014463	0	14.0739	-5.5206	1.6918e-05	NA	down
novel_circ_0008513	0	36.2883	-6.7254	1.7179e-08	2.4394e-06	down
