# Supplementary material for: Genome-wide analysis of mRNAs, lncRNAs, and circRNAs during intramuscular adipogenesis in Chinese Guizhou Congjiang pigs
Source: PLoS One. 2022 Jan 25;17(1):e0261293. doi: 10.1371/journal.pone.0261293 (PMC8789167; doi:10.1371/journal.pone.0261293)
Supplement: S6 Table — (XLSX) [file pone.0261293.s013.xlsx]

## Sheet: mRNA
List of differentially expressed (DE) genes for D8 versus D4. List of differentially expressed (DE) mRNAs for D8 versus D4.
gene_id	gene_name	gene_locus	D8_FPKM	D4_FPKM	log2FoldChange	pvalue	padj	up or down
ENSSSCG00000032650	ENSSSCG00000032650	16:18758900-18779452	6.47602	0	16.0222	3.04005e-05	0.00319541	up
ENSSSCG00000032084	ENSSSCG00000032084	1:153689901-153933153	0.169603	0	14.4963	1.00557e-16	1.57035e-13	up
ENSSSCG00000009258	NAA11	8:138322772-138617717	0.100129	0	13.8751	0.000145111	0.0106105	up
ENSSSCG00000001570	PI16	7:32600965-32610739	2.11427	0	13.3384	2.35033e-06	0.000417766	up
ENSSSCG00000023125	ENSSSCG00000023125	6:11317846-11589630	0.0403123	0	12.7264	2.29245e-10	1.25299e-07	up
ENSSSCG00000011002	TMEM215	10:33610151-33683826	0.137315	0	12.7223	0.000464471	0.0246474	up
XLOC_011960	XLOC_011960	1:144781976-144821012	0.300524	0	12.6811	9.13751e-13	9.51302e-10	up
ENSSSCG00000009197	GRID2	8:125819941-126451187	0.0142717	0	12.2587	4.20645e-11	2.87392e-08	up
ENSSSCG00000011813	P3H2	13:127414958-127572844	0.0636897	0	12.1257	1.99589e-10	1.11888e-07	up
ENSSSCG00000037723	ENSSSCG00000037723	8:136964028-137056313	0.097869	0	12.0814	1.94594e-05	0.00227508	up
ENSSSCG00000034062	SV2C	2:84996261-85235718	0.034822	0	12.0519	1.72433e-08	5.98398e-06	up
ENSSSCG00000033425	ST6GALNAC5	6:136203309-136391034	0.223773	0	12.0386	0.00107493	0.041595	up
ENSSSCG00000013341	ENSSSCG00000013341	2:34931070-35377716	0.0173743	0	11.8966	4.44285e-05	0.00439521	up
ENSSSCG00000004094	PPP1R14C	1:15867840-15949956	0.063574	0	11.4292	0.000109257	0.00862292	up
ENSSSCG00000014410	SH3RF2	2:147292177-147411514	0.0365423	0	11.2724	0.000104767	0.0084834	up
ENSSSCG00000017003	KCNIP1	16:53255201-53503993	0.107415	0	11.1507	0.000222348	0.0142977	up
ENSSSCG00000001589	GLP1R	7:34497759-34534612	0.119674	0	11.1267	0.000160185	0.0113337	up
ENSSSCG00000009995	HORMAD2	14:47081212-47184719	0.101132	0	11.1095	0.00025156	0.0157139	up
ENSSSCG00000000540	OVCH1	5:44228207-44311394	0.0480597	0	11.059	2.73298e-07	6.86794e-05	up
ENSSSCG00000022865	GRM8	18:20951003-21758168	0.003929	0	10.8192	0.000274011	0.0168278	up
ENSSSCG00000022550	DGKG	13:123963505-124182871	0.015294	0	10.578	0.000566638	0.0284209	up
ENSSSCG00000034726	KCNH5	1:194965684-195259058	0.009014	0	10.3802	0.000705111	0.0321163	up
ENSSSCG00000035621	GABRB1	8:36978061-37355332	0.00562433	0	10.3589	0.000716176	0.0323598	up
ENSSSCG00000011279	LYZL4	13:25988135-25992518	0.415456	0	10.1214	0.000979727	0.0395677	up
ENSSSCG00000038556	ENSSSCG00000038556	AEMK02000324.1:220211-354617	0.013324	0	10.0126	0.00108913	0.0418484	up
ENSSSCG00000031031	CSMD3	4:24647837-25869003	0.001328	0	9.91863	0.00127941	0.0465682	up
ENSSSCG00000015681	ENSSSCG00000015681	15:11478118-11498529	0.0722447	0	9.60541	8.45176e-05	0.00716205	up
ENSSSCG00000022919	KIF5C	15:3190343-3361466	0.00665467	0	9.40604	0.000156276	0.0111292	up
ENSSSCG00000039066	ENSSSCG00000039066	3:79950144-80064825	0.0109187	0	9.39101	0.000449518	0.0242662	up
ENSSSCG00000016431	GALNTL5	18:5353817-5438227	0.0135973	0	9.29554	0.000148005	0.0107147	up
ENSSSCG00000035025	ADGRV1	2:97775485-98002203	0.00396767	0	8.89267	0.000568079	0.0284209	up
ENSSSCG00000003833	DAB1	6:154936452-155374399	0.009161	0	8.73505	0.000814406	0.0355396	up
ENSSSCG00000040645	ENSSSCG00000040645	2:27825292-27843144	0.0393103	0	8.6374	0.000988671	0.0396611	up
ENSSSCG00000000712	VWF	5:64517481-64678840	0.004964	0	8.4272	0.000878529	0.0372234	up
ENSSSCG00000007226	DEFB123	17:35185472-35192060	0.310257	0	8.4017	0.00125023	0.0460163	up
ENSSSCG00000037821	RGS5	4:87286910-87344289	3.11927	0.0568613	5.63059	1.71932e-10	9.89199e-08	up
ENSSSCG00000006335	RGS4	4:87383290-87390514	1.54616	0.03243	5.38047	1.86972e-05	0.0022096	up
ENSSSCG00000013403	GALNT18	2:47862918-48231106	0.960777	0.0259923	5.18855	6.38302e-05	0.00576661	up
ENSSSCG00000029261	ENSSSCG00000029261	9:121499761-121515954	3.62069	0.0785277	5.09179	9.20693e-06	0.00125026	up
ENSSSCG00000014169	PCSK1	2:103004790-103050839	3.35833	0.0967343	5.04398	0.00105541	0.0411308	up
ENSSSCG00000011596	TRH	13:69362296-69366306	5.04755	0.190467	4.6586	0.000708348	0.0321967	up
ENSSSCG00000039065	IFN-ALPHA-16	1:201666597-201693679	0.618096	0.0253543	4.5124	0.000182857	0.0125323	up
ENSSSCG00000011277	CCK	13:25940674-25945884	3.60818	0.169445	4.3251	0.000847881	0.0362325	up
ENSSSCG00000002980	ENSSSCG00000002980	14:132240890-132247816	30.0274	1.82857	4.00598	2.97873e-05	0.00317678	up
ENSSSCG00000006186	TRPA1	4:63440664-63558849	0.610817	0.0352163	3.99096	3.64942e-05	0.00368679	up
ENSSSCG00000004179	VNN2	1:30962712-30970544	1.53329	0.0894527	3.75258	0.000172712	0.0120057	up
ENSSSCG00000022618	CMTM8	13:18243374-18350381	0.540352	0.035231	3.58006	6.35915e-09	2.39707e-06	up
ENSSSCG00000015322	TFPI2	9:73684237-73689134	47.4342	3.86106	3.57627	4.10051e-10	2.13451e-07	up
ENSSSCG00000034087	TNFSF15	1:255326132-255349566	1.78814	0.154119	3.40957	0.00113269	0.043068	up
ENSSSCG00000031866	TIMP3	5:12185819-12242604	98.3917	7.42572	3.4	4.33901e-17	7.29721e-14	up
ENSSSCG00000009468	KCTD12	11:48946452-49031093	2.85638	0.23088	3.37232	5.95137e-21	1.62643e-17	up
ENSSSCG00000009361	POSTN	11:13224959-13259033	342.675	27.4245	3.33259	4.11691e-28	3.00027e-24	up
ENSSSCG00000023522	TGM2	17:41185878-41221710	8.0434	0.77697	3.19046	8.92333e-06	0.00122053	up
ENSSSCG00000034163	PLN	1:43386709-43480745	9.73081	0.763057	3.15792	1.4457e-06	0.000277257	up
ENSSSCG00000017577	ENSSSCG00000017577	12:17892399-17959180	0.835084	0.0708877	3.11251	0.00015868	0.0112637	up
ENSSSCG00000009231	CDS1	8:133959246-134041258	0.1988	0.0186603	3.08643	0.000308787	0.0183952	up
ENSSSCG00000016838	RANBP3L	16:21536180-21611882	1.51991	0.201456	3.06483	0.000586837	0.0285799	up
ENSSSCG00000040466	FMN1	1:136695258-137163598	2.19986	0.426363	3.00781	1.32021e-09	5.89055e-07	up
ENSSSCG00000017324	ENSSSCG00000017324	AEMK02000439.1:19765-52660	1.60551	0.153109	3.00685	0.000194863	0.0130284	up
ENSSSCG00000036842	ENSSSCG00000036842	16:54553551-54667861	0.253781	0.028004	2.85961	0.000227532	0.0145881	up
ENSSSCG00000036403	FAM180A	18:13575470-13592345	8.14469	1.69739	2.83968	4.86403e-11	3.12771e-08	up
ENSSSCG00000015037	IL18	9:39839118-39861196	10.466	1.00543	2.77548	4.97556e-13	5.43903e-10	up
ENSSSCG00000001793	ADAMTSL3	7:51006366-51363704	14.4506	1.88226	2.60551	6.5414e-20	1.43015e-16	up
ENSSSCG00000017511	PLXDC1	12:23072742-23161636	2.42994	0.296335	2.60221	1.83039e-07	4.94046e-05	up
ENSSSCG00000025924	IGFBP5	15:118857471-118878593	133.275	20.3106	2.59781	8.52479e-05	0.00719604	up
ENSSSCG00000005593	OLFML2A	1:265577114-265604503	7.78583	1.00406	2.59352	4.96263e-08	1.46619e-05	up
ENSSSCG00000037206	ENSSSCG00000037206	1:229768962-229849140	1.14954	0.158743	2.55088	0.00128013	0.0465682	up
ENSSSCG00000005975	MTSS1	4:14933331-15105406	0.186514	0.029155	2.55081	0.000342607	0.0197126	up
ENSSSCG00000005400	GRIN3A	1:243259495-243415923	0.403513	0.053117	2.51378	0.000578048	0.0285407	up
ENSSSCG00000015324	GNG11	9:73721322-73726240	74.9671	12.3123	2.41265	5.29491e-08	1.5435e-05	up
ENSSSCG00000011489	ENSSSCG00000011489	13:43979693-44481682	0.943481	0.143941	2.40112	3.62032e-12	3.29796e-09	up
ENSSSCG00000028338	PAMR1	2:25514193-25591614	1.53344	0.231419	2.37933	3.09653e-05	0.00323921	up
ENSSSCG00000025969	PTPRR	5:34796100-34914646	1.10372	0.164149	2.3711	6.58601e-07	0.000145444	up
ENSSSCG00000024351	MET	18:29426051-29541348	0.914857	0.137839	2.36582	5.79275e-10	2.75319e-07	up
ENSSSCG00000016233	SERPINE2	15:125747294-125816215	82.1104	14.1096	2.34034	5.75991e-08	1.65696e-05	up
ENSSSCG00000035077	INHBA	18:52884631-52905213	6.67423	1.03997	2.33071	2.31664e-08	7.55951e-06	up
ENSSSCG00000014985	MMP3	9:33410143-33454194	32.9527	5.95925	2.28835	2.38628e-06	0.000420736	up
ENSSSCG00000003722	CDH2	6:112396329-112628946	1.46758	0.267865	2.27634	7.70913e-06	0.00111619	up
ENSSSCG00000006052	FZD6	4:33809874-33844653	3.88337	0.663354	2.26964	5.1849e-10	2.5763e-07	up
ENSSSCG00000008749	SLIT2	8:14989795-15147974	4.24788	0.70181	2.25131	7.56923e-09	2.80485e-06	up
ENSSSCG00000004139	ADGRG6	1:22662015-22801909	1.5652	0.257232	2.24562	2.87715e-09	1.16487e-06	up
ENSSSCG00000009125	ANK2	8:109316072-109519235	9.34507	1.52338	2.22055	2.04231e-05	0.00236249	up
ENSSSCG00000011959	ABI3BP	13:158013702-158289653	10.5063	1.81699	2.21701	7.78221e-06	0.00111936	up
ENSSSCG00000014904	DLG2	9:17576151-18495897	3.79119	0.685159	2.21293	0.000153218	0.010983	up
ENSSSCG00000005997	COL14A1	4:18690198-19180122	185.976	31.0667	2.19067	2.21158e-07	5.89657e-05	up
ENSSSCG00000025286	MCTP1	2:101384911-101739336	3.26522	0.572527	2.18186	9.86764e-08	2.73084e-05	up
ENSSSCG00000012034	TIAM1	13:194745850-195235488	1.05852	0.195777	2.18041	0.000201842	0.0133319	up
ENSSSCG00000015329	PPP1R9A	9:74634986-74938758	1.81756	0.274979	2.17768	1.04876e-12	1.04223e-09	up
ENSSSCG00000032620	PLCXD2	13:148033701-148087744	0.802355	0.147745	2.0907	0.000301467	0.0180574	up
ENSSSCG00000006105	GEM	4:42458604-42471930	6.62652	1.30246	2.07904	5.49867e-06	0.000852606	up
ENSSSCG00000017306	ITGB3	12:16693514-16752292	4.74399	0.871844	2.07723	2.0964e-06	0.000385157	up
ENSSSCG00000027348	ENSSSCG00000027348	15:80520898-80646460	10.1475	1.95409	2.07079	1.82708e-11	1.42662e-08	up
ENSSSCG00000023085	STAC	13:21416520-21544097	23.518	5.01824	2.05021	5.65234e-05	0.00521423	up
ENSSSCG00000004291	NT5E	1:54400789-54450181	23.0013	4.48428	2.04865	5.33519e-10	2.59207e-07	up
ENSSSCG00000004704	PPIP5K1	1:127865572-127915455	0.622425	0.11755	2.04819	0.00133268	0.0477645	up
ENSSSCG00000021899	ENSSSCG00000021899	6:97883894-97948747	10.4445	2.11242	2.03907	3.95278e-10	2.1078e-07	up
ENSSSCG00000005981	FBXO32	4:15895092-15930934	21.0846	4.54114	1.99485	2.69457e-05	0.00293091	up
ENSSSCG00000022370	TNFSF9	2:72577586-72585399	14.1934	2.96097	1.97827	1.77546e-05	0.00214458	up
ENSSSCG00000035038	CGNL1	1:114424151-114598931	0.83647	0.158498	1.97696	1.99894e-05	0.00232462	up
ENSSSCG00000025783	ENTPD3	13:24624418-24659645	10.046	2.14916	1.97284	7.98445e-09	2.9094e-06	up
ENSSSCG00000035299	SFRP4	9:108403906-108414409	254.309	52.3922	1.94436	1.36209e-10	8.27205e-08	up
ENSSSCG00000009216	SPP1	8:131077026-131085759	11.3316	2.42869	1.92005	8.15466e-05	0.00699158	up
ENSSSCG00000036418	SLC8A1	3:99823548-100244770	1.47076	0.324804	1.91694	7.13921e-08	2.00108e-05	up
ENSSSCG00000026780	EDIL3	2:92123346-92564494	8.62469	1.81666	1.90742	9.88176e-11	6.17271e-08	up
ENSSSCG00000000528	PKP2	5:41424795-41509779	0.673054	0.145418	1.90497	4.09241e-05	0.00406693	up
ENSSSCG00000034765	ENSSSCG00000034765	6:97644177-97887602	8.1101	1.83905	1.85606	1.94633e-08	6.54655e-06	up
ENSSSCG00000004830	ATP10A	1:141494692-141668744	5.59935	1.21025	1.82854	4.72232e-05	0.0045482	up
ENSSSCG00000014221	LVRN	2:120117760-120193929	16.04	3.98427	1.82361	0.000967797	0.03956	up
ENSSSCG00000000368	MMP19	5:21278081-21289547	4.06714	0.968594	1.82068	0.00110523	0.0423517	up
ENSSSCG00000031648	CCN5	17:47130819-47149608	2.74623	0.629007	1.78972	0.000486087	0.0254852	up
ENSSSCG00000015664	ENSSSCG00000015664	9:67933081-67959721	11.61	2.80284	1.78306	3.3445e-07	8.12454e-05	up
ENSSSCG00000003881	SPATA6	6:163278945-163420458	2.10572	0.707524	1.76418	0.000637264	0.030354	up
ENSSSCG00000009071	JADE1	8:96208985-96271257	6.86541	1.63494	1.75505	4.51816e-06	0.000731707	up
ENSSSCG00000027017	NR1D2	13:10757159-10791285	16.885	4.04084	1.75481	9.83919e-10	4.48155e-07	up
XLOC_125150	XLOC_125150	8:74868791-74884382	3.42916	0.802023	1.75472	0.000268166	0.016656	up
ENSSSCG00000009152	SGMS2	8:114053661-114146000	1.78971	0.453688	1.74912	3.76469e-06	0.000625812	up
ENSSSCG00000006197	SULF1	4:65595949-65778884	125.445	30.9801	1.7235	4.50482e-06	0.000731707	up
ENSSSCG00000029756	ADGRG2	X:15370223-15518714	0.577135	0.128438	1.72235	0.000269429	0.0166866	up
ENSSSCG00000011973	COL8A1	13:159216142-159374718	39.8271	10.2821	1.7167	3.13033e-07	7.6897e-05	up
ENSSSCG00000017601	TOM1L1	12:31206680-31272764	5.32266	1.2871	1.70438	4.6408e-07	0.000107938	up
ENSSSCG00000037766	NR3C2	8:80303220-80669398	0.209563	0.0516913	1.70017	4.99877e-05	0.00472623	up
ENSSSCG00000009605	GFRA2	14:5743584-5837423	0.64652	0.140237	1.69698	0.000495945	0.0258779	up
ENSSSCG00000015175	VWA5A	9:51017995-51111209	38.8188	10.1829	1.68748	4.70171e-05	0.0045482	up
ENSSSCG00000033120	PALM2	1:250680933-251190886	14.6164	4.00359	1.67039	6.77951e-06	0.00100149	up
ENSSSCG00000029815	SRGAP1	5:28289785-28605119	15.5424	3.91051	1.66877	3.11247e-07	7.6897e-05	up
ENSSSCG00000040786	SPTBN1	3:86585016-86784412	26.9243	6.53631	1.66828	1.51699e-06	0.000288036	up
ENSSSCG00000031356	HES1	13:131135530-131140304	12.9607	3.2558	1.65736	0.000367774	0.0207347	up
ENSSSCG00000008820	TEC	8:38051061-38181874	2.86066	0.72188	1.64181	2.61163e-06	0.000456785	up
ENSSSCG00000039663	TWSG1	6:98629089-98678258	25.7026	6.85821	1.59882	0.00010045	0.00825613	up
ENSSSCG00000031141	ABCA13	9:135115078-135450811	0.29389	0.0657703	1.59417	0.000500108	0.026033	up
ENSSSCG00000000455	LRIG3	5:24066623-24118043	8.51926	2.50262	1.58046	0.00015607	0.0111292	up
ENSSSCG00000010654	ATRNL1	14:125406275-126183876	5.52881	1.46662	1.57833	5.9296e-05	0.00542422	up
ENSSSCG00000002452	LGMN	7:114175183-114217319	529.214	134.405	1.56412	2.10738e-08	6.98085e-06	up
ENSSSCG00000033657	GREM1	1:136616568-136630724	37.7604	10.547	1.56337	0.000175944	0.0121234	up
ENSSSCG00000016684	SCRN1	18:42924617-42987924	2.6671	0.760674	1.55853	8.61329e-06	0.00120409	up
ENSSSCG00000038366	RAP2B	13:93235191-93310707	20.0278	11.3137	1.54495	1.81223e-05	0.00217697	up
ENSSSCG00000033864	ENSSSCG00000033864	15:139646918-139674853	2.09374	0.56388	1.54274	0.00112955	0.043068	up
ENSSSCG00000027331	COL6A3	15:137011430-137104085	184.627	50.6066	1.54076	2.26758e-07	5.97303e-05	up
ENSSSCG00000040550	CASC1	5:48555688-48651365	2.64143	1.20494	1.53791	0.000201633	0.0133319	up
ENSSSCG00000011176	SUSD4	10:19420680-19551064	1.33436	0.403342	1.53242	0.0012201	0.0453929	up
ENSSSCG00000026527	HCN1	16:29439264-29809748	0.837107	0.453691	1.52921	0.00136673	0.048508	up
ENSSSCG00000023276	ZNF24	6:119156492-119193356	11.8827	3.15905	1.52728	0.0012984	0.0468432	up
ENSSSCG00000027447	TMTC1	5:43913655-44217224	3.6319	1.07191	1.5258	3.01337e-05	0.00319541	up
ENSSSCG00000010476	MYOF	14:104767783-104941440	30.1063	8.49511	1.51487	4.13049e-08	1.29007e-05	up
ENSSSCG00000024800	DSC3	6:114918815-115021364	4.0305	1.18335	1.5064	0.000407478	0.0226109	up
ENSSSCG00000030655	MAMDC2	1:223384827-223548420	3.76036	1.16984	1.49508	0.000561844	0.0284209	up
ENSSSCG00000037950	NIPAL1	8:37936705-37963899	2.40655	0.691751	1.49498	0.000549673	0.0280128	up
ENSSSCG00000005078	DAAM1	1:188335353-188511087	6.42581	1.76237	1.49481	0.00019131	0.0128696	up
ENSSSCG00000005380	COL15A1	1:240710270-240829204	24.7868	7.06621	1.48862	1.06608e-05	0.00140408	up
ENSSSCG00000028117	ENSSSCG00000028117	1:260465847-260638348	2.66063	0.735827	1.48441	0.000118733	0.00910826	up
ENSSSCG00000009722	SPOCK3	14:21754579-22121044	1.17679	0.349646	1.47405	2.67162e-07	6.79182e-05	up
ENSSSCG00000026130	EPHA3	13:166591686-166942921	1.8924	0.546288	1.4737	6.507e-07	0.000145166	up
ENSSSCG00000016401	ENSSSCG00000016401	15:139610625-139665202	4.6796	1.32433	1.4735	1.28107e-05	0.00165728	up
ENSSSCG00000035774	ERRFI1	6:68652811-68711440	45.6858	16.0596	1.46999	0.000725847	0.0326222	up
ENSSSCG00000030632	UBE2V1	17:51630094-51664512	16.8031	4.70306	1.46189	0.000319067	0.0188026	up
ENSSSCG00000011111	CAMK1D	10:59205631-59630946	1.11977	0.324368	1.45847	2.30664e-06	0.000413361	up
ENSSSCG00000015567	FAM129A	9:126007493-126172579	13.9263	3.94461	1.45549	6.87879e-05	0.0060887	up
ENSSSCG00000011826	TMEM44	13:131578857-131613767	2.24325	0.692719	1.44829	0.00126862	0.0464587	up
ENSSSCG00000014321	KLHL3	2:139632862-139955552	2.29518	0.673886	1.44013	0.00123646	0.0458181	up
ENSSSCG00000028905	TNIK	13:109643895-110052264	2.5973	0.717355	1.43832	0.000348284	0.0199857	up
ENSSSCG00000011806	MASP1	13:124919172-125036901	73.1238	22.3648	1.43643	2.14789e-05	0.00244579	up
ENSSSCG00000016130	ZDBF2	15:109559079-109633357	3.3463	1.1147	1.42987	0.000586944	0.0285799	up
ENSSSCG00000016174	FN1	15:117658843-117730867	2653.83	794.182	1.42489	1.52233e-07	4.16034e-05	up
ENSSSCG00000005055	LGALS3	1:184478643-184496155	645.782	202.167	1.42414	2.11809e-06	0.000385899	up
ENSSSCG00000012309	SHROOM4	X:44302232-44543983	0.613723	0.197947	1.40219	3.50424e-05	0.00361383	up
ENSSSCG00000015432	ATXN7L1	9:105464484-105777424	6.92038	3.90642	1.40177	1.94029e-05	0.00227508	up
ENSSSCG00000029230	ECM1	4:98615741-98633269	7.9314	2.92645	1.3949	0.000665561	0.0310922	up
ENSSSCG00000001755	HYKK	7:47451817-47474694	3.17996	1.01373	1.39036	0.00115708	0.0438425	up
ENSSSCG00000036751	PPM1H	5:27299542-27572618	1.07932	0.357613	1.38403	4.78322e-05	0.00458665	up
ENSSSCG00000014980	CFAP300	9:32753269-32795278	15.1346	4.52381	1.38279	5.41632e-05	0.00503902	up
XLOC_090925	XLOC_090925	4:65439242-65589193	2.31593	0.625446	1.37554	0.00128518	0.0466744	up
ENSSSCG00000003777	SLC44A5	6:137595332-138009482	1.20413	0.40062	1.3745	0.00028319	0.0172462	up
ENSSSCG00000007477	NFATC2	17:52743570-52907428	0.761448	0.234313	1.37433	0.000629831	0.0300803	up
ENSSSCG00000033760	LTBP4	6:48831454-48866683	4.40369	0.954925	1.37355	0.00110611	0.0423517	up
ENSSSCG00000015774	ENSSSCG00000015774	15:44066193-44407632	1.06671	0.316271	1.37134	1.03739e-05	0.00137457	up
ENSSSCG00000033829	RIMS2	4:33198424-33371812	0.54413	0.149539	1.37054	0.00083858	0.0360903	up
ENSSSCG00000010483	PLCE1	14:105422502-105764725	3.90353	0.838498	1.36665	0.000418223	0.0230317	up
ENSSSCG00000023174	USP53	8:104498713-104560640	16.8693	4.99623	1.36606	0.00100626	0.0400364	up
ENSSSCG00000037142	ENSSSCG00000037142	AEMK02000452.1:3511252-3512787	79.993	25.5809	1.36038	8.76558e-05	0.00737084	up
ENSSSCG00000012054	DOP1B	13:199855659-199982236	1.33155	0.407978	1.36021	0.000109645	0.00862292	up
ENSSSCG00000000734	TSPAN11	5:66853318-66911608	4.77133	1.50496	1.35164	3.59003e-05	0.00366771	up
ENSSSCG00000010840	RGS7	10:11950901-12322359	4.22312	1.3513	1.34248	2.46718e-05	0.00273806	up
ENSSSCG00000038514	DDAH2	7:23802617-23842498	15.4897	4.6512	1.33903	2.43304e-05	0.00273806	up
ENSSSCG00000012022	APP	13:189432066-189715911	41.384	12.9846	1.33283	0.000135215	0.0100895	up
ENSSSCG00000004371	CRYBG1	1:72552768-72763556	3.02162	0.939913	1.33209	0.000197168	0.0131424	up
ENSSSCG00000011499	LRIG1	13:47910417-48026763	6.30587	2.06186	1.32942	1.16587e-05	0.00152631	up
ENSSSCG00000011030	CUBN	10:43103337-43415576	0.472816	0.149093	1.32926	0.000121345	0.00927607	up
ENSSSCG00000035941	DSEL	1:154919347-154933750	31.0775	10.0365	1.32565	2.16532e-06	0.000391244	up
ENSSSCG00000004082	ENSSSCG00000004082	1:14151446-14201703	4.24045	1.31919	1.32479	0.000630142	0.0300803	up
ENSSSCG00000006132	MMP16	4:48556967-48862985	17.4112	5.41386	1.32317	5.78183e-05	0.00531126	up
ENSSSCG00000012634	DOCK11	X:97068535-97267511	4.82216	1.53592	1.32036	5.74133e-06	0.000865673	up
ENSSSCG00000024938	SH3BP5	13:2503766-2597802	8.18709	2.48698	1.31304	0.000176336	0.0121234	up
ENSSSCG00000016123	PARD3B	15:108292658-108910660	2.29272	0.735219	1.30916	1.57233e-05	0.00196434	up
ENSSSCG00000005027	FRMD6	1:181338525-181416840	36.6513	11.5009	1.30168	0.00139455	0.0490967	up
ENSSSCG00000027935	FHOD3	6:120036818-120586816	1.07541	0.299899	1.30032	1.6254e-05	0.00200769	up
ENSSSCG00000017054	CYFIP2	16:65852587-66001986	1.51318	0.49864	1.2989	5.40255e-05	0.00503902	up
ENSSSCG00000004705	MAP1A	1:127915939-127936924	7.85526	2.66296	1.29821	0.000142329	0.0104772	up
ENSSSCG00000038949	NALCN	11:69707329-70023515	0.679559	0.217529	1.29364	0.000230793	0.0147539	up
ENSSSCG00000006917	LRRC8C	4:126957103-127079209	2.60764	0.8889	1.28591	9.32876e-05	0.00775493	up
ENSSSCG00000009018	SH3D19	8:77689553-77876646	18.4097	6.45446	1.28309	4.62429e-05	0.00449337	up
ENSSSCG00000023784	SEMA3C	9:99251338-99433224	183.355	60.8288	1.27984	1.00436e-05	0.00134714	up
ENSSSCG00000005494	TNC	1:255532022-255630963	69.4185	22.5869	1.27964	9.48068e-05	0.00782174	up
ENSSSCG00000028109	SNTB2	6:17674151-17774496	21.8909	7.3466	1.2764	0.000463177	0.024639	up
ENSSSCG00000004013	SMOC2	1:1193167-1332694	1.22443	0.419877	1.27054	0.00131194	0.0472538	up
ENSSSCG00000008363	AFTPH	3:77351230-77423759	7.58203	2.84591	1.26701	0.000692114	0.0318089	up
ENSSSCG00000006296	ATP1B1	4:81894724-81937400	6.94225	2.41765	1.26212	0.000133412	0.00998898	up
ENSSSCG00000003731	GAREM1	6:116100370-116325133	2.84868	1.00374	1.25739	0.000140989	0.0104137	up
ENSSSCG00000032241	GPNMB	9:92037509-92071499	126.974	42.9071	1.25456	1.51948e-05	0.00192025	up
ENSSSCG00000016691	JAZF1	18:44487997-44827657	3.50929	1.16234	1.25411	4.61486e-05	0.00449337	up
ENSSSCG00000001499	DST	7:28811974-29299171	15.1393	4.92071	1.25055	0.000190682	0.0128696	up
ENSSSCG00000034012	CASP3	15:45742756-45763754	31.4507	14.0741	1.24973	0.000110705	0.00864405	up
ENSSSCG00000016682	PLEKHA8	18:42845609-42970016	10.3017	3.33988	1.24841	0.000236581	0.0149924	up
ENSSSCG00000024596	NOCT	8:87885414-87909655	8.71002	3.03834	1.23776	0.000461633	0.024639	up
ENSSSCG00000015595	ATF3	9:130772262-130785599	22.3373	7.37039	1.23727	0.000849754	0.0362325	up
ENSSSCG00000036381	RBMS3	13:15711479-16462749	11.4402	3.97302	1.23667	0.000103504	0.00841232	up
ENSSSCG00000031744	ENSSSCG00000031744	1:14070069-14091908	6.38543	2.11487	1.23639	0.00100718	0.0400364	up
ENSSSCG00000012315	SYNJ2	1:9014209-9109066	6.83541	2.29561	1.23006	0.00012916	0.00973174	up
ENSSSCG00000010525	ENSSSCG00000010525	14:109008137-109043515	9.28811	3.24758	1.22158	0.000210035	0.0136933	up
ENSSSCG00000011471	FLNB	13:39789703-39938754	5.45413	1.81287	1.21904	0.000982497	0.0395677	up
ENSSSCG00000000926	CEP290	5:94383946-94469001	4.05005	1.34371	1.21452	0.000837972	0.0360903	up
ENSSSCG00000014146	RASA1	2:94879084-94999892	7.45323	2.482	1.18619	0.00041541	0.0229346	up
ENSSSCG00000004576	RORA	1:111375423-111477664	4.42333	1.62534	1.17791	0.000278799	0.0170739	up
ENSSSCG00000028740	CTDSPL	13:22707386-22825143	2.4908	0.883263	1.17743	0.000106952	0.00853393	up
ENSSSCG00000008427	KCNK12	3:92990220-93040532	12.4304	4.6866	1.17435	0.000717904	0.0323619	up
ENSSSCG00000014168	ELL2	2:102519577-102591421	20.0053	7.33006	1.17381	0.000144159	0.0105763	up
ENSSSCG00000038404	SERPINB6	7:1750951-1776133	13.4128	5.01035	1.16855	0.000752918	0.0333896	up
ENSSSCG00000040267	CYS1	3:126398335-126411930	11.9171	4.22638	1.16115	0.000662827	0.0310308	up
ENSSSCG00000004961	ITGA11	1:166161854-166310972	3.68282	1.51599	1.15179	0.000105589	0.00851843	up
ENSSSCG00000008943	SLC4A4	8:67706874-68177218	5.98344	2.15455	1.1451	0.000529193	0.0272872	up
ENSSSCG00000004421	FYN	1:77584483-77810575	30.2133	9.89622	1.13427	0.000309803	0.0184055	up
ENSSSCG00000014838	PGM2L1	9:8686976-8761709	1.99207	0.735901	1.13353	0.00030133	0.0180574	up
ENSSSCG00000008644	KIDINS220	3:127382543-127475973	11.5039	4.17438	1.13151	0.000284	0.0172475	up
ENSSSCG00000039793	PATJ	6:150247296-150605912	1.80772	0.635978	1.13011	7.12092e-05	0.00622739	up
ENSSSCG00000026940	CASP10	15:104858101-104894921	6.43098	2.2536	1.12941	0.000667056	0.0310956	up
ENSSSCG00000001914	LOXL1	7:59481407-59505269	12.6457	4.8762	1.10946	0.000216521	0.0140053	up
ENSSSCG00000030153	SMURF1	3:6037741-6143225	4.35123	1.62986	1.10838	0.000267695	0.016656	up
ENSSSCG00000011699	HPS3	13:89360025-89413607	6.4645	2.37743	1.10717	0.000564941	0.0284209	up
ENSSSCG00000011521	PDZRN3	13:54659589-54707478	23.3714	8.61558	1.10298	0.000568066	0.0284209	up
ENSSSCG00000036036	XG	X:11163-36736	6.23962	2.34696	1.09533	0.00129561	0.0468373	up
ENSSSCG00000022676	OPHN1	X:54057017-54617035	3.4052	1.27314	1.09328	0.000336809	0.0194806	up
ENSSSCG00000004508	DYM	1:98642509-99024664	11.9346	4.13268	1.09327	0.00124507	0.0459815	up
ENSSSCG00000032956	BMERB1	3:7248963-7387529	2.57577	1.00975	1.08867	0.000419768	0.0230588	up
ENSSSCG00000039157	CLASP1	15:29782544-30042725	10.081	4.30502	1.08811	0.000478711	0.0253415	up
ENSSSCG00000037905	ITGB5	13:135467337-135590352	18.5616	7.31621	1.08485	0.000200991	0.0133319	up
ENSSSCG00000011936	ZBED2	13:148156549-148200012	4.31085	1.66425	1.08464	0.00120267	0.0449468	up
ENSSSCG00000008468	PKDCC	3:98254789-98268354	31.5576	11.7462	1.08279	0.000310915	0.0184193	up
ENSSSCG00000014909	ENSSSCG00000014909	9:19615317-19734700	18.6232	7.74154	1.08209	7.3519e-05	0.00640377	up
ENSSSCG00000034348	NBEA	11:11084534-11723142	1.21072	0.46337	1.06745	0.000107505	0.00854681	up
ENSSSCG00000015523	RALGPS2	9:120562409-120724218	4.72747	1.82393	1.06609	0.000122306	0.00931695	up
ENSSSCG00000004166	AHI1	1:28566397-28762381	8.50446	2.99925	1.06003	0.000553588	0.0280814	up
ENSSSCG00000016772	VPS41	18:55301604-55466622	13.7008	5.09577	1.05721	0.00102892	0.040532	up
ENSSSCG00000009029	ARHGAP10	8:80675001-81024501	4.36964	1.6451	1.05655	0.00133797	0.0478756	up
ENSSSCG00000009489	ENSSSCG00000009489	11:63287195-63560899	8.23871	3.19868	1.05328	0.00117073	0.0442067	up
ENSSSCG00000004952	SMAD3	1:164998457-165124449	24.8394	9.60685	1.05162	0.000169148	0.0118528	up
ENSSSCG00000004405	FIG4	1:75693531-75847515	6.95532	2.70273	1.05091	0.000935312	0.0386554	up
ENSSSCG00000015885	PLA2R1	15:66900497-67005242	12.0016	4.81951	1.0505	0.0010847	0.0417512	up
ENSSSCG00000015129	ARHGEF12	9:47472884-47621287	25.3722	10.5762	1.04438	0.000458472	0.0245676	up
ENSSSCG00000012649	SMARCA1	X:106039935-106115864	8.79127	3.41076	1.03979	0.000448793	0.0242662	up
ENSSSCG00000008692	ADD1	8:1627062-1710650	11.9967	4.61204	1.03586	0.00103128	0.040552	up
ENSSSCG00000016501	KDM7A	18:9581528-9664748	2.74469	1.11356	1.03366	0.000546723	0.027945	up
ENSSSCG00000002385	TGFB3	7:99133511-99254434	5.46663	2.42787	1.02782	0.000324515	0.019025	up
ENSSSCG00000027659	FUCA1	6:81637698-81723231	8.88886	3.48914	1.02774	0.000586375	0.0285799	up
ENSSSCG00000003743	GALNT1	6:119357006-119493897	146.379	56.7627	1.02393	0.000819999	0.0355908	up
ENSSSCG00000023857	ARHGEF40	7:78044687-78064864	10.8611	4.42366	1.02332	0.000659209	0.0310308	up
ENSSSCG00000009090	KIAA1109	8:101737599-101937111	6.64795	2.6965	1.02201	0.000598817	0.0290287	up
ENSSSCG00000006069	RGS22	4:36886560-37042378	2.05324	0.86963	1.0198	0.000861988	0.0365935	up
ENSSSCG00000010204	BICC1	14:61792715-62128353	37.2222	14.5427	1.01705	0.000700521	0.0319739	up
ENSSSCG00000006735	PTGFRN	4:103745181-103834969	10.5657	4.14177	1.01688	0.00064261	0.0305421	up
ENSSSCG00000036136	BHLHE40	13:61525926-61535671	39.2003	15.821	1.01648	0.00111461	0.0426027	up
ENSSSCG00000006709	NOTCH2	4:100951359-101150179	53.3051	20.8398	1.01184	0.00099651	0.0398294	up
ENSSSCG00000016794	MYO10	16:5908498-6145542	6.01359	2.39898	1.00897	0.000289398	0.0174782	up
ENSSSCG00000015307	CDK14	9:70678582-71310252	33.0584	14.0279	1.00561	0.000172978	0.0120057	up
ENSSSCG00000010900	DENND1B	10:20392326-20707474	1.77534	1.33307	1.00109	0.000662075	0.0310308	up
ENSSSCG00000015784	ACSL1	15:45866856-45963733	7.90801	12.7938	-1.00157	0.00060122	0.0290807	down
ENSSSCG00000013029	TRMT112	2:7798664-7812858	22.3854	34.6116	-1.00269	0.00121473	0.0453201	down
ENSSSCG00000000576	LDHB	5:51810967-51831490	174.879	296.436	-1.00494	0.000896267	0.0376105	down
ENSSSCG00000008433	ENSSSCG00000008433	3:93372003-93386649	359.136	606.587	-1.01237	0.000399469	0.0222229	down
ENSSSCG00000005316	TPM2	1:236402247-236410905	71.5247	119.496	-1.01455	0.000506801	0.0263187	down
ENSSSCG00000036102	TCF25	6:165401-223607	6.70509	11.2093	-1.01818	0.00135419	0.0482981	down
ENSSSCG00000026084	SLC49A3	8:120088-128425	22.3613	37.9822	-1.01839	0.000963962	0.03956	down
ENSSSCG00000010594	NT5C2	14:114062454-114197174	27.3665	45.7339	-1.02291	0.000240243	0.0151367	down
ENSSSCG00000008841	PDGFRA	8:40966485-41018506	164.162	269.06	-1.02578	0.000106591	0.00853393	down
ENSSSCG00000008873	GASK1B	8:47036892-47133914	14.2735	24.0965	-1.03542	0.000101736	0.00833053	down
ENSSSCG00000033169	RPS15	2:77043329-77045218	1531.78	2639.89	-1.03796	0.00127471	0.0465682	down
ENSSSCG00000003168	ALDH16A1	6:54528848-54548146	4.17645	7.90029	-1.0397	0.00105921	0.0412054	down
ENSSSCG00000006081	ENSSSCG00000006081	4:38701720-38720780	472.12	827.53	-1.04215	0.00143032	0.049874	down
ENSSSCG00000037999	PPP1R14B	2:7859122-7871926	13.2039	23.0091	-1.04639	0.00125348	0.0460584	down
ENSSSCG00000032999	FXN	1:222412278-222455733	1.35131	2.31883	-1.04951	0.00139401	0.0490967	down
ENSSSCG00000029785	RPS9	6:55920574-55927282	467.512	825.428	-1.05492	0.000661494	0.0310308	down
ENSSSCG00000035768	ENSSSCG00000035768	3:26776749-26784118	1018.93	1891.98	-1.08276	0.00073916	0.0331153	down
ENSSSCG00000009794	MLXIP	14:30575109-30646258	2.33669	4.09548	-1.08405	0.00101425	0.0401036	down
ENSSSCG00000034448	ENSSSCG00000034448	6:54564818-54572616	166.657	300.557	-1.08448	0.000695741	0.0318888	down
ENSSSCG00000031299	TECR	2:64718889-64752270	2.92482	5.21956	-1.0859	0.000388437	0.0217197	down
ENSSSCG00000006580	S100A2	4:96073481-96076844	100.127	180.688	-1.08666	0.00126555	0.0464239	down
ENSSSCG00000027358	RPS17	7:52386040-52389099	1659.25	3008.9	-1.08667	0.000726662	0.0326222	down
ENSSSCG00000013596	ENSSSCG00000013596	2:70954880-70961715	8.10038	14.1841	-1.09534	0.00138839	0.0490377	down
ENSSSCG00000022301	EIF4EBP1	15:48421841-48443429	48.3015	86.4816	-1.09986	0.000118062	0.00908867	down
ENSSSCG00000027307	NDUFA11	2:73130403-73137921	25.139	45.8886	-1.10383	0.0011967	0.0448004	down
ENSSSCG00000012257	MAOA	X:38929232-39006214	26.3707	47.6091	-1.10615	0.000146657	0.0106545	down
ENSSSCG00000027573	ENSSSCG00000027573	13:34119539-34121859	980.144	1806.25	-1.11078	0.000924057	0.0385547	down
ENSSSCG00000023562	SNRPE	9:64560511-64567008	108.451	199.52	-1.11512	0.000679649	0.0314813	down
ENSSSCG00000003903	ENSSSCG00000003903	6:165123916-165134380	127.716	237.028	-1.11704	0.000935212	0.0386554	down
ENSSSCG00000033262	CD74	2:151368276-151433856	16.9571	31.5875	-1.12481	0.000659973	0.0310308	down
ENSSSCG00000034738	TRMT61A	AEMK02000452.1:2074256-2087745	6.23769	11.5145	-1.12966	0.00091493	0.0382469	down
ENSSSCG00000003343	ATAD3A	6:63706116-63722384	4.28035	7.88117	-1.13382	0.000850169	0.0362325	down
ENSSSCG00000006325	MGST3	4:85069603-85094981	68.4024	125.245	-1.13992	3.65931e-05	0.00368679	down
ENSSSCG00000033568	ZC3H10	5:21506470-21514395	1109.53	2119.37	-1.14366	0.00106415	0.0413242	down
ENSSSCG00000012026	ADAMTS1	13:190273999-190285720	11.2727	20.0659	-1.15292	0.000106061	0.00852502	down
ENSSSCG00000040203	ENSSSCG00000040203	6:7171179-7184734	14.1113	25.978	-1.15304	5.44618e-05	0.00504534	down
ENSSSCG00000008550	SLC5A6	3:111919312-111976091	5.16598	9.69346	-1.15424	0.00128983	0.0467655	down
ENSSSCG00000040273	ENSSSCG00000040273	13:134588328-134638645	299.241	578.564	-1.15933	0.00107958	0.041668	down
ENSSSCG00000032284	CCND3	7:37074496-37181375	16.2482	30.7793	-1.16792	0.000210313	0.0136933	down
ENSSSCG00000012842	RPLP2	2:507896-510700	397.707	773.932	-1.17238	0.00137723	0.0488011	down
ENSSSCG00000001952	NFKBIA	7:64507743-64511304	30.8554	56.0044	-1.17301	0.000610713	0.0294746	down
ENSSSCG00000022823	MCM5	AEMK02000361.1:1966699-1983824	2.62785	4.83235	-1.1773	0.000969866	0.03956	down
ENSSSCG00000003229	ETFB	6:58501811-58517647	15.1632	28.88	-1.17905	0.000217244	0.0140106	down
ENSSSCG00000028465	ELAC2	12:57206597-57238438	4.67698	8.97492	-1.1876	0.000248925	0.0155939	down
ENSSSCG00000003089	TOMM40	6:51359784-51369910	12.942	25.1532	-1.19128	0.000324582	0.019025	down
ENSSSCG00000004826	SELENOS	1:139828791-139836953	40.4041	74.8687	-1.1948	2.62313e-05	0.00286747	down
ENSSSCG00000033500	ENSSSCG00000033500	6:52035160-52042488	87.4645	170.394	-1.19856	0.000363539	0.0206981	down
ENSSSCG00000010261	PPA1	14:73132682-73168144	27.2525	52.4413	-1.20356	4.83095e-05	0.00459413	down
ENSSSCG00000032591	ENSSSCG00000032591	2:154671-161421	24.6567	48.0068	-1.20454	0.000351816	0.0201355	down
ENSSSCG00000000743	FKBP4	5:67314011-67321630	21.9197	42.6816	-1.20571	0.000140877	0.0104137	down
ENSSSCG00000016128	EEF1B2	15:109451825-109459231	164.931	323.403	-1.21052	0.000115092	0.00889138	down
ENSSSCG00000033326	RPL37	16:25799554-25803548	456.759	963.466	-1.22243	0.000765386	0.0338053	down
ENSSSCG00000010111	DGCR2	14:50751175-50955982	4.37075	9.46177	-1.24011	5.56715e-06	0.000852835	down
ENSSSCG00000036716	ENSSSCG00000036716	15:118702318-118706903	122.593	254.188	-1.2509	0.00131975	0.0474568	down
ENSSSCG00000012823	DKC1	X:125218801-125231176	7.46493	14.8421	-1.25573	8.1031e-05	0.00697472	down
ENSSSCG00000031109	HILPDA	18:19923024-19947057	5.5798	13.253	-1.25788	0.000861206	0.0365935	down
ENSSSCG00000026819	NID1	14:55239632-55348956	8.86211	17.9095	-1.26474	3.45717e-05	0.00358218	down
ENSSSCG00000005946	CCN4	4:8078729-8111155	5.04296	9.1628	-1.26515	0.000103079	0.00840905	down
ENSSSCG00000036310	RFXANK	2:58675924-58696886	3.21577	6.73696	-1.26926	0.000448252	0.0242662	down
ENSSSCG00000017046	EBF1	16:64359066-64867694	15.4108	29.6466	-1.2761	7.40514e-06	0.00108657	down
ENSSSCG00000013283	ACCSL	2:18271075-18448219	0.52307	1.03177	-1.28726	0.000186245	0.0127246	down
ENSSSCG00000030546	HSD11B1L	2:73286903-73294718	70.5046	148.038	-1.29028	0.000804882	0.0351943	down
ENSSSCG00000016841	SLC1A3	16:21872993-21968671	3.93181	7.45399	-1.29077	7.47822e-06	0.00108998	down
ENSSSCG00000030849	RPL39	X:98178149-98181610	608.853	1292.79	-1.29808	0.000371717	0.0208916	down
ENSSSCG00000035634	PLSCR1	13:86649586-86869574	11.0705	23.7074	-1.30385	8.40249e-07	0.000181885	down
ENSSSCG00000007453	EYA2	17:48966839-49246778	0.543455	1.11796	-1.30466	1.39086e-05	0.00178873	down
ENSSSCG00000027443	MRAS	13:79139764-79211137	7.86531	15.8091	-1.31043	1.1339e-06	0.000231724	down
ENSSSCG00000022492	AMPD3	2:49028923-49083644	1.50556	2.90606	-1.32448	0.000909651	0.038099	down
ENSSSCG00000024776	ENSSSCG00000024776	3:72198756-72208855	21.0534	46.257	-1.33883	0.000712417	0.0323145	down
ENSSSCG00000037000	SIGMAR1	10:32160762-32163666	26.2164	55.6901	-1.34284	6.22821e-05	0.0056501	down
ENSSSCG00000001596	MOCS1	7:35286577-35320931	1.1168	2.38758	-1.36011	0.000207128	0.0135989	down
ENSSSCG00000014910	ENSSSCG00000014910	9:19764883-19765325	84.6563	185.193	-1.36519	0.00124454	0.0459815	down
ENSSSCG00000026746	ENSSSCG00000026746	13:79305679-79386940	3.34894	6.9494	-1.37098	1.57196e-06	0.000293741	down
ENSSSCG00000014133	RPS23	2:90679043-90680985	1038.75	2255.39	-1.37665	3.12799e-06	0.000534275	down
ENSSSCG00000011157	PITRM1	10:66996954-67031656	7.97164	18.3984	-1.3805	6.36758e-06	0.000953523	down
ENSSSCG00000008170	ENSSSCG00000008170	3:53285977-53295442	73.0144	225.394	-1.38176	6.65978e-05	0.00594297	down
ENSSSCG00000006070	COX6C	4:37074366-37133582	20.4073	40.7057	-1.39076	0.00140776	0.0493236	down
ENSSSCG00000013436	ENSSSCG00000013436	2:76903233-76906429	36.3891	82.5961	-1.40488	8.26656e-05	0.00705984	down
ENSSSCG00000016381	SNED1	15:139821009-139881915	2.3815	5.49827	-1.43461	2.81015e-05	0.0030415	down
ENSSSCG00000032833	CD320	2:70965672-70970288	5.24755	12.0104	-1.44199	0.000747197	0.0332708	down
ENSSSCG00000038507	ENSSSCG00000038507	1:179454934-179456807	2230.41	5239.72	-1.45715	0.000233183	0.0148589	down
ENSSSCG00000011401	LSMEM2	13:32753199-32790485	0.617507	1.33436	-1.4684	0.000930505	0.0386027	down
ENSSSCG00000001546	FANCE	7:31313148-31330616	7.22444	16.4231	-1.47263	3.40124e-06	0.000576444	down
ENSSSCG00000003811	ROR1	6:148317888-148504732	0.89707	1.98058	-1.48737	1.71104e-05	0.00207825	down
ENSSSCG00000006324	ENSSSCG00000006324	4:85029951-85057807	35.55	84.2333	-1.48851	1.37468e-06	0.000268345	down
ENSSSCG00000005313	CCDC107	1:236380141-236383666	94.696	230.741	-1.49282	0.000247162	0.0155279	down
ENSSSCG00000004588	CCNB2	1:112907049-112942219	0.574891	1.3016	-1.50354	0.000830046	0.0359352	down
ENSSSCG00000005785	PCSK6	1:145508659-145697008	1.78798	4.18066	-1.5347	4.33914e-08	1.31783e-05	down
ENSSSCG00000039568	SNAI2	4:79264878-79271802	8.03742	19.217	-1.54157	3.0394e-05	0.00319541	down
ENSSSCG00000030626	ALDH1L1	7:53748586-53846147	0.791186	2.05303	-1.55867	3.54212e-05	0.00363574	down
ENSSSCG00000030095	ZBTB16	9:41624945-41836718	1.88394	4.88922	-1.56597	4.3553e-07	0.00010355	down
ENSSSCG00000007391	MATN4	17:47617571-47630458	5.30508	12.7322	-1.56859	6.50633e-05	0.00585382	down
ENSSSCG00000017239	ENSSSCG00000017239	12:6883947-6898764	1158.53	3084.31	-1.5824	0.000463186	0.024639	down
ENSSSCG00000002267	RGMA	7:85921588-85968882	1.15872	2.85249	-1.58545	0.000595465	0.0289304	down
ENSSSCG00000000456	SLC16A7	5:24712656-24877739	1.83826	3.57903	-1.60155	2.46624e-05	0.00273806	down
ENSSSCG00000035297	ISG12(A)	7:115356203-115365649	13.7525	35.7231	-1.60935	0.000127751	0.00966446	down
ENSSSCG00000025698	SERPINE1	3:8855970-8881755	56.1165	142.99	-1.65551	9.55681e-06	0.00128976	down
ENSSSCG00000008842	KIT	8:41402322-41492977	0.291695	0.728136	-1.65786	0.000146686	0.0106545	down
ENSSSCG00000009331	MEDAG	11:7545494-7562737	7.33741	19.4639	-1.6628	0.000176311	0.0121234	down
ENSSSCG00000024363	ENSSSCG00000024363	13:32754611-32796998	5.26151	13.5519	-1.67872	4.44896e-08	1.33243e-05	down
ENSSSCG00000005011	NEMF	1:179456985-179686694	6541.37	17872.1	-1.67888	4.40438e-07	0.00010355	down
ENSSSCG00000015545	GLUL	9:123748779-123762547	20.3579	50.9635	-1.68895	0.000575213	0.0285167	down
ENSSSCG00000016426	ENSSSCG00000016426	18:4529856-4748247	1.90599	5.15709	-1.70094	0.00042355	0.0232082	down
ENSSSCG00000027556	ENSSSCG00000027556	13:97893520-98333630	0.387263	1.02961	-1.70288	9.24977e-07	0.000196338	down
ENSSSCG00000035473	ENSSSCG00000035473	7:21595785-21627045	0.897825	2.60135	-1.79412	1.54638e-05	0.00194302	down
ENSSSCG00000014565	ENSSSCG00000014565	2:123430-154982	29.5924	56.2562	-1.82894	8.58369e-07	0.000183986	down
ENSSSCG00000028210	NT5C	12:6139424-6165408	3.96634	12.695	-1.85479	2.36636e-05	0.00268061	down
ENSSSCG00000030241	TSC22D3	X:88141331-88234608	29.934	90.7545	-1.85961	7.7172e-10	3.58981e-07	down
ENSSSCG00000015961	CDCA7	15:79432257-79495237	0.486023	1.43368	-1.87694	1.60647e-05	0.00199559	down
ENSSSCG00000013551	C3	2:72431163-72471564	0.755548	2.2581	-1.88495	5.32626e-07	0.00012005	down
ENSSSCG00000011557	CIDEC	13:66141206-66149851	1.19111	3.569	-1.88683	0.000886968	0.0373637	down
ENSSSCG00000011690	PLSCR4	13:86542284-86574156	7.10036	21.8675	-1.98434	1.05963e-08	3.76842e-06	down
ENSSSCG00000036469	ENSSSCG00000036469	4:99199162-99217731	1.57678	5.55358	-1.99713	9.20357e-05	0.00768006	down
ENSSSCG00000036742	KLF15	7:53877818-53890568	5.81032	19.6844	-2.03388	2.62394e-11	1.92772e-08	down
ENSSSCG00000035822	FAM120C	X:46777923-46904545	6.01565	14.2517	-2.03573	2.09486e-09	9.16e-07	down
ENSSSCG00000007470	RIPOR3	17:52088053-52162554	2.90348	9.72749	-2.05231	4.40476e-07	0.00010355	down
ENSSSCG00000001549	FKBP5	7:31436241-31599937	10.4021	35.302	-2.10935	3.44104e-06	0.000578704	down
ENSSSCG00000016850	LIFR	16:23629867-23768056	5.95156	18.8578	-2.11818	3.38059e-12	3.21347e-09	down
ENSSSCG00000015405	ENSSSCG00000015405	9:99684189-99782278	2.54611	7.16841	-2.16488	1.66694e-06	0.00030885	down
ENSSSCG00000008159	IL1RL1	3:51803383-51951768	0.194733	0.771832	-2.21988	2.63329e-08	8.46643e-06	down
ENSSSCG00000031661	C12orf75	5:14716320-14755815	4.97645	29.6986	-2.2309	3.61964e-05	0.00368075	down
ENSSSCG00000010055	GGT5	14:49640937-49666293	0.336048	1.39055	-2.25334	0.000456841	0.0245403	down
ENSSSCG00000036114	ENSSSCG00000036114	13:109495888-109500225	16.644	74.5573	-2.41479	1.15247e-13	1.32613e-10	down
ENSSSCG00000011195	GALNT15	13:3330023-3373481	1.4359	6.42922	-2.45828	1.2401e-06	0.000248736	down
ENSSSCG00000011747	CLDN11	13:109075424-109090190	0.580696	2.75134	-2.54345	1.52825e-06	0.000288036	down
ENSSSCG00000029849	S1PR1	4:117064071-117069724	4.33969	20.8242	-2.57559	4.66783e-11	3.09251e-08	down
ENSSSCG00000011727	PTX3	13:97273522-97280388	5.04382	22.8376	-2.57942	8.07439e-06	0.00115379	down
ENSSSCG00000026318	NETO2	6:37443384-37504287	0.82763	4.65859	-2.69603	2.55122e-09	1.06822e-06	down
ENSSSCG00000024310	F13A1	7:3750642-3901444	0.0771937	0.431562	-2.75925	2.09137e-05	0.00239391	down
ENSSSCG00000009182	ENSSSCG00000009182	8:121020910-121109097	2.40626	12.5098	-2.76375	2.40321e-16	3.50276e-13	down
ENSSSCG00000001950	ENSSSCG00000001950	7:64620226-64763453	0.152532	0.922731	-2.81823	0.000129531	0.00973174	down
ENSSSCG00000007198	ANGPT4	17:34348356-34395821	0.632366	3.33838	-2.8701	0.000124186	0.00942736	down
ENSSSCG00000028331	IL1R2	3:52366636-52406334	2.52509	15.4728	-3.01572	2.39915e-09	1.02848e-06	down
ENSSSCG00000008603	MATN3	3:118183007-118205558	0.247903	1.67034	-3.08969	6.63229e-08	1.88314e-05	down
ENSSSCG00000011630	ACKR4	13:73772508-73777789	22.1585	161.787	-3.10805	2.84365e-16	3.88566e-13	down
ENSSSCG00000015854	OCA2	15:56657598-56869920	0.162457	1.24028	-3.18119	2.49933e-17	4.96754e-14	down
ENSSSCG00000013393	SPON1	2:44968385-45300189	3.2581	24.1284	-3.26483	7.87436e-14	9.56428e-11	down
ENSSSCG00000002827	SLC6A2	6:29935326-29992239	0.0388833	0.358869	-3.28297	7.88258e-05	0.00683876	down
ENSSSCG00000032857	S100A12	4:96225329-96229939	0.396487	4.36739	-3.59002	8.86637e-05	0.00742703	down
ENSSSCG00000006590	S100A8	4:96209659-96210602	4.314	50.8308	-3.69061	1.13408e-06	0.000231724	down
ENSSSCG00000009486	SLITRK6	11:56508751-56522599	0.391123	4.99934	-3.8322	3.80514e-11	2.6836e-08	down
ENSSSCG00000010529	SFRP5	14:109119822-109125686	0.103437	1.4047	-3.88646	0.000495865	0.0258779	down
ENSSSCG00000006588	S100A9	4:96235327-96239285	0.550461	9.28442	-4.04946	1.30156e-06	0.000258691	down
ENSSSCG00000003616	FAM167B	6:88715786-88717269	0.45863	5.87714	-4.20483	0.000113573	0.00880511	down
ENSSSCG00000037995	ENSSSCG00000037995	X:121769614-121776808	0.059185	1.07687	-4.36723	0.000850075	0.0362325	down
ENSSSCG00000010966	CCL19	10:32110119-32112737	2.03506	34.5241	-4.43767	3.64748e-17	6.64541e-14	down
ENSSSCG00000034102	DGAT2	9:10032163-10066082	0.288487	10.035	-5.46232	1.54589e-26	8.44944e-23	down
ENSSSCG00000013635	TIMM29	2:69649546-69652354	0.0687303	2.76687	-5.48844	0.000189855	0.0128696	down
ENSSSCG00000003894	CYP4B1	6:164715507-164737521	0.0375267	2.06757	-5.55089	1.1625e-11	9.41326e-09	down
ENSSSCG00000025537	PTPN6	5:63760467-63782148	0.136649	5.11194	-5.63573	1.86325e-05	0.0022096	down
ENSSSCG00000010839	ENSSSCG00000010839	10:11797572-11835322	0.00237633	0.198415	-6.69615	0.00036512	0.0207341	down
ENSSSCG00000017995	USP43	12:54584353-54642376	0	0.00737333	-8.20568	0.00138413	0.0489662	down
ENSSSCG00000036872	ENSSSCG00000036872	7:113040614-113045531	0	0.105003	-8.4592	0.00092981	0.0386027	down
ENSSSCG00000031590	SYT13	2:17120557-17166452	0	0.015117	-8.88633	0.000367976	0.0207347	down
ENSSSCG00000039341	ENSSSCG00000039341	8:66810462-66838682	0	0.029473	-9.13581	0.000334331	0.0193885	down
ENSSSCG00000017927	ENSSSCG00000017927	12:52426941-52433230	0	0.191581	-9.49573	0.000366189	0.0207347	down
ENSSSCG00000005081	LRRC9	1:188966139-189080407	0	0.012339	-9.57479	6.73578e-05	0.00598635	down
ENSSSCG00000007552	ENSSSCG00000007552	3:701757-707411	0	0.294128	-10.1487	6.00964e-05	0.00547453	down
ENSSSCG00000008134	EDAR	3:47396212-47466040	0	0.0238817	-10.1498	1.6944e-05	0.00206954	down
ENSSSCG00000022512	TRDC	7:76552549-76673728	0	0.0164237	-10.2161	0.00103348	0.0405655	down
ENSSSCG00000032905	LAMB4	9:107778499-107885103	0	0.0355843	-10.4115	8.70177e-06	0.00120409	down
ENSSSCG00000014259	ADAMTS19	2:132144862-132409660	0	0.00803667	-10.4939	0.000570184	0.0284307	down
ENSSSCG00000005243	PGM5	1:221634524-221836456	0	0.0114267	-10.6104	0.000482913	0.0253798	down
ENSSSCG00000021132	PLD5	10:15421061-15723312	0	0.009549	-10.8401	6.76457e-07	0.000147894	down
ENSSSCG00000021453	RIMS4	17:47171612-47235252	0	0.0483273	-11.0233	0.00020467	0.013478	down
ENSSSCG00000037491	ENSSSCG00000037491	AEMK02000451.1:205029-219066	0	0.256843	-11.2627	0.000112353	0.00874153	down
ENSSSCG00000005948	TG	4:8158497-8382392	0	0.0186307	-11.4669	1.83044e-08	6.25296e-06	down
ENSSSCG00000002432	KCNK13	7:111866983-111980485	0	0.043397	-11.713	4.49684e-05	0.00442858	down
ENSSSCG00000003773	AK5	6:135745879-136020581	0	0.0181443	-11.7137	4.50074e-09	1.72631e-06	down
ENSSSCG00000037252	ENSSSCG00000037252	AEMK02000628.1:30609-65768	0	0.445799	-12.7913	5.11556e-06	0.000798868	down
ENSSSCG00000024663	ENSSSCG00000024663	13:146411280-146468318	0	0.201768	-12.9367	3.09516e-06	0.000532831	down
ENSSSCG00000040323	RGS21	10:1228328-1457113	0	0.172426	-14.71	5.98375e-25	1.8689e-21	down

## Sheet: lncRNA
Table S5 List of differentially expressed (DE) genes for D8 versus D4. List of differentially expressed (DE) lncRNAs for D8 versus D4.
gene_id	gene_name	gene_locus	D8_FPKM	D4_FPKM	log2FoldChange	pvalue	padj	up or down
ENSSSCG00000009258	NAA11	8:138322772-138617717	0.100129	0	13.8751	0.000145111	0.0106105	up
XLOC_058411	XLOC_058411	16:36560480-36678688	0.109062	0	12.9587	1.00095e-11	8.41683e-09	up
XLOC_104315	XLOC_104315	5:86243566-86383497	0.084769	0	12.9522	0.000356712	0.0203624	up
ENSSSCG00000011002	TMEM215	10:33610151-33683826	0.137315	0	12.7223	0.000464471	0.0246474	up
XLOC_124041	XLOC_124041	8:13564019-13675346	0.109656	0	12.6349	8.70142e-06	0.00120409	up
XLOC_110740	XLOC_110740	6:2790910-2874994	0.10367	0	12.508	0.000585193	0.0285799	up
XLOC_055895	XLOC_055895	15:103790042-103834852	0.208393	0	12.489	4.11622e-09	1.60702e-06	up
XLOC_149494	XLOC_149494	X:96259896-96370452	0.0760893	0	12.4564	0.000618654	0.0297267	up
XLOC_062495	XLOC_062495	16:68163066-68206149	0.19042	0	12.3974	2.87346e-05	0.0030947	up
XLOC_093702	XLOC_093702	4:20071675-20131592	0.129987	0	12.195	1.43565e-05	0.00182907	up
ENSSSCG00000033425	ST6GALNAC5	6:136203309-136391034	0.223773	0	12.0386	0.00107493	0.041595	up
XLOC_122853	XLOC_122853	7:85299128-85360962	0.129278	0	11.9901	0.00107449	0.041595	up
XLOC_093452	XLOC_093452	4:13079898-13154442	0.090787	0	11.9534	2.46387e-05	0.00273806	up
XLOC_080064	XLOC_080064	2:134457498-134494450	0.190089	0	11.9145	1.06866e-08	3.76842e-06	up
XLOC_144239	XLOC_144239	X:12475924-12507383	0.220437	0	11.7659	5.01526e-05	0.00472623	up
XLOC_149798	XLOC_149798	X:107558876-107579639	0.26953	0	11.6114	4.33994e-08	1.31783e-05	up
ENSSSCG00000036165	ENSSSCG00000036165	13:52175665-52263769	0.0550507	0	11.4097	7.93152e-05	0.00685403	up
XLOC_012325	XLOC_012325	1:154869928-154918985	0.0851277	0	11.4091	0.000162075	0.0113937	up
XLOC_148995	XLOC_148995	X:67701021-67742704	0.122102	0	11.3367	0.000160731	0.0113357	up
ENSSSCG00000017003	KCNIP1	16:53255201-53503993	0.107415	0	11.1507	0.000222348	0.0142977	up
ENSSSCG00000009995	HORMAD2	14:47081212-47184719	0.101132	0	11.1095	0.00025156	0.0157139	up
ENSSSCG00000038414	ENSSSCG00000038414	11:9913075-10135147	0.016614	0	10.8594	0.000287654	0.017421	up
XLOC_101090	XLOC_101090	5:93971652-93992279	0.148258	0	10.8198	1.33997e-06	0.000263926	up
XLOC_089716	XLOC_089716	4:16553035-16575242	0.122764	0	10.7538	0.000413846	0.0229061	up
XLOC_040852	XLOC_040852	13:199396509-199419068	0.138458	0	10.7462	0.000330492	0.0192681	up
XLOC_036506	XLOC_036506	13:55026198-55048483	0.127232	0	10.4804	0.000661392	0.0310308	up
XLOC_013828	XLOC_013828	1:207262068-207280641	0.10908	0	10.3251	0.000883213	0.0372774	up
XLOC_148964	XLOC_148964	X:65244589-65282267	0.0581	0	10.2801	0.000716377	0.0323598	up
XLOC_149635	XLOC_149635	X:101704033-101732363	0.0816427	0	10.1908	0.000896163	0.0376105	up
XLOC_137187	XLOC_137187	9:44082913-44093814	0.124561	0	9.67254	0.000110375	0.00864405	up
ENSSSCG00000007226	DEFB123	17:35185472-35192060	0.310257	0	8.4017	0.00125023	0.0460163	up
ENSSSCG00000039065	IFN-ALPHA-16	1:201666597-201693679	0.618096	0.0253543	4.5124	0.000182857	0.0125323	up
ENSSSCG00000031866	TIMP3	5:12185819-12242604	98.3917	7.42572	3.4	4.33901e-17	7.29721e-14	up
XLOC_061187	XLOC_061187	16:38424190-38470742	1.38393	0.120898	3.20947	1.86725e-05	0.0022096	up
ENSSSCG00000016838	RANBP3L	16:21536180-21611882	1.51991	0.201456	3.06483	0.000586837	0.0285799	up
ENSSSCG00000036403	FAM180A	18:13575470-13592345	8.14469	1.69739	2.83968	4.86403e-11	3.12771e-08	up
ENSSSCG00000014904	DLG2	9:17576151-18495897	3.79119	0.685159	2.21293	0.000153218	0.010983	up
ENSSSCG00000012034	TIAM1	13:194745850-195235488	1.05852	0.195777	2.18041	0.000201842	0.0133319	up
XLOC_085927	XLOC_085927	3:33512709-33617358	1.07098	0.191152	2.1007	3.9837e-05	0.00397697	up
ENSSSCG00000023085	STAC	13:21416520-21544097	23.518	5.01824	2.05021	5.65234e-05	0.00521423	up
ENSSSCG00000022370	TNFSF9	2:72577586-72585399	14.1934	2.96097	1.97827	1.77546e-05	0.00214458	up
ENSSSCG00000026780	EDIL3	2:92123346-92564494	8.62469	1.81666	1.90742	9.88176e-11	6.17271e-08	up
ENSSSCG00000003881	SPATA6	6:163278945-163420458	2.10572	0.707524	1.76418	0.000637264	0.030354	up
ENSSSCG00000006197	SULF1	4:65595949-65778884	125.445	30.9801	1.7235	4.50482e-06	0.000731707	up
ENSSSCG00000029756	ADGRG2	X:15370223-15518714	0.577135	0.128438	1.72235	0.000269429	0.0166866	up
XLOC_003024	XLOC_003024	1:110719123-110923882	0.687829	0.22331	1.71912	0.00117946	0.0443829	up
XLOC_124099	XLOC_124099	8:14808366-14936352	1.05291	0.25648	1.68227	0.000968332	0.03956	up
ENSSSCG00000033120	PALM2	1:250680933-251190886	14.6164	4.00359	1.67039	6.77951e-06	0.00100149	up
ENSSSCG00000029815	SRGAP1	5:28289785-28605119	15.5424	3.91051	1.66877	3.11247e-07	7.6897e-05	up
XLOC_071997	XLOC_071997	2:46670855-46770350	0.783098	0.170384	1.66488	0.000135976	0.0101117	up
XLOC_021587	XLOC_021587	11:62413535-62474074	1.53383	0.37826	1.65197	0.00141312	0.0494321	up
ENSSSCG00000000455	LRIG3	5:24066623-24118043	8.51926	2.50262	1.58046	0.00015607	0.0111292	up
ENSSSCG00000010654	ATRNL1	14:125406275-126183876	5.52881	1.46662	1.57833	5.9296e-05	0.00542422	up
ENSSSCG00000033657	GREM1	1:136616568-136630724	37.7604	10.547	1.56337	0.000175944	0.0121234	up
ENSSSCG00000035774	ERRFI1	6:68652811-68711440	45.6858	16.0596	1.46999	0.000725847	0.0326222	up
ENSSSCG00000014321	KLHL3	2:139632862-139955552	2.29518	0.673886	1.44013	0.00123646	0.0458181	up
ENSSSCG00000028905	TNIK	13:109643895-110052264	2.5973	0.717355	1.43832	0.000348284	0.0199857	up
ENSSSCG00000011806	MASP1	13:124919172-125036901	73.1238	22.3648	1.43643	2.14789e-05	0.00244579	up
ENSSSCG00000016130	ZDBF2	15:109559079-109633357	3.3463	1.1147	1.42987	0.000586944	0.0285799	up
XLOC_116738	XLOC_116738	7:16945357-18220157	15.063	4.21942	1.41975	4.86999e-07	0.000111584	up
ENSSSCG00000015432	ATXN7L1	9:105464484-105777424	6.92038	3.90642	1.40177	1.94029e-05	0.00227508	up
ENSSSCG00000036751	PPM1H	5:27299542-27572618	1.07932	0.357613	1.38403	4.78322e-05	0.00458665	up
ENSSSCG00000003777	SLC44A5	6:137595332-138009482	1.20413	0.40062	1.3745	0.00028319	0.0172462	up
ENSSSCG00000033760	LTBP4	6:48831454-48866683	4.40369	0.954925	1.37355	0.00110611	0.0423517	up
ENSSSCG00000010483	PLCE1	14:105422502-105764725	3.90353	0.838498	1.36665	0.000418223	0.0230317	up
ENSSSCG00000024938	SH3BP5	13:2503766-2597802	8.18709	2.48698	1.31304	0.000176336	0.0121234	up
ENSSSCG00000027935	FHOD3	6:120036818-120586816	1.07541	0.299899	1.30032	1.6254e-05	0.00200769	up
ENSSSCG00000009018	SH3D19	8:77689553-77876646	18.4097	6.45446	1.28309	4.62429e-05	0.00449337	up
ENSSSCG00000008363	AFTPH	3:77351230-77423759	7.58203	2.84591	1.26701	0.000692114	0.0318089	up
ENSSSCG00000001499	DST	7:28811974-29299171	15.1393	4.92071	1.25055	0.000190682	0.0128696	up
ENSSSCG00000016682	PLEKHA8	18:42845609-42970016	10.3017	3.33988	1.24841	0.000236581	0.0149924	up
ENSSSCG00000004576	RORA	1:111375423-111477664	4.42333	1.62534	1.17791	0.000278799	0.0170739	up
ENSSSCG00000011936	ZBED2	13:148156549-148200012	4.31085	1.66425	1.08464	0.00120267	0.0449468	up
ENSSSCG00000015523	RALGPS2	9:120562409-120724218	4.72747	1.82393	1.06609	0.000122306	0.00931695	up
ENSSSCG00000004166	AHI1	1:28566397-28762381	8.50446	2.99925	1.06003	0.000553588	0.0280814	up
ENSSSCG00000002385	TGFB3	7:99133511-99254434	5.46663	2.42787	1.02782	0.000324515	0.019025	up
ENSSSCG00000036102	TCF25	6:165401-223607	6.70509	11.2093	-1.01818	0.00135419	0.0482981	down
ENSSSCG00000010594	NT5C2	14:114062454-114197174	27.3665	45.7339	-1.02291	0.000240243	0.0151367	down
ENSSSCG00000009794	MLXIP	14:30575109-30646258	2.33669	4.09548	-1.08405	0.00101425	0.0401036	down
ENSSSCG00000031299	TECR	2:64718889-64752270	2.92482	5.21956	-1.0859	0.000388437	0.0217197	down
ENSSSCG00000026819	NID1	14:55239632-55348956	8.86211	17.9095	-1.26474	3.45717e-05	0.00358218	down
ENSSSCG00000017046	EBF1	16:64359066-64867694	15.4108	29.6466	-1.2761	7.40514e-06	0.00108657	down
ENSSSCG00000030546	HSD11B1L	2:73286903-73294718	70.5046	148.038	-1.29028	0.000804882	0.0351943	down
ENSSSCG00000011401	LSMEM2	13:32753199-32790485	0.617507	1.33436	-1.4684	0.000930505	0.0386027	down
ENSSSCG00000000456	SLC16A7	5:24712656-24877739	1.83826	3.57903	-1.60155	2.46624e-05	0.00273806	down
ENSSSCG00000035297	ISG12(A)	7:115356203-115365649	13.7525	35.7231	-1.60935	0.000127751	0.00966446	down
ENSSSCG00000025698	SERPINE1	3:8855970-8881755	56.1165	142.99	-1.65551	9.55681e-06	0.00128976	down
ENSSSCG00000005011	NEMF	1:179456985-179686694	6541.37	17872.1	-1.67888	4.40438e-07	0.00010355	down
ENSSSCG00000035822	FAM120C	X:46777923-46904545	6.01565	14.2517	-2.03573	2.09486e-09	9.16e-07	down
ENSSSCG00000007470	RIPOR3	17:52088053-52162554	2.90348	9.72749	-2.05231	4.40476e-07	0.00010355	down
ENSSSCG00000001549	FKBP5	7:31436241-31599937	10.4021	35.302	-2.10935	3.44104e-06	0.000578704	down
XLOC_042108	XLOC_042108	14:40657816-40699885	0.157898	0.701804	-2.45308	3.97802e-05	0.00397697	down
XLOC_017846	XLOC_017846	10:54206131-54214190	0.710299	3.42016	-2.60676	7.02894e-05	0.00619652	down
XLOC_093444	XLOC_093444	4:12917882-13019428	0.045549	0.28249	-2.98224	8.573e-06	0.00120409	down
ENSSSCG00000002827	SLC6A2	6:29935326-29992239	0.0388833	0.358869	-3.28297	7.88258e-05	0.00683876	down
XLOC_079064	XLOC_079064	2:91080034-91199397	0.015026	0.966499	-6.22579	1.03308e-06	0.000215107	down
XLOC_001040	XLOC_001040	1:36696000-36703098	0.000515667	0.123056	-7.29903	0.00054033	0.0277306	down
XLOC_132032	XLOC_132032	9:13866140-13871648	0	0.134558	-8.9955	0.000652593	0.0309493	down
XLOC_096684	XLOC_096684	4:108075499-108080182	0	0.277757	-9.79791	5.39162e-05	0.00503902	down
XLOC_046922	XLOC_046922	14:80187051-80191289	0	0.338641	-9.9251	2.95567e-05	0.00316764	down
XLOC_056610	XLOC_056610	15:129849907-129864213	0	0.100926	-9.92944	4.83305e-05	0.00459413	down
XLOC_134650	XLOC_134650	9:108559552-108581250	0	0.083444	-10.243	0.00092688	0.0385988	down
XLOC_145836	XLOC_145836	X:61450097-61458484	0	0.303978	-10.7434	0.000342624	0.0197126	down
XLOC_126373	XLOC_126373	8:100918401-100983924	0	0.0560493	-11.2698	9.47848e-05	0.00782174	down
XLOC_076795	XLOC_076795	2:19047152-19081531	0	0.11041	-11.3355	0.000170508	0.0119099	down
XLOC_125670	XLOC_125670	8:89496508-89518207	0	0.181798	-11.3768	3.85756e-08	1.22229e-05	down
XLOC_076806	XLOC_076806	2:19999590-20074846	0	0.067068	-11.7133	0.00136457	0.048508	down
XLOC_099993	XLOC_099993	5:74152674-74206308	0	0.0967443	-11.7815	4.60816e-05	0.00449337	down
XLOC_109043	XLOC_109043	6:102395714-102432937	0	0.144974	-11.8426	0.00117865	0.0443829	down
XLOC_132326	XLOC_132326	9:31644803-31684295	0	0.140534	-11.8832	0.00113195	0.043068	down
XLOC_054688	XLOC_054688	15:69734419-69814067	0	0.073234	-11.9547	0.00105522	0.0411308	down
XLOC_088493	XLOC_088493	3:105340842-105502594	0	0.0364277	-11.9694	0.00104099	0.0407869	down
XLOC_108938	XLOC_108938	6:97497344-97537668	0	0.152094	-12.0137	4.36925e-10	2.22151e-07	down
XLOC_000338	XLOC_000338	1:10299967-10354510	0	0.130663	-12.2403	2.06425e-05	0.0023753	down
ENSSSCG00000035273	ENSSSCG00000035273	3:44827899-45026074	0	0.039104	-12.3646	0.000671995	0.0312199	down
XLOC_019689	XLOC_019689	10:56477599-56547968	0	0.125134	-12.5493	1.03573e-05	0.00137457	down
XLOC_109014	XLOC_109014	6:101234626-101312302	0	0.11638	-12.567	6.76501e-06	0.00100149	down
ENSSSCG00000038924	ENSSSCG00000038924	2:18618271-18726355	0	0.0990723	-12.8331	0.000479923	0.0253444	down
XLOC_111664	XLOC_111664	6:26385868-26484038	0	0.110974	-12.8581	5.05261e-06	0.000798868	down
XLOC_051969	XLOC_051969	15:110814226-110865897	0	0.239985	-13.0137	4.2104e-06	0.00069212	down
ENSSSCG00000040730	ENSSSCG00000040730	14:118157260-118629484	0	0.0268677	-13.0658	3.58253e-15	4.60735e-12	down
XLOC_054735	XLOC_054735	15:70906886-70986116	0	0.177952	-13.1952	0.00027025	0.0166866	down
XLOC_051210	XLOC_051210	15:89842811-90083936	0	0.067316	-13.4306	0.000210445	0.0136933	down
XLOC_055431	XLOC_055431	15:93322813-93414608	0	0.248432	-13.9155	1.67161e-20	4.06071e-17	down
XLOC_048087	XLOC_048087	14:122062987-122400036	0	0.0810147	-14.1814	2.39563e-07	6.23518e-05	down
ENSSSCG00000040323	RGS21	10:1228328-1457113	0	0.172426	-14.71	5.98375e-25	1.8689e-21	down

## Sheet: circRNA
Table S5 List of differentially expressed (DE) genes for D8 versus D4. List of differentially expressed (DE) circRNAs for D8 versus D4.
ID	D8_readcount	D4_readcount	log2FoldChange	pval	padj	up or down
novel_circ_0017217	7.6338	0	4.242	0.00032433	0.076926	up
novel_circ_0000705	7.16964	0	4.1285	0.00052204	0.088469	up
novel_circ_0017203	6.62106	0	3.9912	0.00091883	NA	up
novel_circ_0011333	6.83593	0	3.9823	0.00095152	0.11822	up
novel_circ_0016998	5.92675	0	3.8153	0.0017217	NA	up
novel_circ_0001088	5.97023	0	3.8117	0.0017513	NA	up
novel_circ_0008574	5.95042	0	3.7813	0.0019547	NA	up
novel_circ_0014569	6.10637	0	3.723	0.0025026	NA	up
novel_circ_0003331	5.81998	0	3.7049	0.0025728	NA	up
novel_circ_0017772	5.53612	0	3.6641	0.0028976	NA	up
novel_circ_0007601	5.44916	0	3.624	0.0033188	NA	up
novel_circ_0010431	5.33854	0	3.6226	0.0033271	NA	up
novel_circ_0017970	5.30212	0	3.5843	0.0037594	NA	up
novel_circ_0017314	5.10454	0	3.5724	0.0038858	NA	up
novel_circ_0017716	5.32578	0	3.5674	0.0039695	NA	up
novel_circ_0017657	4.99391	0	3.5165	0.0046657	NA	up
novel_circ_0018420	4.91786	0	3.4858	0.005061	NA	up
novel_circ_0003990	5.34492	0	3.4783	0.0053704	NA	up
novel_circ_0014584	4.87438	0	3.4648	0.0053991	NA	up
novel_circ_0013509	5.18444	0	3.4312	0.0061592	NA	up
novel_circ_0003595	5.23497	0	3.4249	0.0062666	NA	up
novel_circ_0002521	4.82453	0	3.405	0.0064617	NA	up
novel_circ_0012997	4.751	0	3.3924	0.0066839	NA	up
novel_circ_0015487	4.70752	0	3.3897	0.0067239	NA	up
novel_circ_0003444	4.48628	0	3.3337	0.0079197	NA	up
novel_circ_0014332	4.98115	0	3.3309	0.008156	NA	up
novel_circ_0008295	4.46009	0	3.3167	0.0082561	NA	up
novel_circ_0013636	4.29961	0	3.266	0.0094796	NA	up
novel_circ_0002439	4.6768	0	3.2382	0.01046	NA	up
novel_circ_0009087	4.36675	0	3.2336	0.010382	NA	up
novel_circ_0010583	4.62309	0	3.2151	0.01113	NA	up
novel_circ_0012887	4.57324	0	3.1939	0.011736	NA	up
novel_circ_0001024	4.73119	0	3.1836	0.012056	NA	up
novel_circ_0016109	4.67748	0	3.1829	0.012075	NA	up
novel_circ_0002894	4.58347	0	3.1821	0.012097	NA	up
novel_circ_0014424	4.13275	0	3.1643	0.012412	NA	up
novel_circ_0007877	4.52338	0	3.1638	0.012658	NA	up
novel_circ_0007438	4.68771	0	3.157	0.012911	NA	up
novel_circ_0008264	4.68771	0	3.157	0.012911	NA	up
novel_circ_0007593	4.35584	0	3.1212	0.014098	NA	up
novel_circ_0012412	3.93517	0	3.1088	0.014301	NA	up
novel_circ_0008428	3.88531	0	3.0862	0.015093	NA	up
novel_circ_0006330	4.36037	0	3.0424	0.017054	NA	up
novel_circ_0009288	4.36037	0	3.0424	0.017054	NA	up
novel_circ_0015476	3.83545	0	3.0379	0.016981	NA	up
novel_circ_0009082	10.243	0.697355	3.0226	0.0016183	0.16239	up
novel_circ_0011934	3.79197	0	3.0217	0.017654	NA	up
novel_circ_0001836	4.16917	0	3.0187	0.018042	NA	up
novel_circ_0012277	4.16917	0	3.0187	0.018042	NA	up
novel_circ_0008454	4.11546	0	3.0052	0.01863	NA	up
novel_circ_0010932	3.74849	0	2.9903	0.019042	NA	up
novel_circ_0013241	7.71438	0.464904	2.9836	0.0037781	0.30803	up
novel_circ_0001909	4.0656	0	2.9767	0.019885	NA	up
novel_circ_0004324	3.67497	0	2.9652	0.02018	NA	up
novel_circ_0015535	4.01574	0	2.9366	0.021792	NA	up
novel_circ_0004310	3.86164	0	2.8874	0.024333	NA	up
novel_circ_0012339	3.8744	0	2.8831	0.024626	NA	up
novel_circ_0012733	3.96589	0	2.8803	0.024718	NA	up
novel_circ_0010208	3.81178	0	2.8535	0.026194	NA	up
novel_circ_0013286	3.90259	0	2.8452	0.026673	NA	up
novel_circ_0007443	3.49468	0	2.8438	0.026553	NA	up
novel_circ_0008222	3.49468	0	2.8438	0.026553	NA	up
novel_circ_0002493	3.85912	0	2.8196	0.028184	NA	up
novel_circ_0008952	3.85912	0	2.8196	0.028184	NA	up
novel_circ_0008160	3.37767	0	2.8157	0.028187	NA	up
novel_circ_0012864	3.37767	0	2.8157	0.028187	NA	up
novel_circ_0017482	3.76193	0	2.807	0.028945	NA	up
novel_circ_0012657	3.33419	0	2.7879	0.02993	NA	up
novel_circ_0013251	3.33419	0	2.7879	0.02993	NA	up
novel_circ_0014192	3.60783	0	2.7584	0.032056	NA	up
novel_circ_0004740	3.66154	0	2.7552	0.032275	NA	up
novel_circ_0008365	3.66154	0	2.7552	0.032275	NA	up
novel_circ_0014067	3.66154	0	2.7552	0.032275	NA	up
novel_circ_0018114	3.66154	0	2.7552	0.032275	NA	up
novel_circ_0006251	6.78792	0.610136	2.7387	0.0089918	0.45302	up
novel_circ_0016771	3.55797	0	2.7196	0.034706	NA	up
novel_circ_0002490	3.50105	0	2.6924	0.036672	NA	up
novel_circ_0004842	3.50105	0	2.6924	0.036672	NA	up
novel_circ_0007777	3.50105	0	2.6924	0.036672	NA	up
novel_circ_0013151	3.50105	0	2.6924	0.036672	NA	up
novel_circ_0014763	3.50105	0	2.6924	0.036672	NA	up
novel_circ_0011162	3.50811	0	2.6641	0.038793	NA	up
novel_circ_0000572	3.40387	0	2.6515	0.039783	NA	up
novel_circ_0015913	3.40387	0	2.6515	0.039783	NA	up
novel_circ_0006854	3.4883	0	2.64	0.040669	NA	up
novel_circ_0013878	3.4883	0	2.64	0.040669	NA	up
novel_circ_0009368	6.06104	0	2.6383	0.041182	NA	up
novel_circ_0011257	3.35401	0	2.6206	0.042242	NA	up
novel_circ_0013884	3.34057	0	2.6191	0.04236	NA	up
novel_circ_0015939	3.44482	0	2.6156	0.042651	NA	up
novel_circ_0016669	3.27343	0	2.589	0.044896	NA	up
novel_circ_0007439	2.96338	0	2.5822	0.045326	NA	up
novel_circ_0001900	6.25409	0.610136	2.582	0.015681	0.55285	up
novel_circ_0017638	3.40134	0	2.5797	0.045694	NA	up
novel_circ_0006142	3.30415	0	2.5754	0.046052	NA	up
novel_circ_0009896	3.30415	0	2.5754	0.046052	NA	up
novel_circ_0017120	3.30415	0	2.5754	0.046052	NA	up
novel_circ_0005047	24.7471	0	2.562	0.047236	0.7377	up
novel_circ_0012616	3.18009	0	2.5359	0.0496	NA	up
novel_circ_0006707	5.17168	0.464904	2.3867	0.034266	NA	up
novel_circ_0004342	5.75284	0.708757	2.3739	0.030101	NA	up
novel_circ_0008779	7.70985	1.17366	2.3249	0.012357	0.50376	up
novel_circ_0004598	6.22405	0.697355	2.3187	0.027789	0.68057	up
novel_circ_0017023	5.2714	0.610136	2.3183	0.038008	NA	up
novel_circ_0018419	5.25864	0.610136	2.2879	0.040739	NA	up
novel_circ_0011832	7.34994	1.22027	2.144	0.027667	0.68057	up
novel_circ_0014145	6.49062	0.929807	2.1402	0.035494	0.7377	up
novel_circ_0006904	6.64858	0.929807	2.0957	0.046228	0.7377	up
novel_circ_0002950	6.23043	0.929807	2.0705	0.043338	0.7377	up
novel_circ_0010098	6.8423	1.16226	1.9505	0.049151	0.7377	up
novel_circ_0008471	7.40618	1.62396	1.9486	0.031313	0.69256	up
novel_circ_0015492	7.10888	1.62396	1.8863	0.039449	0.7377	up
novel_circ_0001051	6.55139	1.30749	1.8751	0.047368	0.7377	up
novel_circ_0013028	14.0944	3.67542	1.782	0.0085031	0.44598	up
novel_circ_0003113	7.76424	1.92903	1.7782	0.043457	0.7377	up
novel_circ_0003338	7.79428	2.02765	1.7525	0.046564	0.7377	up
novel_circ_0012532	18.88	5.15685	1.7395	0.002062	0.19213	up
novel_circ_0013607	9.42143	2.48115	1.683	0.027745	0.68057	up
novel_circ_0013602	13.7882	3.95988	1.6377	0.010879	0.47307	up
novel_circ_0011540	9.10047	2.57977	1.615	0.041358	0.7377	up
novel_circ_0003036	8.72512	2.60308	1.6066	0.041074	0.7377	up
novel_circ_0017915	10.9245	3.30043	1.5458	0.02835	0.68057	up
novel_circ_0007244	11.8235	3.67812	1.521	0.027927	0.68057	up
novel_circ_0016896	11.6725	3.92197	1.4679	0.04019	0.7377	up
novel_circ_0005179	17.3959	6.62097	1.3857	0.022825	0.68057	up
novel_circ_0000694	12.3668	4.52071	1.3509	0.045659	0.7377	up
novel_circ_0013808	18.2112	6.80731	1.298	0.017319	0.58683	up
novel_circ_0001735	17.9362	7.41695	1.249	0.015002	0.53652	up
novel_circ_0002032	26.3162	10.5694	1.2482	0.0043883	0.33674	up
novel_circ_0000148	22.496	9.27386	1.2308	0.0080198	0.44598	up
novel_circ_0000155	13.5606	5.36329	1.2297	0.03915	0.7377	up
novel_circ_0008848	25.4639	10.6681	1.2031	0.0057894	0.38512	up
novel_circ_0005613	32.2857	13.3589	1.1951	0.0040627	0.3212	up
novel_circ_0002618	90.1453	38.9047	1.1856	6.6615e-06	0.0086899	up
novel_circ_0009535	28.917	12.6491	1.1829	0.0053994	0.38073	up
novel_circ_0013136	16.9273	7.55948	1.1403	0.036576	0.7377	up
novel_circ_0007542	42.7243	19.0126	1.1313	0.0019749	0.19083	up
novel_circ_0006213	22.3458	10.4557	1.0975	0.026322	0.68057	up
novel_circ_0007621	42.2494	20.1387	1.0378	0.0065994	0.40901	up
novel_circ_0012953	61.3461	125.924	-1.0267	0.0093764	0.45302	down
novel_circ_0001768	14.9926	32.6573	-1.049	0.010297	0.46319	down
novel_circ_0014356	13.3284	30.4552	-1.0807	0.013289	0.51826	down
novel_circ_0001334	9.52367	22.0623	-1.0929	0.029005	0.68057	down
novel_circ_0004922	7.95476	17.3709	-1.1187	0.040346	0.7377	down
novel_circ_0001418	45.3341	99.5449	-1.126	0.00013498	0.045928	down
novel_circ_0007087	10.1592	23.6776	-1.1701	0.010761	0.47307	down
novel_circ_0003558	10.8075	25.9003	-1.2316	0.0055933	0.38402	down
novel_circ_0012369	7.87486	18.2655	-1.2356	0.020128	0.64625	down
novel_circ_0017093	38.2954	95.0266	-1.2449	2.5883e-05	0.018005	down
novel_circ_0003218	10.7557	28.5874	-1.2529	0.008318	0.44598	down
novel_circ_0013890	8.30829	20.8365	-1.2644	0.011717	0.48524	down
novel_circ_0007036	9.40414	24.0643	-1.3098	0.0050267	0.3643	down
novel_circ_0012332	6.97912	17.7571	-1.3228	0.017007	0.58683	down
novel_circ_0002572	7.1396	18.3304	-1.3516	0.019751	0.64625	down
novel_circ_0012798	5.69275	15.5231	-1.3775	0.029245	0.68057	down
novel_circ_0003954	8.99622	25.2266	-1.4065	0.0029688	0.25732	down
novel_circ_0018209	12.4039	34.1461	-1.4158	0.00067955	0.096737	down
novel_circ_0009310	3.40387	10.7407	-1.4318	0.048102	0.7377	down
novel_circ_0018201	26.5225	76.1043	-1.4328	0.0022336	0.20095	down
novel_circ_0010197	4.85072	14.0324	-1.4347	0.022156	0.68057	down
novel_circ_0003928	3.17371	9.49441	-1.4432	0.048291	0.7377	down
novel_circ_0015428	5.14801	15.2733	-1.473	0.013331	0.51826	down
novel_circ_0014455	3.55797	10.8599	-1.4769	0.042816	0.7377	down
novel_circ_0017334	5.45169	17.0306	-1.4863	0.0096315	0.45688	down
novel_circ_0007793	9.17014	27.2544	-1.4912	0.0015923	0.16239	down
novel_circ_0004843	3.62058	12.5277	-1.502	0.033928	0.72679	down
novel_circ_0001242	3.94155	12.9926	-1.5025	0.027231	0.68057	down
novel_circ_0003649	6.42801	18.7153	-1.5037	0.0074056	0.43912	down
novel_circ_0011895	3.50811	10.79	-1.539	0.038145	0.7377	down
novel_circ_0011396	5.77265	18.4112	-1.5731	0.0048827	0.36397	down
novel_circ_0011386	5.06106	16.8424	-1.6274	0.0059973	0.38512	down
novel_circ_0016861	3.93517	13.7968	-1.6293	0.011319	0.48413	down
novel_circ_0008405	7.43875	26.5505	-1.6342	0.0012806	0.14514	down
novel_circ_0013651	3.01323	10.9699	-1.65	0.022943	0.68057	down
novel_circ_0001572	2.57912	9.39529	-1.6656	0.039672	0.7377	down
novel_circ_0016537	3.79197	12.9109	-1.6761	0.01339	0.51826	down
novel_circ_0015144	3.52087	13.2831	-1.7157	0.009276	0.45302	down
novel_circ_0003545	3.17371	11.8298	-1.734	0.014068	0.51826	down
novel_circ_0009168	6.06995	22.713	-1.7834	0.0005805	0.08909	down
novel_circ_0001968	1.677	7.33023	-1.7958	0.047521	0.7377	down
novel_circ_0002412	2.00434	8.81216	-1.8498	0.029498	0.68057	down
novel_circ_0014745	1.5229	8.22163	-1.8511	0.042142	0.7377	down
novel_circ_0008445	1.93082	8.83496	-1.8748	0.024218	0.68057	down
novel_circ_0014776	1.75053	8.06229	-1.8928	0.031841	0.69256	down
novel_circ_0017817	1.5229	8.78245	-1.9407	0.030413	0.68998	down
novel_circ_0013007	1.677	8.36736	-1.9751	0.024342	0.68057	down
novel_circ_0000662	1.01527	6.64698	-1.9779	0.048509	0.7377	down
novel_circ_0004711	1.83111	8.29744	-2.0175	0.026906	0.68057	down
novel_circ_0009337	1.65719	8.18422	-2.0294	0.028661	0.68057	down
novel_circ_0012237	1.83111	8.39337	-2.0318	0.025567	0.68057	down
novel_circ_0001238	1.01527	6.90273	-2.0341	0.039646	0.7377	down
novel_circ_0014506	1.26909	8.37876	-2.0716	0.025222	0.68057	down
novel_circ_0011821	1.24289	6.85342	-2.0782	0.036733	0.7377	down
novel_circ_0000422	1.77672	11.0604	-2.0993	0.010268	0.46319	down
novel_circ_0005537	0.761452	5.92682	-2.1038	0.046153	NA	down
novel_circ_0004056	0.915553	5.67106	-2.1518	0.045971	NA	down
novel_circ_0012574	1.24289	7.23381	-2.1523	0.028826	0.68057	down
novel_circ_0017096	1.01527	7.49277	-2.1608	0.025943	0.68057	down
novel_circ_0009846	0.915553	5.76698	-2.1853	0.041115	NA	down
novel_circ_0002838	0.828595	5.77889	-2.2008	0.043215	NA	down
novel_circ_0016772	0.828595	5.91491	-2.2413	0.036911	0.7377	down
novel_circ_0001319	0.761452	6.90594	-2.3208	0.022522	0.68057	down
novel_circ_0004616	3.53177	17.6927	-2.3265	0.00047709	0.088469	down
novel_circ_0007738	0.507634	5.56054	-2.3378	0.034864	NA	down
novel_circ_0015262	0.507634	5.76698	-2.4017	0.028215	NA	down
novel_circ_0006283	0.915553	6.60957	-2.4044	0.020354	0.64625	down
novel_circ_0017406	1.01527	9.10482	-2.4184	0.0085186	0.44598	down
novel_circ_0011224	0.761452	7.56218	-2.4331	0.01409	0.51826	down
novel_circ_0010983	0.761452	7.52797	-2.4409	0.015012	0.53652	down
novel_circ_0000589	0	3.152	-2.5386	0.048887	NA	down
novel_circ_0017727	0	3.152	-2.5386	0.048887	NA	down
novel_circ_0010589	0	3.09129	-2.539	0.048845	NA	down
novel_circ_0014586	0	3.45757	-2.5454	0.048457	NA	down
novel_circ_0014360	0.507634	6.37712	-2.5477	0.017242	0.58683	down
novel_circ_0001887	0	3.1406	-2.5694	0.046049	NA	down
novel_circ_0004995	0	3.1406	-2.5694	0.046049	NA	down
novel_circ_0006351	0	3.1406	-2.5694	0.046049	NA	down
novel_circ_0013610	0	3.1406	-2.5694	0.046049	NA	down
novel_circ_0016988	0	3.1639	-2.5721	0.045825	NA	down
novel_circ_0015589	0	8.73094	-2.5729	0.046518	0.7377	down
novel_circ_0002998	0	3.53019	-2.5781	0.045513	NA	down
novel_circ_0005892	0	3.53019	-2.5781	0.045513	NA	down
novel_circ_0010713	0	3.53019	-2.5781	0.045513	NA	down
novel_circ_0011516	0	3.18991	-2.5829	0.044869	NA	down
novel_circ_0015973	0	3.23652	-2.5968	0.043676	NA	down
novel_circ_0003879	0	3.21321	-2.6068	0.042784	NA	down
novel_circ_0008246	0	3.21321	-2.6068	0.042784	NA	down
novel_circ_0016320	0	3.21321	-2.6068	0.042784	NA	down
novel_circ_0002123	0	3.6028	-2.6069	0.043039	NA	down
novel_circ_0014088	0	3.30914	-2.6107	0.042514	NA	down
novel_circ_0014540	0	3.30914	-2.6107	0.042514	NA	down
novel_circ_0007761	0	3.63151	-2.6173	0.042164	NA	down
novel_circ_0008522	0	3.25112	-2.6203	0.041691	NA	down
novel_circ_0002291	0	3.73063	-2.6373	0.040583	NA	down
novel_circ_0014616	0	3.33514	-2.66	0.03845	NA	down
novel_circ_0014245	0	3.32374	-2.6621	0.038309	NA	down
novel_circ_0004223	0	3.38445	-2.676	0.037219	NA	down
novel_circ_0009756	0	3.41096	-2.6837	0.036708	NA	down
novel_circ_0010447	0	3.39636	-2.6966	0.035686	NA	down
novel_circ_0018281	0.507634	7.23111	-2.7179	0.0091722	0.45302	down
novel_circ_0000669	0.828595	7.90836	-2.718	0.0067411	0.40901	down
novel_circ_0009801	0	3.46897	-2.7243	0.033688	NA	down
novel_circ_0004568	0	3.44567	-2.7307	0.033203	NA	down
novel_circ_0008394	0	3.44567	-2.7307	0.033203	NA	down
novel_circ_0001638	0	3.48357	-2.7356	0.032915	NA	down
novel_circ_0005243	0	3.48357	-2.7356	0.032915	NA	down
novel_circ_0006288	0	3.49498	-2.7509	0.031809	NA	down
novel_circ_0011343	0	3.54429	-2.7572	0.031412	NA	down
novel_circ_0005986	0	3.51828	-2.761	0.031131	NA	down
novel_circ_0000746	0	3.98049	-2.7652	0.031192	NA	down
novel_circ_0004549	0	4.15392	-2.7662	0.031163	NA	down
novel_circ_0000959	0	3.56759	-2.7857	0.029509	NA	down
novel_circ_0002563	0	3.6169	-2.8001	0.028603	NA	down
novel_circ_0008817	0	3.66621	-2.8021	0.028512	NA	down
novel_circ_0017166	0	3.64021	-2.8098	0.028003	NA	down
novel_circ_0014213	0.507634	7.58869	-2.8119	0.0060521	0.38512	down
novel_circ_0015823	0	4.10781	-2.8263	0.02732	NA	down
novel_circ_0017820	0	4.10781	-2.8263	0.02732	NA	down
novel_circ_0003005	0	4.0677	-2.829	0.02717	NA	down
novel_circ_0004590	0	4.08231	-2.8373	0.026694	NA	down
novel_circ_0015076	0	3.76214	-2.8425	0.026073	NA	down
novel_circ_0008668	0	4.16953	-2.8515	0.025917	NA	down
novel_circ_0001092	0	3.91007	-2.8627	0.024984	NA	down
novel_circ_0007862	0	3.91007	-2.8627	0.024984	NA	down
novel_circ_0010965	0	3.86076	-2.8652	0.024803	NA	down
novel_circ_0005787	0	3.77674	-2.869	0.024562	NA	down
novel_circ_0009745	0	4.20694	-2.8699	0.024848	NA	down
novel_circ_0016238	0	4.31106	-2.8814	0.024192	NA	down
novel_circ_0013502	0	3.87586	-2.8943	0.023275	NA	down
novel_circ_0013622	0	3.89867	-2.9135	0.022185	NA	down
novel_circ_0007150	0	4.37277	-2.9504	0.020667	NA	down
novel_circ_0007814	0	3.97128	-2.9539	0.020163	NA	down
novel_circ_0004211	0	3.95988	-2.9696	0.019426	NA	down
novel_circ_0015230	0	4.07911	-2.9899	0.018549	NA	down
novel_circ_0000847	0	4.58412	-3	0.018397	NA	down
novel_circ_0007840	0	4.10511	-3.0344	0.01658	NA	down
novel_circ_0017470	0	4.20373	-3.0575	0.015675	NA	down
novel_circ_0002190	0	4.24164	-3.0669	0.015349	NA	down
novel_circ_0014402	0	4.22704	-3.0741	0.015023	NA	down
novel_circ_0003884	0	4.27635	-3.086	0.014588	NA	down
novel_circ_0010015	0	4.31156	-3.0903	0.014479	NA	down
novel_circ_0005102	0	4.80517	-3.1003	0.014402	NA	down
novel_circ_0012907	0	4.34897	-3.1033	0.013972	NA	down
novel_circ_0016706	0	4.4855	-3.1458	0.012556	NA	down
novel_circ_0010512	0	4.47139	-3.163	0.012001	NA	down
novel_circ_0016189	0	4.73855	-3.2475	0.0095705	NA	down
novel_circ_0006471	0	4.76776	-3.2672	0.009091	NA	down
novel_circ_0012255	0	4.79056	-3.2744	0.0088622	NA	down
novel_circ_0007757	0	4.88649	-3.3125	0.0079506	NA	down
novel_circ_0014878	0	5.08373	-3.3138	0.0080039	NA	down
novel_circ_0003406	0	5.14224	-3.396	0.0062534	NA	down
novel_circ_0003760	0	5.24407	-3.4368	0.0055559	NA	down
novel_circ_0009376	0	5.25277	-3.4473	0.0053564	NA	down
novel_circ_0011423	0	5.4007	-3.4903	0.0046878	NA	down
novel_circ_0003590	0	5.68246	-3.5675	0.0036831	NA	down
novel_circ_0010943	0	6.24599	-3.68	0.0025794	NA	down
novel_circ_0015417	0	6.62417	-3.8401	0.0014474	NA	down
novel_circ_0002109	0	7.57628	-3.9769	0.00088279	0.11516	down
novel_circ_0012044	0	7.6581	-4.0307	0.00070448	0.096737	down
novel_circ_0003086	0	8.38416	-4.1622	0.00041489	0.088469	down
novel_circ_0004164	0	8.87237	-4.2725	0.00025411	0.066297	down
novel_circ_0011048	0	9.54372	-4.4004	0.00014083	0.045928	down
novel_circ_0014463	0	12.0715	-4.7312	2.7604e-05	0.018005	down
novel_circ_0001785	3.35401	136.499	-5.0906	1.3192e-26	3.4418e-23	down
